# Supplementary material for: Orientation selectivity properties for integrated affine quasi quadrature models of complex cells
Source: PLoS One. 2025 Sep 29;20(9):e0332139. doi: 10.1371/journal.pone.0332139 (PMC12478961; doi:10.1371/journal.pone.0332139)
Supplement: S1 File — Explains the terminology regarding “receptive field”, “covariance”, “elongation” and “complex cell”. (PDF) [file pone.0332139.s001.pdf]

% Template for PLoS
% Version 3.6 Aug 2022
%
% % % % % % % % % % % % % % % % % % % % % %
%
% -- IMPORTANT NOTE
%
% This template contains comments intended 
% to minimize problems and delays during our production 
% process. Please follow the template instructions
% whenever possible.
%
% % % % % % % % % % % % % % % % % % % % % % % 
%
% Once your paper is accepted for publication, 
% PLEASE REMOVE ALL TRACKED CHANGES in this file 
% and leave only the final text of your manuscript. 
% PLOS recommends the use of latexdiff to track changes during review, as this will help to maintain a clean tex file.
% Visit https://www.ctan.org/pkg/latexdiff?lang=en for info or contact us at latex@plos.org.
%
%
% There are no restrictions on package use within the LaTeX files except that no packages listed in the template may be deleted.
%
% Please do not include colors or graphics in the text.
%
% The manuscript LaTeX source should be contained within a single file (do not use \input, \externaldocument, or similar commands).
%
% % % % % % % % % % % % % % % % % % % % % % %
%
% -- FIGURES AND TABLES
%
% Please include tables/figure captions directly after the paragraph where they are first cited in the text.
%
% DO NOT INCLUDE GRAPHICS IN YOUR MANUSCRIPT
% - Figures should be uploaded separately from your manuscript file. 
% - Figures generated using LaTeX should be extracted and removed from the PDF before submission. 
% - Figures containing multiple panels/subfigures must be combined into one image file before submission.
% For figure citations, please use "Fig" instead of "Figure".
% See http://journals.plos.org/plosone/s/figures for PLOS figure guidelines.
%
% Tables should be cell-based and may not contain:
% - spacing/line breaks within cells to alter layout or alignment
% - do not nest tabular environments (no tabular environments within tabular environments)
% - no graphics or coloured text (cell background color/shading OK)
% See http://journals.plos.org/plosone/s/tables for table guidelines.
%
% For tables that exceed the width of the text column, use the adjustwidth environment as illustrated in the example table in text below.
%
% % % % % % % % % % % % % % % % % % % % % % % %
%
% -- EQUATIONS, MATH SYMBOLS, SUBSCRIPTS, AND SUPERSCRIPTS
%
% IMPORTANT
% Below are a few tips to help format your equations and other special characters according to our specifications. For more tips to help reduce the possibility of formatting errors during conversion, please see our LaTeX guidelines at http://journals.plos.org/plosone/s/latex
% For inline equations, please be sure to include all portions of an equation in the math environment.  For example, x$^2$ is incorrect; this should be formatted as $x^2$ (or $\mathrm{x}^2$ if the romanized font is desired).
%
% Do not include text that is not math in the math environment. For example, CO2 should be written as CO\textsubscript{2} instead of CO$_2$.
%
% Please add line breaks to long display equations when possible in order to fit size of the column. 
%
% For inline equations, please do not include punctuation (commas, etc) within the math environment unless this is part of the equation.
%
% When adding superscript or subscripts outside of brackets/braces, please group using {}.  For example, change "[U(D,E,\gamma)]^2" to "{[U(D,E,\gamma)]}^2". 
%
% Do not use \cal for caligraphic font.  Instead, use \mathcal{}
%
% % % % % % % % % % % % % % % % % % % % % % % % 
%
% Please contact latex@plos.org with any questions.
%
% % % % % % % % % % % % % % % % % % % % % % % %

\documentclass[10pt,letterpaper]{article}
\usepackage[top=0.85in,left=2.75in,footskip=0.75in]{geometry}

% amsmath and amssymb packages, useful for mathematical formulas and symbols
\usepackage{amsmath,amssymb}

% Use adjustwidth environment to exceed column width (see example table in text)
\usepackage{changepage}

% textcomp package and marvosym package for additional characters
\usepackage{textcomp,marvosym}

% cite package, to clean up citations in the main text. Do not remove.
\usepackage{cite}

% Use nameref to cite supporting information files (see Supporting Information section for more info)
\usepackage{nameref,hyperref}

% line numbers
\usepackage[right]{lineno}

% ligatures disabled
\usepackage[nopatch=eqnum]{microtype}
\DisableLigatures[f]{encoding = *, family = * }

% color can be used to apply background shading to table cells only
\usepackage[table]{xcolor}

% array package and thick rules for tables
\usepackage{array}

% create "+" rule type for thick vertical lines
\newcolumntype{+}{!{\vrule width 2pt}}

% create \thickcline for thick horizontal lines of variable length
\newlength\savedwidth
\newcommand\thickcline[1]{%
  \noalign{\global\savedwidth\arrayrulewidth\global\arrayrulewidth 2pt}%
  \cline{#1}%
  \noalign{\vskip\arrayrulewidth}%
  \noalign{\global\arrayrulewidth\savedwidth}%
}

% \thickhline command for thick horizontal lines that span the table
\newcommand\thickhline{\noalign{\global\savedwidth\arrayrulewidth\global\arrayrulewidth 2pt}%
\hline
\noalign{\global\arrayrulewidth\savedwidth}}


% Remove comment for double spacing
%\usepackage{setspace} 
%\doublespacing

% Text layout
\raggedright
\setlength{\parindent}{0.5cm}
\textwidth 5.25in 
\textheight 8.75in

% Bold the 'Figure #' in the caption and separate it from the title/caption with a period
% Captions will be left justified
\usepackage[aboveskip=1pt,labelfont=bf,labelsep=period,justification=raggedright,singlelinecheck=off]{caption}
\renewcommand{\figurename}{Fig}

% Use the PLoS provided BiBTeX style
\bibliographystyle{plos2015}

% Remove brackets from numbering in List of References
\makeatletter
\renewcommand{\@biblabel}[1]{\quad#1.}
\makeatother


% Header and Footer with logo
\usepackage{lastpage,fancyhdr,graphicx}
\usepackage{epstopdf}
%\pagestyle{myheadings}
\pagestyle{fancy}
\fancyhf{}
%\setlength{\headheight}{27.023pt}
%\lhead{\includegraphics[width=2.0in]{PLOS-submission.eps}}
\rfoot{\thepage/\pageref{LastPage}}
\renewcommand{\headrulewidth}{0pt}
\renewcommand{\footrule}{\hrule height 2pt \vspace{2mm}}
\fancyheadoffset[L]{2.25in}
\fancyfootoffset[L]{2.25in}
\lfoot{\today}

%% Include all macros below

\newcommand{\lorem}{{\bf LOREM}}
\newcommand{\ipsum}{{\bf IPSUM}}

\def\bbbr{{\mathbb R}} 
\def\bbbz{{\mathbb Z}} 
\def\diag{\operatorname{diag}}

\newcommand{\htransf}{H}
\newcommand{\trace}{\operatorname{trace}}
\newcommand{\argmax}{\operatorname{argmax}}
\newcommand{\orth}{\bot}

\def\norm{\scriptsize\mbox{norm}}
\def\simple{\scriptsize\mbox{simple}}
\def\spacespace{\scriptsize\mbox{space}}
\def\time{\scriptsize\mbox{time}}
\def\spat{\scriptsize\mbox{spat}}
\def\vel{\scriptsize\mbox{vel}}
\def\even{\scriptsize\mbox{even}}
\def\odd{\scriptsize\mbox{odd}}
\def\complex{\scriptsize\mbox{complex}}

%\usepackage[a4paper]{geometry}
%\usepackage{tabularx}

%% END MACROS SECTION


\begin{document}
\vspace*{0.2in}

% Title must be 250 characters or less.
\begin{flushleft}
{\Large
\textbf{Orientation selectivity properties for integrated affine quasi quadrature models of complex cells} % Please use "sentence case" for title and headings (capitalize only the first word in a title (or heading), the first word in a subtitle (or subheading), and any proper nouns).
}
\newline
% Insert author names, affiliations and corresponding author email (do not include titles, positions, or degrees).
\\
Tony Lindeberg\textsuperscript{1}

\bigskip
\textbf{1} Computational Brain Science Lab,
        Division of Computational Science and Technology,
        KTH Royal Institute of Technology,
        SE-100 44 Stockholm, Sweden. 
\\

% Insert additional author notes using the symbols described below. Insert symbol callouts after author names as necessary.
% 
% Remove or comment out the author notes below if they aren't used.
%
% Primary Equal Contribution Note

% Additional Equal Contribution Note
% Also use this double-dagger symbol for special authorship notes, such as senior authorship.

% Current address notes
% change symbol to "\textcurrency a" if more than one current address note
% \textcurrency b Insert second current address 
% \textcurrency c Insert third current address

% Deceased author note

% Group/Consortium Author Note

% Use the asterisk to denote corresponding authorship and provide email address in note below.
*tony@kth.se
\end{flushleft}

% Please keep the abstract below 300 words
\section*{Abstract}

This paper presents an analysis of the orientation selectivity
properties of idealized models of complex cells in terms of affine
quasi quadrature measures, which combine the responses of idealized
models of simple cells in terms of affine Gaussian derivatives by
(i)~pointwise squaring, (ii)~summation of responses for different orders
of spatial derivation and (iii)~spatial integration.
Specifically, this paper explores the consequences of assuming that
the family of spatial receptive fields should be covariant under
spatial affine transformations, thereby implying that the receptive
fields ought to span a variability over the degree of elongation.
We investigate the theoretical properties of three main ways of
defining idealized models of complex cells and
compare the predictions from these models to neurophysiologically
obtained receptive field histograms over the resultant of biological
orientation selectivity curves. It is shown that the extended
modelling mechanisms lead to more uniform behaviour and a wider span
over the values of the resultant that are covered, compared
to an earlier presented idealized model of complex cells without
spatial integration.

More generally, we propose to, based on the presented results: (i)~include an explicit
variability over the degree of elongation of the receptive fields
in functional models
of complex cells, and that (ii)~the
suggested methodology with comparisons to biological
orientation selectivity curves and orientation selectivity
histograms
could be used as a new tool to evaluate other
computational models of complex cells in relation to biological
measurements.


% Please keep the Author Summary between 150 and 200 words
% Use first person. PLOS ONE authors please skip this step. 
% Author Summary not valid for PLOS ONE submissions.   
% \section*{Author summary}
% 
% We propose a set of idealized computational models of complex cells,
% based on quadratic combinations of idealized models of simple cells in
% terms of scale-normalized affine Gaussian derivative operators, with
% explicit inclusion of a variability over the degree of elongation
% in the underlying computational primitives.
% Compared to previous idealized models of complex cells based on
% Gaussian derivative operators, the new idealized models are
% complemented with a spatial integration stage, and also based on
% spatial derivatives up to order 4 in relation to previous use of
% spatial derivatives up to order 2.
% By analyzing the orientation selectivity properties of these idealized
% models of complex cells, with explicit comparison to an experimentally
% recorded histogram
% of the resultant of the orientation
% selectivity curves of a population of biological
% complex cells accumulated by Goris {\em et al.\/}\
% \cite{GorSimMov15-Neuron}, we show that the new idealized
% models provide better explanations of the biological data.
% Based on these results, 
% we predict that computational models of complex cells
% that (i)~comprise a variability over the degree of degree of
% elongation of the underlying computational primitives,
% (ii)~involve explicit mechanisms for spatial integration,
% and (iii)~involve underlying computational primitives of higher order
% ought to give better agreement with biological data.
 
%\linenumbers

% Use "Eq" instead of "Equation" for equation citations.
\section*{Introduction}

To understand the functional properties of the visual system, it is
essential to aim at bridging the gap between computational models on one
side and neurophysiological measurements on the other side.
Specifically, whenever possible, it is desirable to construct 
theoretically principled models,
which could then lead to a deeper
understanding of visual processing modules and also generate
predictions for further biological experiments.
Regarding visual perception, it is in particular important to develop
a good understanding of the receptive fields
(Hubel and Wiesel
\cite{HubWie59-Phys,HubWie62-Phys,HubWie68-JPhys,HubWie05-book})
in the early layers of
the visual hierarchy, which constitute the fundamental primitives
that the higher layers in the visual hierarchy are based upon
(see supplementary ``S1 File'' for a complementary explanation).

One area where it
indeed seems to be possible to bridge the gap between neurophysiological
recordings and principled theory concerns the normative theory
for visual receptive fields in Lindeberg \cite{Lin21-Heliyon}. This theory
has been developed from principled assumptions regarding
symmetry properties of an idealized vision system, and
leads to a canonical family of linear receptive fields in
terms of spatial derivatives of affine Gaussian kernels.
Interestingly, the shapes of these idealized receptive fields
do rather well correspond to the qualitative shapes of
simple cells recorded by DeAngelis {\em et al.\/}\
\cite{DeAngOhzFre95-TINS,deAngAnz04-VisNeuroSci},
Conway and Livingstone \cite{ConLiv06-JNeurSci} and
Johnson {\em et al.\/}\ \cite{JohHawSha08-JNeuroSci};
see Fig.~12--18 in Lindeberg \cite{Lin21-Heliyon} for 
comparisons between biological receptive fields and idealized models.

One of the components in this normative theory for visual receptive
fields is the assumption that the family of receptive fields ought to
be covariant under spatial affine transformations
(see supplementary ``S1 File'' for a complementary
explanation), so as to enable more robust
processing of the image data as variations in the viewing conditions
imply variabilities in the image data caused by natural image
transformations
(see Lindeberg \cite{Lin23-FrontCompNeuroSci,Lin25-BICY,Lin25-JMIV}).
Specifically, if a visual observer views the same object
from different distances and viewing directions, then the local image
patterns will be deformed by the varying parameters of the perspective transformations,
which to first order can be approximated by local affine
transformations. In the area of computer vision, it has specifically
been shown that the property of covariance under spatial affine
transformations, referred to as affine covariance, enables more
accurate estimation of surface orientation, compared to using
only isotropic receptive fields that do not support affine covariance
(Lindeberg and G{\aa}rding \cite{LG96-IVC}). 

To implement affine covariance in a vision system corresponds to
using receptive field shapes subject to different affine spatial
transformations, and will thereby specifically imply that receptive
fields ought to be present for different degrees of elongation
(see supplementary ``S1 File'' for a complementary explanation).
In a companion work (Lindeberg \cite{Lin25-JCompNeurSci-spanelong}),
we have indeed investigated the consistency of that affine
covariant hypothesis with neurophysiological measurements of the resultant
of orientation selectivity curves obtained by
Goris {\em et al.\/}\ \cite{GorSimMov15-Neuron}.
There, we showed that predictions of orientation selectivity curves
and orientation selectivity histograms generated from idealized models
of simple cells in terms of Gaussian derivatives are for idealized
model of simple cells in reasonable agreement with biological
orientation selectivity histograms. Thereby, those results for simple
cells are consistent with an
expansion of the receptive field shapes over the degree of elongation
in the primary visual cortex of higher mammals.

The modelling of complex cells
(see supplementary ``S1 File'' for a complementary
explanation)
performed in
Lindeberg \cite{Lin25-JCompNeurSci-spanelong} was, however,
based on very much simplified models in terms of {\em pointwise\/} non-linear
combinations of responses of simple cells, and thus not involving any
spatial integration of the non-linear combinations over extended
regions in the image domain. Additionally, the modelling of complex
cells in Lindeberg \cite{Lin25-JCompNeurSci-spanelong} was
based on input from simple cells up to only order two, and not
involving simple cells up to order 4, which were shown to lead to better agreement
between the predicted orientation selectivity histograms
and the actual biological orientation selectivity histograms
accumulated for simple cells by Goris {\em et al.\/}\ \cite{GorSimMov15-Neuron}.
The subject of this paper is to investigate a set of extended models
of complex cells, and to demonstrate that these models offer a
potential to lead to better agreement with biological orientation selectivity
histograms compared to previous work.
% by (i)~including mechanisms for spatial integration, and
% (ii)~including spatial derivatives up to order 4.

In this way, we will thus specifically demonstrate that the resulting
modelling of complex cells is also consistent with an expansion of
the receptive field shapes over the degree of elongation, and in
this way consistent with the wider hypothesis about affine covariant
visual receptive fields, previously proposed in
Lindeberg
\cite{Lin21-Heliyon,Lin23-FrontCompNeuroSci,Lin25-JCompNeurSci-spanelong}.
Based on these results, to be presented below, we propose to include an explicit
expansion over the degree of elongation of the receptive fields as an
essential component when modelling the computational function of
complex cells.

While the specific models of complex cells to be considered in this
treatment will be highly idealized, in terms of generalized quadratic energy
models of the output of idealized simple cells, we propose that the
conceptual extension of models of complex cells with regard to an
expansion over the degree of elongation of the receptive fields ought
to generalize to also other types of functional models of complex cells.

More generally, we propose that the presented methodology
made use of in this paper, of subjecting computational models
of complex cells to similar probing tests as used for probing
the orientation selectivity properties of biological complex cells,
is important for understanding the theoretical properties of
the computational mechanisms that are used for modelling
biological complex cells. In this way, we will specifically
demonstrate that complementing previous energy models
of complex cells based on Gaussian derivatives with a
spatial integration stage, as well as making use of
spatial derivatives up to order 4 as opposed to previous
use of spatial derivatives only up to order 2, has the
potential of leading to better explanatory properties
of orientation selectivity histograms of biological neurons,
compared to the previous modelling approaches
in Lindeberg \cite{Lin25-JCompNeurSci-orisel,Lin25-JCompNeurSci-spanelong}.

Another important aspect of the presented work is that the proposed
models for complex cells are based on theoretically well-founded
models of simple cells, and specifically with very few free parameters
to determine.
By this {\em functional\/} modelling of the receptive fields at a coarse
{\em macroscopic\/} level, the need for determining hyperparameters
of the models is far lower compared what would be the case
if one would instead base the analysis on more fine-grained
models based on explicit neural models.

Thereby, the simulation work needed to reveal the qualitative
properties of the computational models also becomes far lower compared
to explicit simulations of networks of neural models, for which
the result may also depend on the settings of the hyperparameters,
and for which there may not be sufficient neurophysiological data
available to tune the hyperparameters in a well-founded manner.

A general biological motivation for this study is that biological experiments
often tend to reveal a variability of neurons in a variety of different respects.
Connectivity analysis of the anatomy also tend to reveal a convergence
along axonal projections.
In this treatment, for idealized models of complex cells,
we explain why there ought to be a variability in the degree of
elongation, because of
desirable affine covariance properties of an idealized vision system.
Specifically, we demonstrate that this hypothesis is consistent with experimental
results regarding orientation selectivity properties of biological neurons.

The theory of affine Gaussian derivative operators used as spatial
models of the receptive fields also gives a theoretical motivation
for the use of Gaussian derivative operators for different orders of
spatial differentiation, with different numbers of main lobes in
the receptive fields as function of the order of spatial differentiation.
In combination with orientation selectivity histograms over the
resultant of the orientation selectivity distributions for different
orders of spatial differentiation, we demonstrate that the formulation
of idealized models of complex cells based on a richer set of
spatial derivatives leads to more uniform orientation selectivity
histograms with closer similarity to orientation selectivity
histograms accumulated from biological neurons.

In these ways, we demonstrate that the proposed computational
mechanisms in terms of (i)~a variability over the degree of elongation
of the receptive fields, (ii)~the combination of receptive field
components corresponding to a richer set of orders of spatial
differentiation, and (iii)~the inclusion of explicit mechanisms for
spatial integration provide ways towards bridging the gap between
theoretical models of neural computation in relation to experimental
results obtained from neurophysiological recordings of biological
neurons.

Finally, we will use the results from the presented treatment 
(i)~for stating a
set of more general predictions in the section ``\nameref{sec-predictions}'',
to be used as guide for further modelling of
biological complex cells by mathematical models, and
(ii)~proposing a conceptual extension 
of the previous methodology for probing the orientation selectivity of
biological neurons.
The latter extension consists of instead of just recording the result for a single angular frequency
for each image orientation instead performing a two-parameter variation
over both the angular frequency and the image orientation, to be able
to better reflect a variability in the degree of elongation between
different individual biological neurons.

While the presented computational mechanisms are in the paper technically
developed for the proposed family of affine quasi quadrature models of
complex cells, we argue that corresponding additions of such
computational mechanisms could be considered also for other types of
theoretical and computational models of complex cells.


\section*{Methods}

\subsection*{Related work}

Orientation selectivity properties of biological neurons have been
studied by Watkins and Berkley \cite{WatBer73-ExpBrainRes},  
Rose and Blakemore \cite{RosBla74-ExpBrainRes},
Schiller {\em et al.\/} \cite{SchFinVol76-JNeuroPhys},
Albright \cite{Alb84-JNeuroPhys},
Ringach {\em et al.\/} \cite{RinShaHaw03-JNeurSci},
Nauhaus {\em et al.\/}\ \cite{NauBenCarRin09-Neuron},
Scholl {\em et al.\/} \cite{SchTanCorPri13-JNeurSci},
Sadeh and Rotter \cite{SadRot14-BICY},
Goris {\em et al.\/}\ \cite{GorSimMov15-Neuron}
and
Sasaki {\em et al.\/}
\cite{SakKimNimTabTanFukAsaAraInaNakBabDaiNisSanTanImaTanOhz15-SciRep}.
Biological mechanisms for achieving orientation selectivity have
also been investigated by
Somers {\em et al.\/}\ \cite{SomNelSur95-JNeuroSci},
Sompolinsky and Shapley \cite{SomSha97-CurrOpNeuroBio},
Carandini and Ringach \cite{CarRin97-VisRes},
Lampl {\em et al.\/}\ \cite{LamAndGilFer01-Neuron},
Ferster and Miller \cite{FerMil00-AnnRevNeuroSci},
Shapley {\em et al.\/}\ \cite{ShaHawRin03-Neuron},
Seri{\`e}s {\em et al.\/}\ \cite{SerLatPou04-NatNeuroSci},
Hansel and van~Vreeswijk \cite{HanVre12-JNeuroSci},
Moldakarimov {\em et al.\/}\ \cite{MolBazSej14-PLOSCompBiol},
Gonzalo Cogno and Mato \cite{GonMat15-FrontNeurCirc},
Priebe \cite{Pri16-AnnRevVisSci},
Pattadkal {\em et al.\/} \cite{PatMatVrePriHan18-CellRep},
Nguyen and Freeman \cite{NguFre19-PLOSCompBiol},
Merkt {\em et al.\/} \cite{MerSchRot19-PLOSCompBiol},
Wei {\em et al.\/} \cite{WeiMerRot22-bioRxiv}
and
Wang {\em et al.\/} \cite{WanDeyLagBehCalSta24-CellRep}.
In this paper, our focus is, however, not on
neural mechanisms, but on {\em functional properties\/}
at a macroscopic level.

Receptive field models of simple in terms of Gaussian derivatives
have been formulated by
Koenderink and van Doorn \cite{Koe84,KoeDoo87-BC,KoeDoo92-PAMI},
Young and his co-workers
\cite{You87-SV,YouLesMey01-SV,YouLes01-SV}
and Lindeberg \cite{Lin13-BICY,Lin21-Heliyon},
and in terms of Gabor functions by
Marcelja \cite{Mar80-JOSA},
Jones and Palmer \cite{JonPal87a,JonPal87b} and
Porat and Zeevi \cite{PorZee88-PAMI}.
More extensive theoretical models based on Gaussian derivatives
have also been expressed by
Lowe \cite{Low00-BIO},
May and Georgeson \cite{MayGeo05-VisRes},
Hesse and Georgeson \cite{HesGeo05-VisRes},
Georgeson  {\em et al.\/}\ \cite{GeoMayFreHes07-JVis},
Hansen and Neumann \cite{HanNeu09-JVis},
Wallis and Georgeson \cite{WalGeo09-VisRes},  
Wang and Spratling \cite{WanSpra16-CognComp},
Pei {\em et al.\/}\ \cite{PeiGaoHaoQiaAi16-NeurRegen},
Ghodrati {\em et al.\/}\ \cite{GhoKhaLeh17-ProNeurobiol},
Kristensen and Sandberg \cite{KriSan21-SciRep},
Abballe and Asari \cite{AbbAsa22-PONE},
Ruslim {\em et al.\/}\ \cite{RusBurLia23-bioRxiv} and
Wendt and Faul \cite{WenFay24-JVis}.

The taxonomy into simple and complex cells in the primary visual
cortex was proposed in the pioneering work by
Hubel and Wiesel
\cite{HubWie59-Phys,HubWie62-Phys,HubWie68-JPhys,HubWie05-book}.
More extensive analysis of properties of simple cells have
then been presented by
DeAngelis {\em et al.\/}\
\cite{DeAngOhzFre95-TINS,deAngAnz04-VisNeuroSci},
Ringach \cite{Rin01-JNeuroPhys,Rin04-JPhys},
Conway and Livingstone \cite{ConLiv06-JNeurSci},
Johnson {\em et al.\/}\ \cite{JohHawSha08-JNeuroSci},
Walker {\em et al.\/}
\cite{WalSinCobMuhFroFahEckReiPitTol19-NatNeurSci}
and
De and Horwitz \cite{DeHor21-JNPhys},
and regarding complex cells by
Movshon {\em et al.\/}\ \cite{MovThoTol78-JPhys}, 
Emerson {\em et al.\/}\ \cite{EmeCitVauKle87-JNeuroPhys},
Martinez and Alonso \cite{MarAlo01-Neuron},
Touryan {\em et al.\/}\ \cite{TouLauDan02-JNeuroSci,TouFelDan05-Neuron},
Rust {\em et al.\/}\ \cite{RusSchMovSim05-Neuron},
van~Kleef {\em et al.\/}\ \cite{KleCloIbb10-JPhys},  
Goris {\em et al.\/}\ \cite{GorSimMov15-Neuron},
Li {\em et al.\/}\ \cite{LiLiuChoZhaTao15-JNeuroSci} and
Almasi {\em et al.\/}\ \cite{AlmMefCloWonYunIbb20-CerCort},
as well as modelled computationally by
Adelson and Bergen \cite{AdeBer85-JOSA},
Heeger \cite{Hee92-VisNeuroSci},
Serre and Riesenhuber \cite{SerRie04-AIMemo},
Einh{\"a}user {\em et  al.\/} \cite{EinKayKoeKoe02-EurJNeurSci},
Kording {\em et al.\/}\ \cite{KorKayWinKon04-JNeuroPhys},
Merolla and Boahen \cite{MerBoa04-NIPS},
Berkes and Wiscott \cite{BerWis05-JVis},
Carandini \cite{Car06-JPhys},
Hansard and Horaud \cite{HanHor11-NeurComp},
Franciosini {\em et al.\/}\ \cite{FraBouPer19-AnnCompNeurSciMeet},
Lindeberg \cite{Lin20-JMIV},
Lian {\em et  al.\/} \cite{LiaAlmGraKamBurMef21-PLOSCompBiol},
Oleskiw {\em et al.\/}\ \cite{OleLieSimMov23-bioRxiv},
Yedjour and Yedjour \cite{YedYed24-CognNeurDyn},
Nguyen {\em et al.\/}\ \cite{NguSooHuaBak24-PLOSCompBio} and
Almasi {\em et al.\/}\ \cite{AlmSunJunIbbMef25-JNeurEng}.

Notably, in relation to the generalized quadratic models of complex
cells in V1 to be considered in this paper,
Rowekamp and Sharpee \cite{RowSha25-PLOSCompBiol}
have found that quadratic computations strongly increase both the predictive power
of their models of visual neurons in V1, V2 and V4 as well
as their neural selectivity to natural stimuli.

There have been some neurophysiological studies reported that mention
receptive fields with different aspect ratios
(Tinsley {\em et al.\/}\ \cite{TinWebBarVinParDer03-JNeuroPhys},
Xu  {\em et al.\/}\ \cite{XuLiCheWanYan16-CognNeurDyn}).
According to our knowledge, there have, however, not been any
previously developed models of complex cells, that involve
explicit expansions of the receptive field shapes
over the degree of elongation of the receptive fields,
or or more specifically that are able to match the neurophysiological
orientation selectivity histograms accumulated by
Goris  {\em et al.\/}\ \cite{GorSimMov15-Neuron}.

\subsection*{Background theory}

In this section, we will describe basic properties of the idealized
models for idealized models of receptive fields and their orientation
selectivity properties, which we will then build upon and
extend in the section '\nameref{sec-results}''.

\subsubsection*{Idealized models for spatial receptive fields}

For modelling simple and complex cells in the primary visual cortex,
we will build upon the generalized Gaussian derivative
model for visual receptive fields proposed in
Lindeberg \cite{Lin13-BICY,Lin21-Heliyon}
and further developed in
Lindeberg
\cite{Lin23-FrontCompNeuroSci,Lin25-JCompNeurSci-orisel,Lin25-JCompNeurSci-spanelong,Lin25-JMIV}.

\paragraph{Models for simple cells.}

According to this theory, linear models of purely spatial receptive fields
corresponding to simple cells are formulated in terms of affine Gaussian
derivatives of the form
\begin{multline}
  \label{eq-spat-RF-model}
  T_{\simple}(x_1, x_2;\; \sigma_{\varphi}, \varphi, \Sigma_{\varphi}, m) = \\
  = T_{\varphi^m,\norm}(x_1, x_2;\; \sigma_{\varphi}, \Sigma_{\varphi})
  = \sigma_{\varphi}^{m} \, \partial_{\varphi}^{m} \left( g(x_1, x_2;\; \Sigma_{\varphi}) \right),
\end{multline}
where
\begin{itemize}
\item
   $\varphi \in [-\pi, \pi]$ is the preferred orientation of the receptive
   field,
\item
  $\sigma_{\varphi} \in \bbbr_+$ is the amount of spatial smoothing,
\item
  $\partial_{\varphi}^m =
  (\cos \varphi \, \partial_{x_1} + \sin  \varphi \, \partial_{x_2})^m$
  is an $m$:th-order directional derivative operator,
   in the direction $\varphi$,
 \item
   $\Sigma_{\varphi}$ is a $2 \times 2$ symmetric positive definite covariance matrix, with
   one of its eigenvectors in the direction of $\varphi$, 
 \item
   $g(x;\; \Sigma_{\varphi})$ is a 2-D affine Gaussian kernel with its shape
   determined by the spatial covariance matrix $\Sigma_{\varphi}$
   \begin{equation}
     \label{eq-2D-aff-gauss}
     g(x;\; \Sigma_{\varphi})
     = \frac{1}{2 \pi \sqrt{\det \Sigma_{\varphi}}}
         e^{-x^T \Sigma_{\varphi}^{-1} x/2}
    \end{equation}
    for $x = (x_1, x_2)^T \in \bbbr^2$.
\end{itemize}
In Lindeberg \cite{Lin21-Heliyon}, it was demonstrated
that idealized receptive field models of this type do
rather well model the qualitative shape of biological
simple cells as obtained by neurophysiological measurements
by DeAngelis {\em et al.\/}\
\cite{DeAngOhzFre95-TINS,deAngAnz04-VisNeuroSci},
Conway and Livingstone \cite{ConLiv06-JNeurSci} and
Johnson {\em et al.\/}\ \cite{JohHawSha08-JNeuroSci}.

Fig.~\ref{fig-ecc-variability} shows examples of such
receptive fields for different orders of spatial differentiation
$m \in \{ 1, 2, 3, 4 \}$ and different values of the scale
parameter ratio $\kappa = \sigma_2/\sigma_1 \in \{ 1, 2, 4 \}$
between the here vertical and the horizontal scale parameters
$\sigma_2$ and $\sigma_1$, respectively, for the here preferred
orientation $\varphi = 0$ for the receptive fields. In addition to
this illustrated variability over the degree of elongation, an
idealized vision system should additionally comprise a variability
over the preferred orientation $\varphi$ of the receptive fields,
and possibly also over the overall size of the receptive fields,
as further developed in Lindeberg \cite{Lin25-JCompNeurSci-spanelong}.

\begin{figure}[hbtp]
  \begin{center}
     \begin{tabular}{ccc}
     \includegraphics[width=0.30\textwidth]{fig-param-span/affgauss-1dirder-sigma-4-4-phi-0-mono16.jpg}
       & \includegraphics[width=0.30\textwidth]{fig-param-span/affgauss-1dirder-sigma-2-4-phi-0-mono16.jpg}
       & \includegraphics[width=0.30\textwidth]{fig-param-span/affgauss-1dirder-sigma-1-4-phi-0-mono16.jpg} \\
     \includegraphics[width=0.30\textwidth]{fig-param-span/affgauss-2dirder-sigma-4-4-phi-0-mono16.jpg}
       & \includegraphics[width=0.30\textwidth]{fig-param-span/affgauss-2dirder-sigma-2-4-phi-0-mono16.jpg}
       & \includegraphics[width=0.30\textwidth]{fig-param-span/affgauss-2dirder-sigma-1-4-phi-0-mono16.jpg} \\
     \includegraphics[width=0.30\textwidth]{fig-param-span/affgauss-3dirder-sigma-4-4-phi-0-mono16.jpg}
       & \includegraphics[width=0.30\textwidth]{fig-param-span/affgauss-3dirder-sigma-2-4-phi-0-mono16.jpg}
       & \includegraphics[width=0.30\textwidth]{fig-param-span/affgauss-3dirder-sigma-1-4-phi-0-mono16.jpg} \\
     \includegraphics[width=0.30\textwidth]{fig-param-span/affgauss-4dirder-sigma-4-4-phi-0-mono16.jpg}
       & \includegraphics[width=0.30\textwidth]{fig-param-span/affgauss-4dirder-sigma-2-4-phi-0-mono16.jpg}
       & \includegraphics[width=0.30\textwidth]{fig-param-span/affgauss-4dirder-sigma-1-4-phi-0-mono16.jpg} \\
     \end{tabular}
  \end{center}
  \caption{{\bf Distribution of affine Gaussian derivative
    receptive fields} (for the preferred image orientation $\varphi = 0$)
    over the scale parameter ratio 
    $\kappa = \sigma_2/\sigma_1$ between $1$ to $4$,
    from left to right.
    Here, the vertical scale parameter kept is constant $\sigma_2 = 4$,
    while the horizontal scale parameter is smaller
    $\sigma_1 \leq \sigma_2$.
    (first row) First-order directional derivatives according
    to (\ref{eq-spat-RF-model}) for $m = 1$.
    (second row) Second-order directional derivatives
    according to (\ref{eq-spat-RF-model}) for $m = 2$.
    (third row) Third-order directional derivatives
    according to (\ref{eq-spat-RF-model}) for $m = 3$.
    (fourth row) Fourth-order directional derivatives
    according to (\ref{eq-spat-RF-model}) for $m = 4$.
    (Horizontal axes: image coordinate $x_1 \in [-16, 16]$.
     Vertical axes: image coordinate $x_2 \in [-16, 16]$.)}
  \label{fig-ecc-variability}
\end{figure}

\paragraph{Models for complex cells.}

As a simplest possible extension to non-linear complex cells,
an affine quasi-quadrature measure of the form (Lindeberg
\cite{Lin20-JMIV} Eq.~(39))
\begin{equation}
  \label{eq-quasi-quad-dir}
  {\cal Q}_{\varphi,12,\text{pt}} L
  = \sqrt{L_{\varphi,\norm}^2+ C_{\varphi} \, L_{\varphi\varphi,\norm}^2},
\end{equation}
was studied in Lindeberg \cite{Lin25-JCompNeurSci-spanelong},
where
\begin{itemize}
\item
  $L_{\varphi,\norm}$ and $L_{\varphi\varphi,\norm}$ denote
  directional derivatives in the direction $\varphi$
  of orders 1 and~2 of convolutions of the input image $f(x_1, x_2)$
  with affine Gaussian derivative kernels of the form (\ref{eq-spat-RF-model}):
  \begin{equation}
    \label{eq-def-Lphi}
       L_{\varphi,\norm}(x_1, x_2;\;  \sigma_{\varphi}, \Sigma_{\varphi}) %=\\
       = T_{\varphi,\norm}(x_1, x_2;\; \sigma_{\varphi}, \Sigma_{\varphi}) *
       f(x_1, x_2),
    \end{equation}
    \begin{equation}
      \label{eq-def-Lphiphi}
       L_{\varphi\varphi,\norm}(x_1, x_2;\;  \sigma_{\varphi}, \Sigma_{\varphi}) %=\\
        = T_{\varphi\varphi,\norm}(x_1, x_2;\; \sigma_{\varphi}, \Sigma_{\varphi}) *
       f(x_1, x_2),
    \end{equation}
\item
  $C_{\varphi} > 0$ is a weighting factor between first and second-order
  information, which based on a theoretical analysis in
  Lindeberg \cite{Lin18-SIIMS} is often set to $C = 1/\sqrt{2}$.
\end{itemize}
This model is closely related to the energy model of complex cells
proposed by Adelson and Bergen \cite{AdeBer85-JOSA} and
Heeger \cite{Hee92-VisNeuroSci}, as well as inspired by
the fact that odd- and even-shaped receptive fields have
been reported to occur in pairs
 (De~Valois {\em et al.\/}\ \cite{ValCotMahElfWil00-VR}).
The quasi quadrature serves as an approximation of a quadrature
pair, as formulated based on a Hilbert transform
(Bracewell \cite{Bra99}, pp.~267--272), although
instead formulated in terms of affine Gaussian derivatives,
which are then summed up in squares in to reduce the
phase dependency; see Lindeberg \cite{Lin20-JMIV}
for further details.

Concerning the validity of such an energy-based model of simple cells
to model the computational function of complex cells, it is
interesting to note that when
Touryan {\em et al.\/} \cite{TouFelDan05-Neuron}
extracted the eigenvectors of second-order Wiener kernels
to model the computational function of complex cells,
the first two eigenvectors turned out the have spatial shapes that
very well agree with the shapes of first- and second-order Gaussian
derivatives;
compare with Fig.~5B in Touryan {\em et al.\/} \cite{TouFelDan05-Neuron}.
Hence, even though an energy model of complex cells in terms of the
output from a set of simple cells may not be able to span the full flexibility in terms of
the possible computational functions of biological complex cells, an
approximation of the computational function of a complex cell in terms
of an energy model in such a way ought to be able to reveal essential properties of
the computational functionalities of complex cells.

\subsubsection*{Orientation selectivity properties}

In Lindeberg
\cite{Lin25-JCompNeurSci-orisel,Lin25-JCompNeurSci-spanelong},
the orientation
selectivity properties of these idealized models of simple and complex
cells were investigated in detail, by computing the responses to
sine wave functions of the form
\begin{equation}
  \label{eq-sine-wave-model-spat-anal}
  f(x_1, x_2) =
  \sin
  \left(
    \omega \cos (\theta) \, x_1 + \omega \sin (\theta) \, x_2+ \beta
  \right)
\end{equation}
where $\theta \in [-\pi/2, \pi/2]$ denotes the inclination angle of the sine wave in
relation to the preferred orientation $\varphi = 0$ of the receptive field and
$\beta$ denotes the phase;
see Fig.~\ref{fig-schem-ill-model-rf-sine}
for an illustration.

\begin{figure}[hbtp]
  \begin{center}
    \includegraphics[width=0.60\textwidth]{fig-orisel/gaussx-contour-axes-labels-edit.pdf}
  \end{center}
  \caption{{\bf Configuration for probing the orientation selectivity
      of an idealized receptive field model.} To measure the orientation selectivity properties of
    an idealized receptive field (here illustrated by the level curves
    of a first-order derivative of an affine Gaussian kernel in
    the horizontal direction with preferred orientation $\varphi = 0$),
    we compute the response to a sine wave (here illustrated by a
    set of darker level lines corresponding to the spatial maxima
    and minima of the sine wave) with inclination angle $\theta$.
    (Horizontal axis: spatial coordinate $x_1$.
    Vertical axis: spatial coordinate $x_2$.)
  (Adapted from Lindeberg
  \cite{Lin25-JCompNeurSci-orisel}
  OpenAccess.)}
  \label{fig-schem-ill-model-rf-sine}
\end{figure}

Specifically, in Lindeberg
\cite{Lin25-JCompNeurSci-orisel,Lin25-JCompNeurSci-spanelong},
it was shown that with 
\begin{equation}
  \label{eq-def-kappa}
  \kappa = \frac{\sigma_2}{\sigma_1}
\end{equation}
denoting the ratio between the scale parameters $\sigma_1 \in \bbbr_+$ and
$\sigma_2 \in \bbbr_+$ of the affine Gaussian kernel in the preferred
direction {\em vs.\/}\ the orthogonal direction of the receptive
field, the orientation selectivity curves are of the form
%
% a larger value of the scale parameter ratio $\kappa$ leads to
% monotonically sharper orientation selectivity properties of the
% receptive field of the form
\begin{equation}
  \label{eq-ori-sel-curves-gen-gauss-der-model-general}
  r_{\lambda}(\theta)
  = \left(
         \frac{\left| \cos \theta \right|}
         {\sqrt{\cos ^2 \theta + \kappa ^2 \sin ^2\theta}}
         \right)^{\lambda}
\end{equation}
with
\begin{itemize}
\item
  $\lambda = m$ for an $m$:th-order model of a simple
cell of the form (\ref{eq-spat-RF-model}) for
$m \in \{ 1, 2, 3, 4 \}$ and
\item
  $\lambda = 3/2$
for an idealized model of a complex cell of the form
(\ref{eq-quasi-quad-dir}).
\end{itemize}
Notably, for all these idealized models of the receptive fields,
a smaller value of the scale parameter ratio $\kappa$
leads to wider orientation selectivity curves, whereas larger
values of $\kappa$ lead to more narrow orientation selectivity
properties. In this respect, given the assumption that the
affine Gaussian derivative model should constitute an appropriate
model for the spatial component of simple cells,
a variability in the degree of elongation of the receptive fields
will correspond to a variability in the orientation selectivity
and {\em vice versa\/}.


% Results and Discussion can be combined.
\section*{Results}
\label{sec-results}


\subsection*{Generalized idealized models of complex cells}

In this work, we will extend the idealized model
(\ref{eq-quasi-quad-dir}) for complex cells in two major ways:
\begin{itemize}
\item
  by adding a spatial integration stage, and
\item
  considering derivatives up to order 4 in addition to derivatives
  up to order 2.
\end{itemize}
The motivation for adding a spatial integration stage
is that the model for complex cell should then make use of input
from more than two simple cells, specifically by accumulating
input over multiple positions in the visual field.

The motivation for adding derivatives
of higher order than 2 are: (i)~to enable more narrow orientation
selectivity properties and (ii)~in Lindeberg
\cite{Lin25-JCompNeurSci-spanelong} it was shown that models of
simple cells up to order 4 lead to better agreement with the
orientation selectivity histogram of simple cells recorded by
Goris {\em et al.\/}\ \cite{GorSimMov15-Neuron} than
simple cells up to order 2.

Thus, if we let $L_{\varphi\varphi\varphi,\norm}$ and
$L_{\varphi\varphi\varphi\varphi,\norm}$ denote
the directional derivatives in the direction $\varphi$
of orders 3 and~4 of convolutions of the input image $f(x_1, x_2)$
with affine Gaussian derivative kernels of the form (\ref{eq-spat-RF-model}):
\begin{equation}
  \label{eq-def-Lphiphiphi}
  L_{\varphi\varphi\varphi,\norm}(x_1, x_2;\;  \sigma_{\varphi}, \Sigma_{\varphi}) %=\\
  = T_{\varphi\varphi\varphi,\norm}(x_1, x_2;\; \sigma_{\varphi}, \Sigma_{\varphi}) *
  f(x_1, x_2),
\end{equation}
\begin{equation}
  \label{eq-def-Lphiphiphiphi}
  L_{\varphi\varphi\varphi\varphi,\norm}(x_1, x_2;\;  \sigma_{\varphi}, \Sigma_{\varphi}) %=\\
  = T_{\varphi\varphi\varphi\varphi,\norm}(x_1, x_2;\; \sigma_{\varphi}, \Sigma_{\varphi}) *
  f(x_1, x_2),
\end{equation}
as well as consider the previous definitions of
$L_{\varphi,\norm}$ and
$L_{\varphi\varphi,\norm}$ according to
(\ref{eq-def-Lphi}) and (\ref{eq-def-Lphiphi}),
we will consider the following new generalized and integrated affine quasi
quadrature measures for modelling complex cells:
\begin{equation}
  \label{eq-int-quasi-quad12-dir}
    {\cal Q}_{\varphi,12,\text{int}} L %= \\
    = \sqrt{\sum_{m \in \{ 1, 2 \}} g(\cdot, \cdot;\; \gamma^2 \, \Sigma_{\varphi})
      * C_{\varphi}^{m-1} \,  L_{\varphi^m,\norm}^2(\cdot, \cdot;\; \sigma_{\varphi}, \Sigma_{\varphi})}
\end{equation}
\begin{equation}
  \label{eq-int-quasi-quad1234-dir}
    {\cal Q}_{\varphi,1234,\text{int}} L %= \\
    = \sqrt{\sum_{m \in \{ 1, 2, 3, 4 \}} g(\cdot, \cdot;\; \gamma^2 \, \Sigma_{\varphi})
      * C_{\varphi}^{m-1} \,  L_{\varphi^m,\norm}^2(\cdot, \cdot;\; \sigma_{\varphi}, \Sigma_{\varphi})}
\end{equation}
\begin{equation}
  \label{eq-int-quasi-quad34-dir}
    {\cal Q}_{\varphi,34,\text{int}} L %= \\
    = \sqrt{\sum_{m \in \{ 3, 4 \}} g(\cdot, \cdot;\; \gamma^2 \, \Sigma_{\varphi})
      * C_{\varphi}^{m-3} \,  L_{\varphi^m,\norm}^2(\cdot, \cdot;\; \sigma_{\varphi}, \Sigma_{\varphi})},
\end{equation}
where $g(\cdot, \cdot;\; \gamma^2 \, \Sigma_{\varphi})$ for the relative
integration scale $\gamma > 1 $ denotes a spatially larger affine
Gaussian kernel than the affine Gaussian kernel
$g(\cdot, \cdot;\; \Sigma_{\varphi})$ used for computing
the receptive field responses  $L_{\varphi^m,\norm}$
for the idealized models of simple cells.
In the following experiments to be reported, we will throughout
use the parameter setting $\gamma = 1/\sqrt{2}$.

Structurally, these expressions are similar in the sense that the
squares of the directional derivative responses $L_{\varphi^m,\norm}$
are first integrated for different orders $m$ of spatial
differentiation, and then summed of for different subsets
$m \in \{ 1, 2 \}$, $m \in \{ 1, 2, 3, 4 \}$ and $m \in \{ 3, 4 \}$,
respectively.
Specifically, the first of these integrated affine quasi quadrature measures
${\cal Q}_{\varphi,12,\text{int}} L$ can basically be seen as a
spatially integrated extension of the pointwise affine quasi quadrature
measure ${\cal Q}_{\varphi,12,\text{pt}} L$ in (\ref{eq-quasi-quad-dir}).


\subsection*{Orientation selectivity curves for the generalized
  idealized models of complex cells}

To characterize the orientation selectivity properties for the
generalized integrated affine quasi quadrature measures
(\ref{eq-int-quasi-quad12-dir}), (\ref{eq-int-quasi-quad1234-dir})
and (\ref{eq-int-quasi-quad34-dir}), let us first compute the
responses $L_{\varphi^m,\norm}$ for the underlying models of simple
cells $T_{\varphi^m,\norm}$ to a sine wave
(\ref{eq-sine-wave-model-spat-anal}) 
according to Eqs.~(29) and~(35)
in Lindeberg \cite{Lin25-JCompNeurSci-orisel}
\begin{align}
   \begin{split}
     L_{0,\norm}(x_1, x_2;\; \sigma_1, \sigma_2) =
  \end{split}\nonumber\\
  \begin{split}
    & = \int_{\xi_1 = -\infty}^{\infty}  \int_{\xi_2 = -\infty}^{\infty}
             T_{0,\norm}(\xi_1, \xi_2;\; \sigma_1, \sigma_2) \,
  %\end{split}\nonumber\\
  %\begin{split}
  %  & \phantom{= = \int_{\xi_1 = -\infty}^{\infty}  \int_{\xi_2 = -\infty}^{\infty}}
              f(x_1 - \xi_1, x_2 - \xi_2) \, d \xi_1 \, d\xi_2
  \end{split}\nonumber\\
  \begin{split}
    & = \omega \, \sigma_1 \cos (\theta) \,
           e^{-\frac{1}{2} \omega^2 (\sigma_1^2 \cos^2 \theta + \sigma_2^2 \sin^2 \theta)}
  %\end{split}\nonumber\\
  %\begin{split}
    \label{eq-L0-pure-spat-anal}
    %& \phantom{= =}
           \, \cos
             (
                \omega \cos (\theta) \, x_1 + \omega \sin (\theta) \, x_2+ \beta
             ),
   \end{split}         
\end{align}
\begin{align}
   \begin{split}
     L_{00,\norm}(x_1, x_2;\; \sigma_1, \sigma_2) =
  \end{split}\nonumber\\
  \begin{split}
    & = \int_{\xi_1 = -\infty}^{\infty}  \int_{\xi_2 = -\infty}^{\infty}
             T_{00,\norm}(\xi_1, \xi_2;\; \sigma_1, \sigma_2) \,
  %\end{split}\nonumber\\
  %\begin{split}
  %  & \phantom{= = \int_{\xi_1 = -\infty}^{\infty}  \int_{\xi_2 = -\infty}^{\infty}}
             f(x_1 - \xi_1, x_2 - \xi_2) \, d \xi_1 \, d\xi_2
  \end{split}\nonumber\\
  \begin{split}
    & = - \omega^2 \, \sigma_1^2 \cos^2 (\theta) \,
           e^{-\frac{1}{2} \omega^2 (\sigma_1^2 \cos^2 \theta + \sigma_2^2 \sin^2 \theta)}
  %\end{split}\nonumber\\
  %\begin{split}
    \label{eq-L00-pure-spat-anal}
   % & \phantom{= =}
           \, \sin
             (
                \omega \cos (\theta) \, x_1 + \omega \sin (\theta) \, x_2 + \beta
             ),
   \end{split}         
\end{align}
and according to Eqs.~(36) and (42) in the supplementary material of
Lindeberg \cite{Lin25-JCompNeurSci-spanelong}
\begin{align}
   \begin{split}
     L_{000,\norm}(x_1, x_2;\; \sigma_1, \sigma_2) =
  \end{split}\nonumber\\
  \begin{split}
    & = \int_{\xi_1 = -\infty}^{\infty}  \int_{\xi_2 = -\infty}^{\infty}
             T_{000,\norm}(\xi_1, \xi_2;\; \sigma_1, \sigma_2) \,
  %\end{split}\nonumber\\
  %\begin{split}
  %  & \phantom{= = \int_{\xi_1 = -\infty}^{\infty}  \int_{\xi_2 = -\infty}^{\infty}}
              f(x_1 - \xi_1, x_2 - \xi_2) \, d \xi_1 \, d\xi_2
  \end{split}\nonumber\\
  \begin{split}
    & = - \omega^3 \, \sigma_1^3 \cos^3 (\theta) \,
           e^{-\frac{1}{2} \omega^2 (\sigma_1^2 \cos^2 \theta + \sigma_2^2 \sin^2 \theta)}
  % \end{split}\nonumber\\
  % \begin{split}
    \label{eq-L000-pure-spat-anal}
   % & \phantom{= =}
           \, \cos
             (
                \omega \cos (\theta) \, x_1 + \omega \sin (\theta) \, x_2 + \beta
             ),
   \end{split}         
\end{align}
\begin{align}
   \begin{split}
     L_{0000,\norm}(x_1, x_2;\; \sigma_1, \sigma_2) =
  \end{split}\nonumber\\
  \begin{split}
    & = \int_{\xi_1 = -\infty}^{\infty}  \int_{\xi_2 = -\infty}^{\infty}
             T_{0000,\norm}(\xi_1, \xi_2;\; \sigma_1, \sigma_2) \,
  % \end{split}\nonumber\\
  % \begin{split}
  %   & \phantom{= = \int_{\xi_1 = -\infty}^{\infty}  \int_{\xi_2 = -\infty}^{\infty}}
              f(x_1 - \xi_1, x_2 - \xi_2) \, d \xi_1 \, d\xi_2
  \end{split}\nonumber\\
  \begin{split}
    & = \omega^4 \, \sigma_1^4 \cos^4 (\theta) \,
           e^{-\frac{1}{2} \omega^2 (\sigma_1^2 \cos^2 \theta + \sigma_2^2 \sin^2 \theta)}
  % \end{split}\nonumber\\
  % \begin{split}
    \label{eq-L0000-pure-spat-anal}
   %  & \phantom{= =}
           \, \sin
             (
                \omega \cos (\theta) \, x_1 + \omega \sin (\theta) \, x_2 + \beta
             ),
   \end{split}         
\end{align}
where $\sigma_1 \in \bbbr_+$ and $\sigma_2 \in \bbbr_+$
denote the scale parameters of the
affine Gaussian kernel in the horizontal and the vertical directions,
respectively.

Let us next integrate the squares of these expressions spatially using a Gaussian
window function with relative integration scale $\gamma > 1$, with the actual
calculations performed in Wolfram Mathematica and leading to results that
are unfortunately too complex to be reproduced here.

(A Wolfram Mathematica notebook with the commands for
  computing these integrals in closed form, and more generally also generating all
  the results figures in this paper, including (i)~the orientation
  selectivity curves $r(\varphi)$, (ii)~the resultant measures
  $|R(\kappa)|$ for different degrees of elongation $\kappa$, and
  (iii)~the orientation
  selectivity histograms of the resultant $|R|$ for the different
  models for complex cells considered in this paper, is provided as
  supplementary information ``S2 File''.)

Let us furthermore for the parameterization of the vertical scale
parameter
$\sigma_2 = \kappa \, \sigma_1$
consider the angular frequencies $\hat{\omega_1}$,
$\hat{\omega_2}$, $\hat{\omega_3}$ and $\hat{\omega_4}$ for which
these expressions assume their maxima over angular frequencies
according to Eqs.~(33) and~(38) in
Lindeberg \cite{Lin25-JCompNeurSci-orisel}
\begin{equation}
  \label{eq-omega1-spat}
    \hat{\omega}_{\varphi}  = \frac{1}{\sigma_1 \sqrt{\cos^2 \theta + \kappa^2 \sin^2 \theta}},
\end{equation}
\begin{equation}
  \label{eq-omega2-spat}  
  \hat{\omega}_{\varphi\varphi}
  = \frac{\sqrt{2}}{\sigma_1 \sqrt{\cos^2 \theta + \kappa^2 \sin^2 \theta}},
\end{equation}
and according to Eqs.~(40) and~(45) in the supplementary material of
Lindeberg \cite{Lin25-JCompNeurSci-spanelong}
\begin{equation}
  \label{eq-omega3-spat}
  \hat{\omega}_{\varphi\varphi\varphi}
  = \frac{\sqrt{3}}{\sigma_1 \sqrt{\cos^2 \theta + \kappa^2 \sin^2 \theta}},
\end{equation}
\begin{equation}
  \label{eq-omega4-spat}  
  \hat{\omega}_{\varphi\varphi\varphi\varphi}
  = \frac{2}{\sigma_1 \sqrt{\cos^2 \theta + \kappa^2 \sin^2 \theta}}.
\end{equation}
Given these preferred angular frequencies for the different orders of
spatial differentiation, let us next for the composed
integrated affine quasi quadrature
measures (\ref{eq-int-quasi-quad12-dir}),
(\ref{eq-int-quasi-quad1234-dir}) and
(\ref{eq-int-quasi-quad34-dir}) choose the geometric averages of the
respective components according to
\begin{equation}
  \label{eq-def-omega12}
  \hat{\omega}_{12} = \sqrt{\hat{\omega}_{\varphi} \, \hat{\omega}_{\varphi\varphi}},
\end{equation}
\begin{equation}
  \label{eq-def-omega1234}
  \hat{\omega}_{1234} =
  \sqrt{\hat{\omega}_{\varphi} \,
    \hat{\omega}_{\varphi\varphi} \,
    \hat{\omega}_{\varphi\varphi\varphi} \,
    \hat{\omega}_{\varphi\varphi\varphi\varphi}},
\end{equation}
\begin{equation}
  \label{eq-def-omega34}
  \hat{\omega}_{34} = \sqrt{\hat{\omega}_{\varphi\varphi\varphi} \,
    \hat{\omega}_{\varphi\varphi\varphi\varphi}},
\end{equation}
and adapt the angular frequency of the probing sine wave in
these ways to the respective quasi quadrature measures
${\cal Q}_{\varphi,12,\text{int}} L$ according to (\ref{eq-int-quasi-quad12-dir}),
${\cal Q}_{\varphi,1234,\text{int}} L $ according to
(\ref{eq-int-quasi-quad1234-dir}) and
${\cal Q}_{\varphi,34,\text{int}} L$ according to
(\ref{eq-int-quasi-quad34-dir}).
This adaptation of the angular frequency of the sine wave to
the internal parameters of the model of the complex cell
corresponds to probing the corresponding complex cells for
different values of the angular frequency $\omega$ and
then choosing the orientation selectivity curve for
the angular frequency $\hat{\omega}$ that leads to the maximum
response over all the frequencies $\omega$.

Fig.~\ref{fig-ori-sel-spat-anal} shows the resulting orientation selectivity curves that
we then obtain for different values of the scale parameter ratio
$\kappa$, when using the relative integration scale
$\gamma = 1/\sqrt{2}$ for the spatial integration stage
and the weighting factor $C = 1/\sqrt{2}$ when combining
the responses for different orders $m$ of differentiation.
As can be seen from these graphs, for all the three generalized
integrated affine quasi quadrature measures, the orientation selectivity
curves become sharper with increasing values of the scale parameter
ratio $\kappa$. In this respect, these results are consistent with
the previously reported results in
Lindeberg
\cite{Lin25-JCompNeurSci-orisel,Lin25-JCompNeurSci-spanelong}.

\begin{figure*}[hbtp]
  \begin{center}
    \begin{tabular}{c}
      \hspace {-17mm} ${\cal Q}_{\varphi,12,\text{int}} L$ \\
      \includegraphics[width=0.60\textwidth]{fig-orisel/affgaussintquasi-orisel-kappa1248.eps} \\
      $\,$ \medskip \\
      \hspace {-17mm} ${\cal Q}_{\varphi,1234,\text{int}} L$ \\
      \includegraphics[width=0.60\textwidth]{fig-orisel/affgaussintquasi4-orisel-kappa1248-gammasqrt2.eps} \\
      $\,$ \medskip \\
      \hspace {-17mm} ${\cal Q}_{\varphi,34,\text{int}} L$ \\
      \includegraphics[width=0.60\textwidth]{fig-orisel/affgaussintquasi4high-orisel-kappa1248-gammasqrt2.eps} \\
     \end{tabular}
  \end{center}
  \caption{{\bf Graphs of the orientation selectivity curves for the generalized
    integrated affine quasi quadrature measures
    ${\cal Q}_{\varphi,12,\text{int}} L$ according to
    (\ref{eq-int-quasi-quad12-dir}),
    ${\cal Q}_{\varphi,1234,\text{int}} L$ according to
    (\ref{eq-int-quasi-quad1234-dir}) and
    ${\cal Q}_{\varphi,34,\text{int}} L$ according to
    (\ref{eq-int-quasi-quad34-dir})},
    and which combine integrated squared values of affine Gaussian
    derivative responses for different combinations of orders of
    integration $m \in \{ 1, 2, 3, 4 \}$ when applied to an ideal sine
    wave of the form (\ref{eq-sine-wave-model-spat-anal}) with
    the angular frequency of the sine wave adapted so as to evoke
    a maximally strong response over the angular frequencies according to 
    (\ref{eq-def-omega12}), (\ref{eq-def-omega1234}) and
    (\ref{eq-def-omega34}), respectively.
    The resulting orientation selectivity curves are shown for
    different values of the scale parameter ratio
    $\kappa = \sigma_2/\sigma_1 \in \{ 1, 2, 4, 8 \}$, which parameterizes the degree of
    elongation of the receptive fields.
    (Horizontal axes: orientation $\theta \in [-\pi/2, \pi/2]$.
     Vertical axes: Amplitude of the receptive field response relative
     to the maximum response obtained for $\theta = 0$.)}
  \label{fig-ori-sel-spat-anal}
\end{figure*}

Specifically, in relation to the previously recorded orientation
selectivity curves for biological neurons reported in
Nauhaus {\em et al.\/} \cite{NauBenCarRin09-Neuron},
and which span a variability in orientation selectivity from
wide to narrow orientation selectivity properties, these results
are consistent with what would be the case if the receptive fields in
the primary visual cortex would span a variability in the degree of
elongation, as proposed as a working hypothesis in
Lindeberg \cite{Lin23-FrontCompNeuroSci} Sec.~3.2.1
and further investigated in Lindeberg \cite{Lin25-JCompNeurSci-spanelong}.

 
\subsection*{Orientation selectivity histograms for the generalized
  idealized models of complex cells}

The previous analysis is {\em qualitative\/} in the sense that it shows that
the orientation selectivity curves become sharper for increasing
values of the scale parameter ratio $\kappa$, and also in the respect
that a variability in the orientation selectivity properties is
consistent with an underlying variability in the degree of elongation
of the receptive fields.

To aim at a more {\em quantitative\/} analys, let us compare the result of our
idealized integrated models of complex cells with the quantitative
measurements of orientation selectivity histograms reported by
Goris {\em et al.\/}\ \cite{GorSimMov15-Neuron}.
They accumulated histograms of the absolute value of
the resultant $|R|$ with the underlying complex-valued resultant of
an orientation selectivity curve $r(\theta)$ of the form
\begin{equation}
  \label{eq-def-resultant}
  R = \frac{\int_{\theta = - \pi}^{\pi} r(\theta) \, e^{2 i \theta} d\theta}
                {\int_{\theta = - \pi}^{\pi} r(\theta) \, d\theta}.
\end{equation}
Fig.~\ref{fig-hist-resultant-Goris-Lindeberg}a gives a schematic
illustration of the results that they obtained, reflecting a
significant variability in wide {\em vs.\/}\ narrow orientation
selectivity properties for different biological complex cells.
Fig.~\ref{fig-hist-resultant-Goris-Lindeberg}b shows a corresponding
prediction of a histogram of the resultant of the orientation
selectivity curves obtained in
Lindeberg \cite{Lin25-JCompNeurSci-spanelong},
based on the pointwise quasi quadrature measure
${\cal Q}_{\varphi,12,\text{pt}} L$ in (\ref{eq-quasi-quad-dir}),
and assuming that the scale parameter ratio $\kappa$
would be uniformly distributed on a logarithmic scale over
the interval $[1/\kappa_{\max}, \kappa_{max}]$ for the
arbitrary choice of $\kappa_{max} = 8$.

\begin{figure*}[hbtp]
  \begin{center}
    \begin{tabular}{c}
      {\em\small (a) Biological complex cells (n = 184)} \\
      \includegraphics[width=0.60\textwidth]{fig-compl/complex-cells-hist-goris-thick.eps}
      \\
      $\,$ \medskip \\
      {\em (b) Histogram over $|R|$ for }${\cal Q}_{\varphi,12,\text{pt}} L$ \\
      \includegraphics[width=0.60\textwidth]{fig-compl/hist-complexR-8-thick.eps}
    \end{tabular}
  \end{center}
  \caption{{\bf Orientation selectivity histogram of the resultant of
      biological complex cells accumulated by
      Goris {\em et al.\/}\ \protect\cite{GorSimMov15-Neuron} with comparison
      to histogram of the resultant from previous orientation
      selectivity analysis of maximally simplified models of complex cells
      in Lindeberg \protect\cite{Lin25-JCompNeurSci-spanelong}.}
  (Horizontal axes: 10 quantized bins over the resultant $|R| \in [0, 1]$.
  Vertical axes: bin counts.)}
  \label{fig-hist-resultant-Goris-Lindeberg}
\end{figure*}
As can be seen from the comparison between the biological results and
the idealized modelling results, the distribution over the resultant
$|R|$ is somewhat biased towards both smaller and larger values
of $|R|$, specifically regarding the peaks in the histogram at the
bins $|R| \in [0.1, 0.2]$ and $|R| \in [0.7, 0.8]$,
compared to the neurophysiologically accumulated resultant
histograms. A natural question to ask is hence if this behaviour would
be different if using more developed models of complex cells, that
also comprise a spatial integration stage and derivatives of higher
order than 2.

Fig.~\ref{fig-graph-resultant} shows the
result of computing the resultant measure $|R|$ as a function
of the scale parameter ratio $\kappa = \sigma_2/\sigma_1$
for each one of the integrated affine quasi quadrature measures
${\cal Q}_{\varphi,12,\text{int}} L$,
${\cal Q}_{\varphi,1234,\text{int}} L$ and ${\cal Q}_{\varphi,34,\text{int}} L$
according to (\ref{eq-int-quasi-quad12-dir}),
(\ref{eq-int-quasi-quad1234-dir}) and
(\ref{eq-int-quasi-quad34-dir}).

\begin{figure*}
  \begin{center}
    \begin{tabular}{c}
      {\em (a) Graph of resultant $|R(\kappa)|$ for} ${\cal  Q}_{\varphi,12,\text{int}} L$ \\
      \includegraphics[width=0.60\textwidth]{fig-compl/affgaussintquasi-R-loglinear-gammasqrt2.eps}  \\
      $\,$ \medskip \\
      {\em (b) Graph of resultant $|R(\kappa)|$ for} ${\cal  Q}_{\varphi,1234,\text{int}} L$ \\
      \includegraphics[width=0.60\textwidth]{fig-compl/affgaussintquasi4-R-loglinear-gammasqrt2.eps} \\
      $\,$ \medskip \\
      {\em (c) Graph of resultant $|R(\kappa)|$ for} ${\cal Q}_{\varphi,34,\text{int}} L$ \\
      \includegraphics[width=0.60\textwidth]{fig-compl/affgaussintquasi4high-R-loglinear-gammasqrt2.eps} 
    \end{tabular}
  \end{center}
  \caption{{\bf Graphs of the resultant $|R(\kappa)|$ for the
      idealized models of complex cells
      ${\cal Q}_{\varphi,12,\text{int}} L$ according to (\ref{eq-int-quasi-quad12-dir}),
      ${\cal  Q}_{\varphi,1234,\text{int}} L$ according to (\ref{eq-int-quasi-quad1234-dir})
      and
      ${\cal Q}_{\varphi,34,\text{int}} L$ according to
      (\ref{eq-int-quasi-quad34-dir}).}
    (Horizontal axes in: scale parameter ratio $\kappa$.
    Vertical axes: resultant $|R|$.)} 
  \label{fig-graph-resultant}
\end{figure*}

Figs.~\ref{fig-hist-result-graphs}a--c show
corresponding resultant histograms for each of these
integrated affine quasi quadrature measures, when assuming a uniform
distribution over a logarithmic parameterization of the scale
parameter ratio $\kappa$ over the interval
$[1/\kappa_{\max}, \kappa_{\max}]$ for the again arbitrary
value of $\kappa_{\max} = 8$. Such a logarithmic distribution
constitutes a natural default prior for a strictly positive
variable according to Jaynes \cite{Jay68-SMC}.
Fig.~\ref{fig-hist-result-graphs}d shows
a combined histogram of the integrated affine quasi quadrature
measures ${\cal Q}_{\varphi,12,\text{int}} L$ and
${\cal Q}_{\varphi,34,\text{int}} L$, when assuming an equal
number of idealized complex cells for these two types.

\begin{figure*}
  \begin{center}
    \begin{tabular}{c}
      {\em (a) Histogram over $|R|$ for} ${\cal Q}_{\varphi,12,\text{int}}
      L$ \\
      \includegraphics[width=0.50\textwidth]{fig-compl/hist-valsR2-8.eps}
      \\
      $\,$ \medskip \\
      {\em (b) Histogram over $|R|$ for} ${\cal
        Q}_{\varphi,1234,\text{int}} L$ \\
      \includegraphics[width=0.50\textwidth]{fig-compl/hist-valsR4-8.eps}
      $\,$ \medskip \\      
      {\em (c) Histogram over $|R|$ for} ${\cal Q}_{\varphi,34,\text{int}} L$ \\
      \includegraphics[width=0.50\textwidth]{fig-compl/hist-valsR4high-8.eps}
      \\
      $\,$ \medskip \\           
      {\em (d) Combined histogram over $|R|$ for}
      ${\cal Q}_{\varphi,12,\text{int}} L$ {\em and} ${\cal Q}_{\varphi,34,\text{int}} L$\\
      \includegraphics[width=0.50\textwidth]{fig-compl/hist-valsR2unionR4high-8.eps} \\
    \end{tabular}
  \end{center}
  \caption{{\bf Orientation selectivity histograms for the 
   resultant $|R|$ for (a--c) the integrated
   affine quasi quadrature measures ${\cal Q}_{\varphi,12,\text{int}} L$,
   ${\cal Q}_{\varphi,1234,\text{int}} L$ and ${\cal Q}_{\varphi,34,\text{int}} L$
   according to (\ref{eq-int-quasi-quad12-dir}),
   (\ref{eq-int-quasi-quad1234-dir}) and
   (\ref{eq-int-quasi-quad34-dir}), when assuming a uniform
   distribution over a logarithmic parameterization of the scale
   parameter ratio $\kappa$, as well as (d)
   combined histogram of
   ${\cal Q}_{\varphi,12,\text{int}} L$ and ${\cal  Q}_{\varphi,34,\text{int}} L$,
   when assuming equal numbers of complex cells for these two types.}
   (Horizontal axes:
   10 quantized bins over the resultant $|R| \in [0, 1]$.
   Vertical axes: bin counts.)}
  \label{fig-hist-result-graphs}
\end{figure*}

As can be seen from these histograms, the use of the integrated
affine quasi quadrature measures ${\cal Q}_{\varphi,12,\text{int}} L$,
${\cal Q}_{\varphi,1234,\text{int}} L$ and ${\cal Q}_{\varphi,34,\text{int}} L$
leads to resultant histograms with different shapes than for
pointwise quasi quadrature measure ${\cal Q}_{\varphi,12,\text{pt}} L$
previously studied in
Lindeberg \cite{Lin25-JCompNeurSci-spanelong}.
Specifically, except for the peak at the bin corresponding
to $|R| \in [0.6, 0.7]$, the resultant histogram of
${\cal Q}_{\varphi,1234,\text{int}} L$ is more uniform
and without any bias the bias towards either smaller
values of the resultant $|R|$ towards the bins
$|R| \in [0.1, 0.2]$ and $|R| \in [0.7, 0.8]$
as for the resultant histogram of the
pointwise quasi quadrature measure ${\cal Q}_{\varphi,12,\text{pt}}
L$.

Additionally, when including third- and fourth-order terms,
the integrated affine quasi quadrature measures
${\cal Q}_{\varphi,1234,\text{int}} L$ and ${\cal Q}_{\varphi,34,\text{int}} L$
lead to accumulations to the bins
$|R| \in [0.8, 0.9]$ and $|R| \in [0.9, 1.0]$,
while those bins are not really reached by the
pointwise quasi quadrature measure ${\cal Q}_{\varphi,12,\text{pt}}
L$. In these respects, this analysis suggests that the mechanisms
of spatial integration and inclusion of higher-order terms than
mere first- and second-order terms may be important to
more quantitatively model the orientation selectivity properties
of complex cells. Furthermore, one may speculate if a
suitable reformulation of the non-linearities in the
composed integrated affine quasi quadrature measure
${\cal Q}_{\varphi,1234,\text{int}} L$ could move
the peak for the bin $|R| \in [0.6, 0.7]$
to the bin positions $|R| \in [0.3, 0.4]$
and $|R| \in [0.5, 0.6]$ that lead to peaks in
the resultant histogram for the biological complex cells.

Based on these results, we therefore propose
to (i)~include an explicit variability over the degree of elongation
of the receptive fields,
(ii)~include third- and fourth-order models of simple cells
in addition to previous use of first- and second-order models
of simple cells and (iii)~integrate non-linear transformations
of such receptive field responses over extended regions in
image space, when modelling the functional properties of complex
cells. Specifically, we propose that the items (i) and (iii) above should
be of much wider generality than restricted to computational models based
on affine quasi quadrature measures, and thereby also apply to other
families of computational models of complex cells.


\subsection*{Explicit predictions for further modelling of complex cells}
\label{sec-predictions}

More explicitly, based on the above results, we can thus state the
following general predictions:

\medskip

\noindent
{\bf Prediction~1 (Flexibility in elongation would lead to better
  approximation properties when modelling individual complex cells):}
Given a sufficiently large set of biological
complex cells, if the receptive fields of those are modelled by
computational models, then such models that involve a flexibility in
the degree of elongation of the underlying computational primitives
would lead to better approximation properties than for computational
models that do not involve a flexibility in the degree of elongation.

\medskip

\noindent
{\bf Prediction~2 (Variability in elongation over populations of
  complex cells):}
If the receptive fields sufficiently large set of complex cells are
modelled by computational models that involve a flexibility in the
degree of elongation of the underlying computational primitives, then
such model fitting would lead to a substantial variability in the
degree of elongation of the receptive fields over a sufficiently large population of
modelled biological complex cells.

\medskip

\noindent
{\bf Prediction~3 (Spatial integration as a computational mechanism in
  complex cells):}
Given a sufficiently large set of biological complex cells, if their
receptive fields are modelled by computational models, then models
that are based on spatial integration of underlying computational
primitives would lead to better approximation properties than
computational models that do not comprise any spatial integration.

\medskip

\noindent
Specifically, we propose that these predictions could be explored and
influence further modelling of complex cells in terms of
mathematically based image primitives.

\subsection*{Explicit suggestion to extension of methodology for
  experimentally probing the orientation selectivity of complex cells
  that may comprise a variability in the degree of elongation between
  different visual neurons.}
\label{sec-ext-meth-probe-ori-sel}

Furthermore, to allow for better distinctions between the validity of
different types of computational models for complex cells,
we propose to extend the experimental methodology for measuring
the orientation selectivity properties of biological neurons to
instead of (i)~choosing a single angular frequency for the probing
sine wave for generating the visual stimuli for each spatial image
orientation, instead (ii)~performing a simultaneous
{\em two-parameter variation\/} over
both the angular frequency and the image orientation.
In such a way, the experimental data ought to be better suited for
handling biological receptive fields with a variability in elongation.
The reason for this, is that the generated visual stimuli would then
better probe the dependency of two characteristic inherent spatial
scales of the biological receptive fields compared to using a single
inherent spatial scale for the visual stimuli.

As described in more detail in Lindeberg
\cite{Lin25-JCompNeurSci-orisel} Section~7, the choice of the angular
frequency for sine wave for probing the orientation selectivity
properties of visual neurons can significantly affect the shapes of
the resulting orientation selectivity curves, and should thus warrant
specific consideration.


\section*{Summary and discussion}
\label{sec-summ-disc}

We have presented a set of three new integrated affine quasi
quadrature measures to model the functional properties of complex
cells, and analyzed their orientation selectivity properties, based
on the assumption that the receptive field shapes should span a variability
over the degree of elongation of the simple cells that form the
input to these models of complex cells.

This analysis has been performed in three ways; in terms of:
(i)~orientation selectivity curves,
(ii)~graphs of the resultant $|R|$ as function of the scale parameter
ratio $\kappa = \sigma_2/\sigma_1$ between the scale parameter
$\sigma_2$ in the direction perpendicular to the preferred
orientation of the receptive field and the scale parameter $\sigma_1$
in the direction of the preferred orientation of the receptive field,
and (iii)~histograms of the resultant $|R|$ when assuming a
logarithmic distribution over the scale parameter ratio $\kappa$.

Specifically, by qualitative comparisons with the biological
results by Nauhaus {\em et al.\/}\ \cite{NauBenCarRin09-Neuron},
regarding a significant variability in orientation selectivity
properties of biological neurons from wide to narrow orientation
selectivity properties, and to
Goris {\em et al.\/}\ \cite{GorSimMov15-Neuron},
regarding orientation selectivity histograms over the resultant
$|R|$, we have found that these results are consistent with
a previously proposed hypothesis in
Lindeberg \cite{Lin23-FrontCompNeuroSci}
further investigated in
Lindeberg \cite{Lin25-JCompNeurSci-spanelong}
that the receptive fields in the primary visual cortex should span
a significant variability in the degree of elongation of the
receptive fields.
In this respect, the results are consistent with what becomes
a natural consequence of stating desirable properties of
an idealized vision system, that the receptive fields should
be covariant under the natural geometric image transformations.
In such a context, covariance properties of the family of receptive fields
enable more accurate estimates of cues to the 3-D structure
of the world, as the image data used as input to the vision
system undergo significant variabilities, as caused by
variations of the viewing conditions, such as the distance
and the viewing direction between objects in the world and
the observer.

Specifically, by simulating the orientation selectivity histograms that result
from the presented new integrated affine quasi quadrature measures
${\cal Q}_{\varphi,12,\text{int}} L$,
${\cal Q}_{\varphi,1234,\text{int}} L$ and ${\cal Q}_{\varphi,34,\text{int}} L$
according to (\ref{eq-int-quasi-quad12-dir}),
(\ref{eq-int-quasi-quad1234-dir}) and
(\ref{eq-int-quasi-quad34-dir}),
when combined with an assumption of a uniform distribution
over the logarithm of the scale parameter ratio $\kappa = \sigma_2/\sigma_1$
of the receptive fields, we have found that the extensions of
the previous pointwise quasi quadrature measure
${\cal Q}_{\varphi,12,\text{int}} L$ according to
(\ref{eq-quasi-quad-dir})
offer ways of changing the shapes of the predicted orientation
selectivity histograms regarding both how uniform the predicted
histograms will be in relation to the previously recorded
biological orientation selectivity histograms by
Goris {\em et al.\/}\ \cite{GorSimMov15-Neuron}
and regarding the span of values of the resultant $|R|$
they cover.

Thus, we propose to: (i)~include a variability over the degree of
elongation of the receptive fields when modelling the computational
function of complex cells, (ii)~include the mechanisms of spatial integration
and including receptive field responses of higher order than 2 when
modelling complex cells, and (iii)~use similar criteria to match
predicted orientation selectivity histograms to biological orientation
selectivity histograms, as used in the
presented analysis, to evaluate also other types of
computational models for complex cells.

Let us finally remark that it should most likely be the case that the non-linear behaviour of
complex cells may be more complex than the computational mechanisms
used in the proposed idealized models in terms of integrated affine
quasi quadrature measures. The overall purpose with this work is on
the other hand to demonstrate that the orientation selectivity
properties of the proposed idealized models of complex cells can be
analyzed with a structurally similar methodology as used for probing
the orientation selectivity properties of biological receptive fields.
From this viewpoint, the comparison to the biological orientation
selectivity histogram accumulated by
Goris {\em et al.\/}\ \cite{GorSimMov15-Neuron}
is specifically to show that the gross behaviour in terms of an underlying
distribution of receptive field shapes of different elongation can be
used to reflect gross properties of the biological measurements.
Our intention in this respect is to stimulate further tests
of more complex computational models of complex cells,
based on assuming distributions of the underlying receptive field
shapes over the degree of elongation.
The set of more explicit predictions in the section
``\nameref{sec-predictions}'' are specifically aimed at providing a
guide to such further research.

The proposed extension of the methodology for characterizing the
orientation selectivity of visual neurons in the section
``\nameref{sec-ext-meth-probe-ori-sel}'', by instead of performing a
one-parameter variation over the orientation of the probing sine wave
instead performing a two-parameter variation over both the angular
frequency and the orientation of the probing sine wave, is intended to
provide richer experimental data that could better distinguish between
the explanatory properties of different types of computational models
of complex cells.

From the viewpoint of quasi quadrature models to be used for
addressing computational tasks in computer vision, it should on
the other hand also be mentioned that a hierarchical network
constructed by applying a substantially simplified quasi quadrature model
of complex cells in cascade can lead to quite reasonable results on
computer vision benchmarks (Lindeberg \cite{Lin20-JMIV});
see also the closely related work by
Riesenhuber and Poggio \cite{RiePog99-Nature},
Serre {\em et al.\/} \cite{SerWolBilRiePog07-PAMI}
and Pant {\em et al.\/}
\cite{PanRodBenWarSer24-CognCompNeuroSci},
who construct hierarchical networks for computer vision tasks from sets of
idealized models of simple and complex cells coupled in cascade.
These studies in computational vision do thus demonstrate that
computational mechanisms structurally closely related to the
affine quasi quadrature measures proposed and studied in
this work can support spatial recognition tasks on visual data.


\section*{Acknowledgments}

I would like to thank the Editor and the Reviewers for valuable
comments that have improved the presentation.


\section*{Supporting information}

\paragraph*{S1 File.}
\label{S1_File}
{\bf Complementary explanations of main concepts used in the paper
  Lin25-PONE-suppl.pdf.}  Gives complementary explanations of the
terminology regarding ``receptive field'',
``covariance'', ``elongation'' and ``complex cell''.

\paragraph*{S2 File.}
\label{S1_File}
{\bf Wolfram Mathematica notebook int-compl-ori-sel.nb.}  Contains the Wolfram Mathematica commands
used for generating the results presented in this
paper, and specifically computing 
(i)~the orientation selectivity curves $r(\varphi)$,
(ii)~the resultant
measures $|R(\kappa)|$ for different degrees of elongation $\kappa$,
and
(iii)~the histograms of the resultant $|R|$ for the idealized models of complex
cells proposed in this paper, given logarithmic distributions over the
degree of elongation of the models in simple cells used for computing
the responses of complex cells by spatially integrated quadratic computations.


%\nolinenumbers

% Either type in your references using
% \begin{thebibliography}{}
% \bibitem{}
% Text
% \end{thebibliography}
%
% or
%
% Compile your BiBTeX database using our plos2015.bst
% style file and paste the contents of your .bbl file
% here. See http://journals.plos.org/plosone/s/latex for 
% step-by-step instructions.
%

% {\footnotesize
% \bibliographystyle{plos2015}
% \bibliography{bib/defs,bib/tlmac}}

\begin{thebibliography}{104}

\bibitem{HubWie59-Phys}
Hubel DH, Wiesel TN.
\newblock Receptive fields of single neurones in the cat's striate cortex.
\newblock J Physiol. 1959; 147:226--238.

\bibitem{HubWie62-Phys}
Hubel DH, Wiesel TN.
\newblock Receptive fields, binocular interaction and functional architecture
  in the cat's visual cortex.
\newblock J Physiol. 1962; 160:106--154.

\bibitem{HubWie68-JPhys}
Hubel DH, Wiesel TN.
\newblock Receptive fields and functional architecture of monkey striate
  cortex.
\newblock The Journal of Physiology. 1968; 195(1):215--243.

\bibitem{HubWie05-book}
Hubel DH, Wiesel TN.
\newblock Brain and Visual Perception: {T}he Story of a 25-Year Collaboration.
\newblock Oxford University Press;  2005.

\bibitem{Lin21-Heliyon}
Lindeberg T.
\newblock Normative theory of visual receptive fields.
\newblock Heliyon. 2021; 7(1):e05897:1--20.
\newblock doi:{10.1016/j.heliyon.2021.e05897}.

\bibitem{DeAngOhzFre95-TINS}
DeAngelis GC, Ohzawa I, Freeman RD.
\newblock Receptive Field Dynamics in the Central Visual Pathways.
\newblock Trends in Neuroscience. 1995; 18(10):451--457.

\bibitem{deAngAnz04-VisNeuroSci}
DeAngelis GC, Anzai A.
\newblock A modern view of the classical receptive field: Linear and non-linear
  spatio-temporal processing by {V1} neurons.
\newblock In: Chalupa LM, Werner JS, editors. The Visual Neurosciences. vol.~1.
  MIT Press;  2004. p. 704--719.

\bibitem{ConLiv06-JNeurSci}
Conway BR, Livingstone MS.
\newblock Spatial and Temporal Properties of Cone Signals in Alert Macaque
  Primary Visual Cortex.
\newblock Journal of Neuroscience. 2006; 26(42):10826--10846.

\bibitem{JohHawSha08-JNeuroSci}
Johnson EN, Hawken MJ, Shapley R.
\newblock The orientation selectivity of color-responsive neurons in {M}acaque
  {V1}.
\newblock The Journal of Neuroscience. 2008; 28(32):8096--8106.

\bibitem{Lin23-FrontCompNeuroSci}
Lindeberg T.
\newblock Covariance properties under natural image transformations for the
  generalized {G}aussian derivative model for visual receptive fields.
\newblock Frontiers in Computational Neuroscience. 2023; 17:1189949:1--23.

\bibitem{Lin25-BICY}
Lindeberg T.
\newblock Relationships between the degrees of freedom in the affine {G}aussian
  derivative model for visual receptive fields and {2-D} affine image
  transformations, with application to covariance properties of simple cells in
  the primary visual cortex.
\newblock Biological Cybernetics. 2025; 119(2--3):15:1--25.

\bibitem{Lin25-JMIV}
Lindeberg T.
\newblock Unified theory for joint covariance properties under geometric image
  transformations for spatio-temporal receptive fields according to the
  generalized {G}aussian derivative model for visual receptive fields.
\newblock Journal of Mathematical Imaging and Vision. 2025; 67:44:1--49.

\bibitem{LG96-IVC}
Lindeberg T, G{\aa}rding J.
\newblock Shape-adapted smoothing in estimation of 3-{D} shape cues from affine
  distortions of local 2-{D} structure.
\newblock Image and Vision Computing. 1997; 15(6):415--434.

\bibitem{Lin25-JCompNeurSci-spanelong}
Lindeberg T.
\newblock Do the receptive fields in the primary visual cortex span a
  variability over the degree of elongation of the receptive fields?
  \newblock Journal of Computational Neuroscience. 2025; 
  https://doi.org/10.1007/s10827-025-00907-4.

\bibitem{GorSimMov15-Neuron}
Goris RLT, Simoncelli EP, Movshon JA.
\newblock Origin and function of tuning diversity in {M}acaque visual cortex.
\newblock Neuron. 2015; 88(4):819--831.

\bibitem{Lin25-JCompNeurSci-orisel}
Lindeberg T.
\newblock Orientation selectivity properties for the affine {G}aussian
  derivative and the affine {G}abor models for visual receptive fields.
\newblock Journal of Computational Neuroscience. 2025; 53(1):61--98.

\bibitem{WatBer73-ExpBrainRes}
Watkins DW, Berkley MA.
\newblock The orientation selectivity of single neurons in cat striate cortex.
\newblock Experimental Brain Research. 1974; 19:433--446.

\bibitem{RosBla74-ExpBrainRes}
Rose D, Blakemore C.
\newblock An analysis of orientation selectivity in the cat's visual cortex.
\newblock Experimental Brain Research. 1974; 20:1--17.

\bibitem{SchFinVol76-JNeuroPhys}
Schiller PH, Finlay BL, Volman SF.
\newblock {Q}uantitative studies of single-cell properties in monkey striate
  cortex. {II}. {O}rientation specificity and ocular dominance.
\newblock Journal of Neurophysiology. 1976; 39(6):1320--1333.

\bibitem{Alb84-JNeuroPhys}
Albright TD.
\newblock Direction and orientation selectivity of neurons in visual area {MT}
  of the macaque.
\newblock Journal of Neurophysiology. 1984; 52(6):1106--1130.

\bibitem{RinShaHaw03-JNeurSci}
Ringach DL, Shapley RM, Hawken MJ.
\newblock {O}rientation selectivity in macaque {V1}: {D}iversity and laminar
  dependence.
\newblock Journal of Neuroscience. 2002; 22(13):5639--5651.

\bibitem{NauBenCarRin09-Neuron}
Nauhaus I, Benucci A, Carandini M, Ringach DL.
\newblock Neuronal selectivity and local map structure in visual cortex.
\newblock Neuron. 2008; 57(5):673--679.

\bibitem{SchTanCorPri13-JNeurSci}
Scholl B, Tan AYY, Corey J, Priebe NJ.
\newblock Emergence of orientation selectivity in the mammalian visual pathway.
\newblock Journal of Neuroscience. 2013; 33(26):10616--10624.

\bibitem{SadRot14-BICY}
Sadeh S, Rotter S.
\newblock Statistics and geometry of orientation selectivity in primary visual
  cortex.
\newblock Biological Cybernetics. 2014; 108:631--653.

\bibitem{SakKimNimTabTanFukAsaAraInaNakBabDaiNisSanTanImaTanOhz15-SciRep}
Sasaki KS, Kimura R, Ninomiya T, Tabuchi Y, Tanaka H, Fukui M, et~al.
\newblock Supranormal orientation selectivity of visual neurons in
  orientation-restricted animals.
\newblock Scientific Reports. 2015; 5(1):16712.

\bibitem{SomNelSur95-JNeuroSci}
Somers DC, Nelson SB, Sur M.
\newblock An emergent model of orientation selectivity in cat visual cortical
  simple cells.
\newblock Journal of Neuroscience. 1995; 15(8):5448--5465.

\bibitem{SomSha97-CurrOpNeuroBio}
Sompolinsky H, Shapley R.
\newblock New perspectives on the mechanisms for orientation selectivity.
\newblock Current Opinion in Neurobiology. 1997; 7(4):514--522.

\bibitem{CarRin97-VisRes}
Carandini M, Ringach DL.
\newblock Predictions of a recurrent model of orientation selectivity.
\newblock Vision Research. 1997; 37(21):3061--3071.

\bibitem{LamAndGilFer01-Neuron}
Lampl I, Anderson JS, Gillespie DC, Ferster D.
\newblock Prediction of orientation selectivity from receptive field
  architecture in simple cells of cat visual cortex.
\newblock Neuron. 2001; 30(1):263--274.

\bibitem{FerMil00-AnnRevNeuroSci}
Ferster D, Miller KD.
\newblock Neural mechanisms of orientation selectivity in the visual cortex.
\newblock Annual Review of Neuroscience. 2000; 23(1):441--471.

\bibitem{ShaHawRin03-Neuron}
Shapley R, Hawken M, Ringach DL.
\newblock Dynamics of orientation selectivity in the primary visual cortex and
  the importance of cortical inhibition.
\newblock Neuron. 2003; 38(5):689--699.

\bibitem{SerLatPou04-NatNeuroSci}
Seri{\`e}s P, Latham PE, Pouget A.
\newblock Tuning curve sharpening for orientation selectivity: coding
  efficiency and the impact of correlations.
\newblock Nature Neuroscience. 2004; 7(10):1129--1135.

\bibitem{HanVre12-JNeuroSci}
Hansel D, van Vreeswijk C.
\newblock The mechanism of orientation selectivity in primary visual cortex
  without a functional map.
\newblock Journal of Neuroscience. 2012; 32(12):4049--4064.

\bibitem{MolBazSej14-PLOSCompBiol}
Moldakarimov S, Bazhenov M, Sejnowski TJ.
\newblock Top-down inputs enhance orientation selectivity in neurons of the
  primary visual cortex during perceptual learning.
\newblock {PLOS} Computational Biology. 2014; 10(8):e1003770.

\bibitem{GonMat15-FrontNeurCirc}
Cogno SG, Mato G.
\newblock The effect of synaptic plasticity on orientation selectivity in a
  balanced model of primary visual cortex.
\newblock Frontiers in Neural Circuits. 2015; 9:42.

\bibitem{Pri16-AnnRevVisSci}
Priebe NJ.
\newblock Mechanisms of orientation selectivity in the primary visual cortex.
\newblock Annual Review of Vision Science. 2016; 2:85--107.

\bibitem{PatMatVrePriHan18-CellRep}
Pattadkal JJ, Mato G, van Vreeswijk C, Priebe NJ, Hansel D.
\newblock Emergent orientation selectivity from random networks in mouse visual
  cortex.
\newblock Cell Reports. 2018; 24(8):2042--2050.

\bibitem{NguFre19-PLOSCompBiol}
Nguyen G, Freeman AW.
\newblock A model for the origin and development of visual orientation
  selectivity.
\newblock {PLOS} Computational Biology. 2019; 15(7):e1007254.

\bibitem{MerSchRot19-PLOSCompBiol}
Merkt B, Sch{\"u}{\ss}ler F, Rotter S.
\newblock Propagation of orientation selectivity in a spiking network model of
  layered primary visual cortex.
\newblock {PLOS} Computational Biology. 2019; 15(7):e1007080.

\bibitem{WeiMerRot22-bioRxiv}
Wei W, Merkt B, Rotter S.
\newblock A theory of orientation selectivity emerging from randomly sampling
  the visual field.
\newblock bioRxiv. 2022;  p. 2022--07.18.500396.

\bibitem{WanDeyLagBehCalSta24-CellRep}
Wang H, Dey O, Lagos WN, Behnam N, Callaway EM, Stafford BK.
\newblock Parallel pathways carrying direction-and orientation-selective
  retinal signals to layer 4 of the mouse visual cortex.
\newblock Cell Reports. 2024; 43(3).

\bibitem{Koe84}
Koenderink JJ.
\newblock The structure of images.
\newblock Biological Cybernetics. 1984; 50(5):363--370.

\bibitem{KoeDoo87-BC}
Koenderink JJ, {van Doorn} AJ.
\newblock Representation of Local Geometry in the Visual System.
\newblock Biological Cybernetics. 1987; 55(6):367--375.

\bibitem{KoeDoo92-PAMI}
Koenderink JJ, {van Doorn} AJ.
\newblock Generic neighborhood operators.
\newblock IEEE Transactions on Pattern Analysis and Machine Intelligence.
  1992; 14(6):597--605.

\bibitem{You87-SV}
Young RA.
\newblock The {G}aussian derivative model for spatial vision: {I}. {R}etinal
  mechanisms.
\newblock Spatial Vision. 1987; 2(4):273--293.

\bibitem{YouLesMey01-SV}
Young RA, Lesperance RM, Meyer WW.
\newblock The {G}aussian derivative model for spatio-temporal vision: {I}.
  {C}ortical model.
\newblock Spatial Vision. 2001; 14(3, 4):261--319.

\bibitem{YouLes01-SV}
Young RA, Lesperance RM.
\newblock The {G}aussian derivative model for spatio-temporal vision: {II}.
  {C}ortical data.
\newblock Spatial Vision. 2001; 14(3, 4):321--389.

\bibitem{Lin13-BICY}
Lindeberg T.
\newblock A computational theory of visual receptive fields.
\newblock Biological Cybernetics. 2013; 107(6):589--635.

\bibitem{Mar80-JOSA}
Marcelja S.
\newblock Mathematical description of the responses of simple cortical cells.
\newblock Journal of Optical Society of America. 1980; 70(11):1297--1300.

\bibitem{JonPal87a}
Jones J, Palmer L.
\newblock The two-dimensional spatial structure of simple receptive fields in
  cat striate cortex.
\newblock J of Neurophysiology. 1987; 58:1187--1211.

\bibitem{JonPal87b}
Jones J, Palmer L.
\newblock An evaluation of the two-dimensional {G}abor filter model of simple
  receptive fields in cat striate cortex.
\newblock J of Neurophysiology. 1987; 58:1233--1258.

\bibitem{PorZee88-PAMI}
Porat M, Zeevi YY.
\newblock The generalized {G}abor scheme of image representation in biological
  and machine vision.
\newblock IEEE Transactions on Pattern Analysis and Machine Intelligence.
  1988; 10(4):452--468.

\bibitem{Low00-BIO}
Lowe DG.
\newblock Towards a Computational Model for Object Recognition in {IT} Cortex.
\newblock In: Biologically Motivated Computer Vision. vol. 1811 of Springer
  LNCS. Springer;  2000. p. 20--31.

\bibitem{MayGeo05-VisRes}
May KA, Georgeson MA.
\newblock Blurred edges look faint, and faint edges look sharp: {T}he effect of
  a gradient threshold in a multi-scale edge coding model.
\newblock Vision Research. 2007; 47(13):1705--1720.

\bibitem{HesGeo05-VisRes}
Hesse GS, Georgeson MA.
\newblock Edges and bars: where do people see features in 1-{D} images?
\newblock Vision Research. 2005; 45(4):507--525.

\bibitem{GeoMayFreHes07-JVis}
Georgeson MA, May KA, Freeman TCA, Hesse GS.
\newblock From filters to features: {S}cale-space analysis of edge and blur
  coding in human vision.
\newblock Journal of Vision. 2007; 7(13):7.1--21.

\bibitem{HanNeu09-JVis}
Hansen T, Neumann H.
\newblock A recurrent model of contour integration in primary visual cortex.
\newblock Journal of Vision. 2008; 8(8):8.1--25.

\bibitem{WalGeo09-VisRes}
Wallis SA, Georgeson MA.
\newblock Mach edges: Local features predicted by 3rd derivative spatial
  filtering.
\newblock Vision Research. 2009; 49(14):1886--1893.

\bibitem{WanSpra16-CognComp}
Wang Q, Spratling MW.
\newblock Contour Detection in Colour Images Using a Neurophysiologically
  Inspired Model.
\newblock Cognitive Computation. 2016; 8(6):1027--1035.

\bibitem{PeiGaoHaoQiaAi16-NeurRegen}
Pei ZJ, Gao GX, Hao B, Qiao QL, Ai HJ.
\newblock A cascade model of information processing and encoding for retinal
  prosthesis.
\newblock Neural Regeneration Research. 2016; 11(4):646.

\bibitem{GhoKhaLeh17-ProNeurobiol}
Ghodrati M, Khaligh-Razavi SM, Lehky SR.
\newblock Towards building a more complex view of the lateral geniculate
  nucleus: {R}ecent advances in understanding its role.
\newblock Progress in Neurobiology. 2017; 156:214--255.

\bibitem{KriSan21-SciRep}
Kristensen DG, Sandberg K.
\newblock Population receptive fields of human primary visual cortex organised
  as {DC}-balanced bandpass filters.
\newblock Scientific Reports. 2021; 11(1):22423.

\bibitem{AbbAsa22-PONE}
Abballe L, Asari H.
\newblock Natural image statistics for mouse vision.
\newblock PLOS ONE. 2022; 17(1):e0262763.

\bibitem{RusBurLia23-bioRxiv}
Ruslim MA, Burkitt AN, Lian Y.
\newblock Learning spatio-temporal {V1} cells from diverse {LGN} inputs.
\newblock bioRxiv. 2023;  p. 2023--11.30.569354.

\bibitem{WenFay24-JVis}
Wendt G, Faul F.
\newblock Binocular luster elicited by isoluminant chromatic stimuli relies on
  mechanisms similar to those in the achromatic case.
\newblock Journal of Vision. 2024; 24(3):7--7.

\bibitem{Rin01-JNeuroPhys}
Ringach DL.
\newblock Spatial structure and symmetry of simple-cell receptive fields in
  macaque primary visual cortex.
\newblock Journal of Neurophysiology. 2002; 88:455--463.

\bibitem{Rin04-JPhys}
Ringach DL.
\newblock Mapping receptive fields in primary visual cortex.
\newblock Journal of Physiology. 2004; 558(3):717--728.

\bibitem{WalSinCobMuhFroFahEckReiPitTol19-NatNeurSci}
Walker EY, Sinz FH, Cobos E, Muhammad T, Froudarakis E, Fahey PG, et~al.
\newblock Inception loops discover what excites neurons most using deep
  predictive models.
\newblock Nature Neuroscience. 2019; 22(12):2060--2065.

\bibitem{DeHor21-JNPhys}
De A, Horwitz GD.
\newblock Spatial receptive field structure of double-opponent cells in macaque
  {V1}.
\newblock Journal of Neurophysiology. 2021; 125(3):843--857.

\bibitem{MovThoTol78-JPhys}
Movshon JA, Thompson ED, Tolhurst DJ.
\newblock Receptive field organization of complex cells in the cat's striate
  cortex.
\newblock The Journal of Physiology. 1978; 283(1):79--99.

\bibitem{EmeCitVauKle87-JNeuroPhys}
Emerson RC, Citron MC, Vaughn WJ, Klein SA.
\newblock Nonlinear directionally selective subunits in complex cells of cat
  striate cortex.
\newblock Journal of Neurophysiology. 1987; 58(1):33--65.

\bibitem{MarAlo01-Neuron}
Martinez LM, Alonso JM.
\newblock Construction of complex receptive fields in cat primary visual
  cortex.
\newblock Neuron. 2001; 32(3):515--525.

\bibitem{TouLauDan02-JNeuroSci}
Touryan J, Lau B, Dan Y.
\newblock Isolation of relevant visual features from random stimuli for
  cortical complex cells.
\newblock Journal of Neuroscience. 2002; 22(24):10811--10818.

\bibitem{TouFelDan05-Neuron}
Touryan J, Felsen G, Dan Y.
\newblock Spatial structure of complex cell receptive fields measured with
  natural images.
\newblock Neuron. 2005; 45(5):781--791.

\bibitem{RusSchMovSim05-Neuron}
Rust NC, Schwartz O, Movshon JA, Simoncelli EP.
\newblock Spatiotemporal elements of Macaque {V}1 receptive fields.
\newblock Neuron. 2005; 46(6):945--956.

\bibitem{KleCloIbb10-JPhys}
van Kleef JP, Cloherty SL, Ibbotson MR.
\newblock Complex cell receptive fields: evidence for a hierarchical mechanism.
\newblock The Journal of Physiology. 2010; 588(18):3457--3470.

\bibitem{LiLiuChoZhaTao15-JNeuroSci}
Li YT, Liu BH, Chou XL, Zhang LI, Tao HW.
\newblock Synaptic basis for differential orientation selectivity between
  complex and simple cells in mouse visual cortex.
\newblock Journal of Neuroscience. 2015; 35(31):11081--11093.

\bibitem{AlmMefCloWonYunIbb20-CerCort}
Almasi A, Meffin H, Cloherty SL, Wong Y, Yunzab M, Ibbotson MR.
\newblock Mechanisms of feature selectivity and invariance in primary visual
  cortex.
\newblock Cerebral Cortex. 2020; 30(9):5067--5087.

\bibitem{AdeBer85-JOSA}
Adelson EH, Bergen JR.
\newblock Spatiotemporal energy models for the perception of motion.
\newblock Journal of Optical Society of America. 1985; A~2:284--299.

\bibitem{Hee92-VisNeuroSci}
Heeger DJ.
\newblock Normalization of cell responses in cat striate cortex.
\newblock Visual Neuroscience. 1992; 9:181--197.

\bibitem{SerRie04-AIMemo}
Serre T, Riesenhuber M.
\newblock Realistic modeling of simple and complex cell tuning in the {HMAX}
  model, and implications for invariant object recognition in cortex.
\newblock MIT Computer Science and Artificial Intelligence Laboratory;  2004. AI
  Memo 2004-017.

\bibitem{EinKayKoeKoe02-EurJNeurSci}
Einh{\"a}user W, Kayser C, K{\"o}nig P, K{\"o}rding KP.
\newblock Learning the invariance properties of complex cells from their
  responses to natural stimuli.
\newblock European Journal of Neuroscience. 2002; 15(3):475--486.

\bibitem{KorKayWinKon04-JNeuroPhys}
K{\"o}rding KP, Kayser C, Einh{\"a}user W, K{\"o}nig P.
\newblock How are complex cell properties adapted to the statistics of natural
  stimuli?
\newblock Journal of Neurophysiology. 2004; 91(1):206--212.

\bibitem{MerBoa04-NIPS}
Merolla P, Boahn K.
\newblock A recurrent model of orientation maps with simple and complex cells.
\newblock In: Advances in Neural Information Processing Systems (NIPS 2004); 
  2004. p. 995--1002.

\bibitem{BerWis05-JVis}
Berkes P, Wiskott L.
\newblock Slow feature analysis yields a rich repertoire of complex cell
  properties.
\newblock Journal of Vision. 2005; 5(6):579--602.

\bibitem{Car06-JPhys}
Carandini M.
\newblock What simple and complex cells compute.
\newblock The Journal of Physiology. 2006; 577(2):463--466.

\bibitem{HanHor11-NeurComp}
Hansard M, Horaud R.
\newblock A differential model of the complex cell.
\newblock Neural Computation. 2011; 23(9):2324--2357.

\bibitem{FraBouPer19-AnnCompNeurSciMeet}
Franciosini A, Boutin V, Perrinet L.
\newblock Modelling complex cells of early visual cortex using predictive
  coding.
\newblock In: Proc.\ 28th Annual Computational Neuroscience Meeting;
2019.
https://laurentperrinet.github.io/publication/franciosini-perrinet-19-cns/franciosini-perrinet-19-cns.pdf

\bibitem{Lin20-JMIV}
Lindeberg T.
\newblock Provably scale-covariant continuous hierarchical networks based on
  scale-normalized differential expressions coupled in cascade.
\newblock Journal of Mathematical Imaging and Vision. 2020; 62(1):120--148.

\bibitem{LiaAlmGraKamBurMef21-PLOSCompBiol}
Lian Y, Almasi A, Grayden DB, Kameneva T, Burkitt AN, Meffin H.
\newblock Learning receptive field properties of complex cells in {V1}.
\newblock PLOS Computational Biology. 2021; 17(3):e1007957.

\bibitem{OleLieSimMov23-bioRxiv}
Oleskiw TD, Lieber JD, Simoncelli EP, Movshon JA.
\newblock Foundations of visual form selectivity for neurons in macaque {V1}
  and {V2}.
\newblock bioRxiv. 2024; 2024.03.04.583307.

\bibitem{YedYed24-CognNeurDyn}
Yedjour H, Yedjour D.
\newblock A spatiotemporal energy model based on spiking neurons for human
  motion perception.
\newblock Cognitive Neurodynamics. 2024;  18:2015--2029.

\bibitem{NguSooHuaBak24-PLOSCompBio}
Nguyen P, Sooriyaarachchi J, Huang Q, Baker CLJ.
\newblock Estimating receptive fields of simple and complex cells in early
  visual cortex: {A} convolutional neural network model with parameterized
  rectification.
\newblock PLOS Computational Biology. 2024; 20(5):e1012127.

\bibitem{AlmSunJunIbbMef25-JNeurEng}
Almasi A, Sun SH, Jung YJ, Ibbotson M, Meffin H.
\newblock Data-driven modelling of visual receptive fields: comparison between
  the generalized quadratic model and the nonlinear input model.
\newblock Journal of Neural Engineering. 2024; 2(4):046014:1--22.

\bibitem{RowSha25-PLOSCompBiol}
Rowekamp RJ, Sharpee TO.
\newblock Computations that sustain neural feature selectivity across
  processing stages.
\newblock PLOS Computational Biology. 2025; 21(6):e1013075:1--23.

\bibitem{TinWebBarVinParDer03-JNeuroPhys}
Tinsley CJ, Webb BS, Barraclough NE, Vincent CJ, Parker A, Derrington AM.
\newblock The nature of {V1} neural responses to 2D moving patterns depends on
  receptive-field structure in the {M}armoset monkey.
\newblock Journal of Neurophysiology. 2003; 90(2):930--937.

\bibitem{XuLiCheWanYan16-CognNeurDyn}
Xu T, Li M, Chen K, Wang L, Yan HM.
\newblock Aspect ratio of the receptive field makes a major contribution to the
  bandwidth of orientation selectivity in cat {V1}.
\newblock In: Advances in Cognitive Neurodynamics (V) Proceedings of the Fifth
  International Conference on Cognitive Neurodynamics-2015;  2016. p. 133--142.

\bibitem{Lin18-SIIMS}
Lindeberg T.
\newblock Dense scale selection over space, time and space-time.
\newblock SIAM Journal on Imaging Sciences. 2018; 11(1):407--441.

\bibitem{ValCotMahElfWil00-VR}
Valois RLD, Cottaris NP, Mahon LE, Elfer SD, Wilson JA.
\newblock Spatial and temporal receptive fields of geniculate and cortical
  cells and directional selectivity.
\newblock Vision Research. 2000; 40(2):3685--3702.

\bibitem{Bra99}
Bracewell RN.
\newblock The Fourier Transform and its Applications.
\newblock McGraw-Hill, New York;  1999.

\bibitem{Jay68-SMC}
Jaynes ET.
\newblock Prior probabilities.
\newblock Transactions on Systems Science and Cybernetics. 1968; 4(3):227--241.

\bibitem{RiePog99-Nature}
Riesenhuber M, Poggio T.
\newblock Hierarchical models of object recognition in cortex.
\newblock Nature. 1999; 2(11):1019--1025.

\bibitem{SerWolBilRiePog07-PAMI}
Serre T, Wolf L, Bileschi S, Riesenhuber M, Poggio T.
\newblock Robust object recognition with cortex-like mechanisms.
\newblock IEEE Transactions on Pattern Analysis and Machine Intelligence.
  2007; 29(3):411--426.

\bibitem{PanRodBenWarSer24-CognCompNeuroSci}
Pant N, Rodriguez IF, Beniwal A, Warren S, Serre T.
\newblock {HMAX} strikes back: {S}elf-supervised learning of human-like scale
  invariant representations.
\newblock In: Cognitive Computational Neuroscience; 2024.


\end{thebibliography}

\end{document}
