# Supplementary material for: Orientation selectivity properties for integrated affine quasi quadrature models of complex cells
Source: PLoS One. 2025 Sep 29;20(9):e0332139. doi: 10.1371/journal.pone.0332139 (PMC12478961; doi:10.1371/journal.pone.0332139)
Supplement: S2 File — Contains the Wolfram Mathematica commands used for generating the results presented in this paper, and specifically computing (i) the orientation selectivity curves r(φ), (ii) the resultant measures |R(κ)| for different degrees of elongation κ, and (iii) the histograms of the resultant |R| for the idealized models of complex cells proposed in this paper, given logarithmic distributions over the degree of elongation of the models in simple cells used for computing the responses of complex cells by spatially integrated quadratic computations. (NB) [file pone.0332139.s002.nb]

(* Content-type: application/vnd.wolfram.mathematica *)

(*** Wolfram Notebook File ***)
(* http://www.wolfram.com/nb *)

(* CreatedBy='Wolfram 14.2' *)

(*CacheID: 234*)
(* Internal cache information:
NotebookFileLineBreakTest
NotebookFileLineBreakTest
NotebookDataPosition[       154,          7]
NotebookDataLength[   1741132,      35285]
NotebookOptionsPosition[   1703638,      34649]
NotebookOutlinePosition[   1704030,      34665]
CellTagsIndexPosition[   1703987,      34662]
WindowFrame->Normal*)

(* Beginning of Notebook Content *)
Notebook[{
Cell["\<\
This notebook contains the Wolfram Mathematica commands used for generating \
the illustrations and specifically computing the histograms of the resultant \
$R$ for the idealized models of complex
cells proposed in the paper

Lindeberg (2025)\[CloseCurlyDoubleQuote]Orientation selectivity properties \
for integrated affine quasi quadrature models of complex cells\
\[CloseCurlyDoubleQuote], PLOS ONE.

given logarithmic distributions over the degree of elongation of the models \
in simple cells used for computing the responses of complex cells by \
spatially integrated quadratic computations.\
\>", "Text",
 CellChangeTimes->{{3.964156603718809*^9, 3.9641566504641533`*^9}, {
  3.965445554254776*^9, 
  3.965445560209593*^9}},ExpressionUUID->"235a6de0-1ae4-49ab-a26b-\
65cd660746fb"],

Cell[CellGroupData[{

Cell[BoxData[
 RowBox[{"gaussx", "=", 
  RowBox[{
   RowBox[{"1", "/", 
    RowBox[{"(", 
     RowBox[{
      RowBox[{"Sqrt", "[", 
       RowBox[{"2", " ", "Pi"}], "]"}], " ", "sigmax"}], ")"}]}], 
   RowBox[{"Exp", "[", 
    RowBox[{
     RowBox[{"-", 
      RowBox[{"x", "^", "2"}]}], "/", 
     RowBox[{"(", 
      RowBox[{"2", " ", 
       RowBox[{"sigmax", "^", "2"}]}], ")"}]}], "]"}]}]}]], "Input",
 CellLabel->"In[1]:=",ExpressionUUID->"e366f5dc-928a-4dfb-83b9-e2ced8b6aa38"],

Cell[BoxData[
 FractionBox[
  SuperscriptBox["\[ExponentialE]", 
   RowBox[{"-", 
    FractionBox[
     SuperscriptBox["x", "2"], 
     RowBox[{"2", " ", 
      SuperscriptBox["sigmax", "2"]}]]}]], 
  RowBox[{
   SqrtBox[
    RowBox[{"2", " ", "\[Pi]"}]], " ", "sigmax"}]]], "Output",
 CellChangeTimes->{3.951527645327819*^9, 3.951550281528054*^9, 
  3.9524826923432417`*^9, 3.952660934267433*^9, 3.9526620628728037`*^9, 
  3.9641440304981956`*^9},
 CellLabel->"Out[1]=",ExpressionUUID->"3506297d-461c-4c8c-9226-73e761fe5465"]
}, Open  ]],

Cell[CellGroupData[{

Cell[BoxData[
 RowBox[{"gaussy", "=", 
  RowBox[{
   RowBox[{"1", "/", 
    RowBox[{"(", 
     RowBox[{
      RowBox[{"Sqrt", "[", 
       RowBox[{"2", " ", "Pi"}], "]"}], " ", "sigmay"}], ")"}]}], 
   RowBox[{"Exp", "[", 
    RowBox[{
     RowBox[{"-", 
      RowBox[{"y", "^", "2"}]}], "/", 
     RowBox[{"(", 
      RowBox[{"2", " ", 
       RowBox[{"sigmay", "^", "2"}]}], ")"}]}], "]"}]}]}]], "Input",
 CellLabel->"In[2]:=",ExpressionUUID->"6db41e9b-248e-4f01-a45d-730a1c948247"],

Cell[BoxData[
 FractionBox[
  SuperscriptBox["\[ExponentialE]", 
   RowBox[{"-", 
    FractionBox[
     SuperscriptBox["y", "2"], 
     RowBox[{"2", " ", 
      SuperscriptBox["sigmay", "2"]}]]}]], 
  RowBox[{
   SqrtBox[
    RowBox[{"2", " ", "\[Pi]"}]], " ", "sigmay"}]]], "Output",
 CellChangeTimes->{3.951527651587019*^9, 3.951550283222723*^9, 
  3.952482693659464*^9, 3.952660934498756*^9, 3.9526620631150923`*^9, 
  3.964144030684292*^9},
 CellLabel->"Out[2]=",ExpressionUUID->"bd54bdee-0acd-48b4-81bf-63460ced2b39"]
}, Open  ]],

Cell[CellGroupData[{

Cell[BoxData[
 RowBox[{"gaussxdx", "=", 
  RowBox[{"Simplify", "[", 
   RowBox[{"D", "[", 
    RowBox[{"gaussx", ",", "x"}], "]"}], "]"}]}]], "Input",
 CellLabel->"In[3]:=",ExpressionUUID->"04c80e9b-c28f-4ef8-a182-29d9c486f582"],

Cell[BoxData[
 RowBox[{"-", 
  FractionBox[
   RowBox[{
    SuperscriptBox["\[ExponentialE]", 
     RowBox[{"-", 
      FractionBox[
       SuperscriptBox["x", "2"], 
       RowBox[{"2", " ", 
        SuperscriptBox["sigmax", "2"]}]]}]], " ", "x"}], 
   RowBox[{
    SqrtBox[
     RowBox[{"2", " ", "\[Pi]"}]], " ", 
    SuperscriptBox["sigmax", "3"]}]]}]], "Output",
 CellChangeTimes->{3.9515276617517843`*^9, 3.951550284673833*^9, 
  3.9524826952201633`*^9, 3.952660935194942*^9, 3.952662063124518*^9, 
  3.9641440306939507`*^9},
 CellLabel->"Out[3]=",ExpressionUUID->"a6aec1d2-2692-4806-b4d3-a721861844eb"]
}, Open  ]],

Cell[CellGroupData[{

Cell[BoxData[
 RowBox[{"gaussxdxx", "=", 
  RowBox[{"Simplify", "[", 
   RowBox[{"D", "[", 
    RowBox[{"gaussxdx", ",", "x"}], "]"}], "]"}]}]], "Input",
 CellLabel->"In[4]:=",ExpressionUUID->"bbae06da-e189-4881-bd82-5213bbd2f6ee"],

Cell[BoxData[
 FractionBox[
  RowBox[{
   SuperscriptBox["\[ExponentialE]", 
    RowBox[{"-", 
     FractionBox[
      SuperscriptBox["x", "2"], 
      RowBox[{"2", " ", 
       SuperscriptBox["sigmax", "2"]}]]}]], " ", 
   RowBox[{"(", 
    RowBox[{
     RowBox[{"-", 
      SuperscriptBox["sigmax", "2"]}], "+", 
     SuperscriptBox["x", "2"]}], ")"}]}], 
  RowBox[{
   SqrtBox[
    RowBox[{"2", " ", "\[Pi]"}]], " ", 
   SuperscriptBox["sigmax", "5"]}]]], "Output",
 CellChangeTimes->{3.9515276671292553`*^9, 3.9515502860592318`*^9, 
  3.952482696973371*^9, 3.952660936420315*^9, 3.9526620631347446`*^9, 
  3.9641440306994257`*^9},
 CellLabel->"Out[4]=",ExpressionUUID->"e6eeaab6-d16e-47a2-994e-491e2b676c90"]
}, Open  ]],

Cell[CellGroupData[{

Cell[BoxData[
 RowBox[{"gaussxdxxx", "=", 
  RowBox[{"Simplify", "[", 
   RowBox[{"D", "[", 
    RowBox[{"gaussxdxx", ",", "x"}], "]"}], "]"}]}]], "Input",
 CellLabel->"In[5]:=",ExpressionUUID->"707512e6-1f61-44e1-b827-a94560dd8444"],

Cell[BoxData[
 FractionBox[
  RowBox[{
   SuperscriptBox["\[ExponentialE]", 
    RowBox[{"-", 
     FractionBox[
      SuperscriptBox["x", "2"], 
      RowBox[{"2", " ", 
       SuperscriptBox["sigmax", "2"]}]]}]], " ", "x", " ", 
   RowBox[{"(", 
    RowBox[{
     RowBox[{"3", " ", 
      SuperscriptBox["sigmax", "2"]}], "-", 
     SuperscriptBox["x", "2"]}], ")"}]}], 
  RowBox[{
   SqrtBox[
    RowBox[{"2", " ", "\[Pi]"}]], " ", 
   SuperscriptBox["sigmax", "7"]}]]], "Output",
 CellChangeTimes->{3.951527673649624*^9, 3.951550287447259*^9, 
  3.952482698290599*^9, 3.952660937699601*^9, 3.952662063140492*^9, 
  3.964144030711668*^9},
 CellLabel->"Out[5]=",ExpressionUUID->"d623a672-24de-4144-8449-4c144eb5bc12"]
}, Open  ]],

Cell[CellGroupData[{

Cell[BoxData[
 RowBox[{"gaussxdxxxx", "=", 
  RowBox[{"Simplify", "[", 
   RowBox[{"D", "[", 
    RowBox[{"gaussxdxxx", ",", "x"}], "]"}], "]"}]}]], "Input",
 CellLabel->"In[6]:=",ExpressionUUID->"8b1b5b5b-3d5e-457c-88c5-04c3caa94ce2"],

Cell[BoxData[
 FractionBox[
  RowBox[{
   SuperscriptBox["\[ExponentialE]", 
    RowBox[{"-", 
     FractionBox[
      SuperscriptBox["x", "2"], 
      RowBox[{"2", " ", 
       SuperscriptBox["sigmax", "2"]}]]}]], " ", 
   RowBox[{"(", 
    RowBox[{
     RowBox[{"3", " ", 
      SuperscriptBox["sigmax", "4"]}], "-", 
     RowBox[{"6", " ", 
      SuperscriptBox["sigmax", "2"], " ", 
      SuperscriptBox["x", "2"]}], "+", 
     SuperscriptBox["x", "4"]}], ")"}]}], 
  RowBox[{
   SqrtBox[
    RowBox[{"2", " ", "\[Pi]"}]], " ", 
   SuperscriptBox["sigmax", "9"]}]]], "Output",
 CellChangeTimes->{3.951527681895794*^9, 3.951550288952137*^9, 
  3.9524826996464033`*^9, 3.952660938932193*^9, 3.952662063151533*^9, 
  3.96414403071756*^9},
 CellLabel->"Out[6]=",ExpressionUUID->"43c63227-5fc1-4bee-a88b-1080bbf03a72"]
}, Open  ]],

Cell[CellGroupData[{

Cell[BoxData[
 RowBox[{"normgaussxdx", "=", 
  RowBox[{"sigmax", " ", "gaussxdx"}]}]], "Input",
 CellLabel->"In[7]:=",ExpressionUUID->"92a5b1c9-f54a-4932-9d14-ef6838398e25"],

Cell[BoxData[
 RowBox[{"-", 
  FractionBox[
   RowBox[{
    SuperscriptBox["\[ExponentialE]", 
     RowBox[{"-", 
      FractionBox[
       SuperscriptBox["x", "2"], 
       RowBox[{"2", " ", 
        SuperscriptBox["sigmax", "2"]}]]}]], " ", "x"}], 
   RowBox[{
    SqrtBox[
     RowBox[{"2", " ", "\[Pi]"}]], " ", 
    SuperscriptBox["sigmax", "2"]}]]}]], "Output",
 CellChangeTimes->{3.951527687013609*^9, 3.951550290859652*^9, 
  3.952482700930192*^9, 3.9526609412532682`*^9, 3.952662063153565*^9, 
  3.9641440307277946`*^9},
 CellLabel->"Out[7]=",ExpressionUUID->"0076a5ce-9ce4-455d-9e51-d0388e44df50"]
}, Open  ]],

Cell[CellGroupData[{

Cell[BoxData[
 RowBox[{"normgaussxdxx", "=", 
  RowBox[{
   RowBox[{"sigmax", "^", "2"}], " ", "gaussxdxx"}]}]], "Input",
 CellLabel->"In[8]:=",ExpressionUUID->"d32b03de-88e1-4b5e-ab62-78616ccb0b15"],

Cell[BoxData[
 FractionBox[
  RowBox[{
   SuperscriptBox["\[ExponentialE]", 
    RowBox[{"-", 
     FractionBox[
      SuperscriptBox["x", "2"], 
      RowBox[{"2", " ", 
       SuperscriptBox["sigmax", "2"]}]]}]], " ", 
   RowBox[{"(", 
    RowBox[{
     RowBox[{"-", 
      SuperscriptBox["sigmax", "2"]}], "+", 
     SuperscriptBox["x", "2"]}], ")"}]}], 
  RowBox[{
   SqrtBox[
    RowBox[{"2", " ", "\[Pi]"}]], " ", 
   SuperscriptBox["sigmax", "3"]}]]], "Output",
 CellChangeTimes->{3.9515276931423798`*^9, 3.951550292200601*^9, 
  3.9524827022823*^9, 3.952660943404829*^9, 3.952662063155397*^9, 
  3.964144030729604*^9},
 CellLabel->"Out[8]=",ExpressionUUID->"292e6e54-a636-4e0a-b630-45b8f8b79123"]
}, Open  ]],

Cell[CellGroupData[{

Cell[BoxData[
 RowBox[{"normgaussxdxxx", "=", 
  RowBox[{
   RowBox[{"sigmax", "^", "3"}], " ", "gaussxdxxx"}]}]], "Input",
 CellLabel->"In[9]:=",ExpressionUUID->"e12c0e96-889e-4d56-a3b2-295f791802f7"],

Cell[BoxData[
 FractionBox[
  RowBox[{
   SuperscriptBox["\[ExponentialE]", 
    RowBox[{"-", 
     FractionBox[
      SuperscriptBox["x", "2"], 
      RowBox[{"2", " ", 
       SuperscriptBox["sigmax", "2"]}]]}]], " ", "x", " ", 
   RowBox[{"(", 
    RowBox[{
     RowBox[{"3", " ", 
      SuperscriptBox["sigmax", "2"]}], "-", 
     SuperscriptBox["x", "2"]}], ")"}]}], 
  RowBox[{
   SqrtBox[
    RowBox[{"2", " ", "\[Pi]"}]], " ", 
   SuperscriptBox["sigmax", "4"]}]]], "Output",
 CellChangeTimes->{3.951527703281458*^9, 3.951550293530045*^9, 
  3.952482704850904*^9, 3.952660944699939*^9, 3.95266206315725*^9, 
  3.964144030731435*^9},
 CellLabel->"Out[9]=",ExpressionUUID->"18f5d77a-5598-4e82-b918-6cf8dab37725"]
}, Open  ]],

Cell[CellGroupData[{

Cell[BoxData[
 RowBox[{"normgaussxdxxxx", "=", 
  RowBox[{
   RowBox[{"sigmax", "^", "4"}], " ", "gaussxdxxxx"}]}]], "Input",
 CellLabel->"In[10]:=",ExpressionUUID->"2b82a1fc-4d4a-4988-9646-b4cdca30c059"],

Cell[BoxData[
 FractionBox[
  RowBox[{
   SuperscriptBox["\[ExponentialE]", 
    RowBox[{"-", 
     FractionBox[
      SuperscriptBox["x", "2"], 
      RowBox[{"2", " ", 
       SuperscriptBox["sigmax", "2"]}]]}]], " ", 
   RowBox[{"(", 
    RowBox[{
     RowBox[{"3", " ", 
      SuperscriptBox["sigmax", "4"]}], "-", 
     RowBox[{"6", " ", 
      SuperscriptBox["sigmax", "2"], " ", 
      SuperscriptBox["x", "2"]}], "+", 
     SuperscriptBox["x", "4"]}], ")"}]}], 
  RowBox[{
   SqrtBox[
    RowBox[{"2", " ", "\[Pi]"}]], " ", 
   SuperscriptBox["sigmax", "5"]}]]], "Output",
 CellChangeTimes->{3.951527716701366*^9, 3.951550296301529*^9, 
  3.952482707720483*^9, 3.9526609465133867`*^9, 3.952662063167686*^9, 
  3.964144030733593*^9},
 CellLabel->"Out[10]=",ExpressionUUID->"5788a84d-39b5-428e-9abc-65f1bec76f78"]
}, Open  ]],

Cell[CellGroupData[{

Cell[BoxData[
 RowBox[{"integrand1", "=", 
  RowBox[{
   RowBox[{"(", 
    RowBox[{"normgaussxdx", " ", "/.", 
     RowBox[{"{", 
      RowBox[{"x", "->", "u1"}], "}"}]}], ")"}], " ", 
   RowBox[{"(", 
    RowBox[{"gaussy", " ", "/.", 
     RowBox[{"{", 
      RowBox[{"y", "->", "u2"}], "}"}]}], ")"}], 
   RowBox[{"Sin", "[", 
    RowBox[{
     RowBox[{"omega", " ", 
      RowBox[{"Cos", "[", "theta", "]"}], " ", 
      RowBox[{"(", 
       RowBox[{"x", "-", "u1"}], ")"}]}], "+", 
     RowBox[{"omega", " ", 
      RowBox[{"Sin", "[", "theta", "]"}], 
      RowBox[{"(", 
       RowBox[{"y", "-", "u2"}], ")"}]}], "+", "beta"}], "]"}]}]}]], "Input",
 CellLabel->"In[11]:=",ExpressionUUID->"3fc72e7c-7e83-4669-bbae-0e0f7fb0adf6"],

Cell[BoxData[
 RowBox[{"-", 
  FractionBox[
   RowBox[{
    SuperscriptBox["\[ExponentialE]", 
     RowBox[{
      RowBox[{"-", 
       FractionBox[
        SuperscriptBox["u1", "2"], 
        RowBox[{"2", " ", 
         SuperscriptBox["sigmax", "2"]}]]}], "-", 
      FractionBox[
       SuperscriptBox["u2", "2"], 
       RowBox[{"2", " ", 
        SuperscriptBox["sigmay", "2"]}]]}]], " ", "u1", " ", 
    RowBox[{"Sin", "[", 
     RowBox[{"beta", "+", 
      RowBox[{"omega", " ", 
       RowBox[{"(", 
        RowBox[{
         RowBox[{"-", "u1"}], "+", "x"}], ")"}], " ", 
       RowBox[{"Cos", "[", "theta", "]"}]}], "+", 
      RowBox[{"omega", " ", 
       RowBox[{"(", 
        RowBox[{
         RowBox[{"-", "u2"}], "+", "y"}], ")"}], " ", 
       RowBox[{"Sin", "[", "theta", "]"}]}]}], "]"}]}], 
   RowBox[{"2", " ", "\[Pi]", " ", 
    SuperscriptBox["sigmax", "2"], " ", "sigmay"}]]}]], "Output",
 CellChangeTimes->{3.951527773582822*^9, 3.95155030041938*^9, 
  3.952482710281211*^9, 3.9526609489878187`*^9, 3.952662063169702*^9, 
  3.9641440307441196`*^9},
 CellLabel->"Out[11]=",ExpressionUUID->"8da09e61-72d6-4cca-846e-615863ac519f"]
}, Open  ]],

Cell[CellGroupData[{

Cell[BoxData[
 RowBox[{"affgauss1response", "=", 
  RowBox[{"Integrate", "[", 
   RowBox[{
    RowBox[{"Integrate", "[", 
     RowBox[{"integrand1", ",", 
      RowBox[{"{", 
       RowBox[{"u1", ",", 
        RowBox[{"-", "Infinity"}], ",", "Infinity"}], "}"}], ",", 
      RowBox[{"Assumptions", "->", 
       RowBox[{"{", 
        RowBox[{
         RowBox[{"sigmax", ">", "0"}], ",", 
         RowBox[{
          RowBox[{"Re", "[", 
           RowBox[{"sigmax", "^", "2"}], "]"}], ">", "0"}], ",", 
         RowBox[{"sigmay", ">", "0"}], ",", 
         RowBox[{"omega", ">", "0"}], ",", " ", 
         RowBox[{"Real", "[", "beta", "]"}], ",", " ", 
         RowBox[{"theta", ">", 
          RowBox[{"-", "Pi"}]}], ",", 
         RowBox[{"theta", "<", "Pi"}]}], "}"}]}]}], "]"}], ",", 
    RowBox[{"{", 
     RowBox[{"u2", ",", 
      RowBox[{"-", "Infinity"}], ",", "Infinity"}], "}"}], ",", 
    RowBox[{"Assumptions", "->", 
     RowBox[{"{", 
      RowBox[{
       RowBox[{"sigmax", ">", "0"}], ",", 
       RowBox[{
        RowBox[{"Re", "[", 
         RowBox[{"sigmax", "^", "2"}], "]"}], ">", "0"}], ",", 
       RowBox[{"sigmay", ">", "0"}], ",", 
       RowBox[{"omega", ">", "0"}], ",", " ", 
       RowBox[{"Real", "[", "beta", "]"}], ",", " ", 
       RowBox[{"theta", ">", 
        RowBox[{"-", "Pi"}]}], ",", 
       RowBox[{"theta", "<", "Pi"}]}], "}"}]}]}], "]"}]}]], "Input",
 CellLabel->"In[12]:=",ExpressionUUID->"b27c1418-e95b-4323-a297-3191ac813779"],

Cell[BoxData[
 RowBox[{
  SuperscriptBox["\[ExponentialE]", 
   RowBox[{
    RowBox[{"-", 
     FractionBox["1", "2"]}], " ", 
    SuperscriptBox["omega", "2"], " ", 
    RowBox[{"(", 
     RowBox[{
      RowBox[{
       SuperscriptBox["sigmax", "2"], " ", 
       SuperscriptBox[
        RowBox[{"Cos", "[", "theta", "]"}], "2"]}], "+", 
      RowBox[{
       SuperscriptBox["sigmay", "2"], " ", 
       SuperscriptBox[
        RowBox[{"Sin", "[", "theta", "]"}], "2"]}]}], ")"}]}]], " ", "omega", 
  " ", "sigmax", " ", 
  RowBox[{"Cos", "[", "theta", "]"}], " ", 
  RowBox[{"Cos", "[", 
   RowBox[{"beta", "+", 
    RowBox[{"omega", " ", "x", " ", 
     RowBox[{"Cos", "[", "theta", "]"}]}], "+", 
    RowBox[{"omega", " ", "y", " ", 
     RowBox[{"Sin", "[", "theta", "]"}]}]}], "]"}]}]], "Output",
 CellChangeTimes->{3.9515278522573967`*^9, 3.9515503755721703`*^9, 
  3.952482783890312*^9, 3.952661022657251*^9, 3.9526621346246147`*^9, 
  3.964144118984591*^9},
 CellLabel->"Out[12]=",ExpressionUUID->"a1b59632-9020-4d2c-8c33-e10732342d1d"]
}, Open  ]],

Cell[CellGroupData[{

Cell[BoxData[
 RowBox[{"integrand2", "=", 
  RowBox[{
   RowBox[{"(", 
    RowBox[{"normgaussxdxx", " ", "/.", 
     RowBox[{"{", 
      RowBox[{"x", "->", "u1"}], "}"}]}], ")"}], " ", 
   RowBox[{"(", 
    RowBox[{"gaussy", " ", "/.", 
     RowBox[{"{", 
      RowBox[{"y", "->", "u2"}], "}"}]}], ")"}], 
   RowBox[{"Sin", "[", 
    RowBox[{
     RowBox[{"omega", " ", 
      RowBox[{"Cos", "[", "theta", "]"}], " ", 
      RowBox[{"(", 
       RowBox[{"x", "-", "u1"}], ")"}]}], "+", 
     RowBox[{"omega", " ", 
      RowBox[{"Sin", "[", "theta", "]"}], 
      RowBox[{"(", 
       RowBox[{"y", "-", "u2"}], ")"}]}], "+", "beta"}], "]"}]}]}]], "Input",
 CellLabel->"In[13]:=",ExpressionUUID->"506542f5-3013-4d69-ae91-b8d4590eebd6"],

Cell[BoxData[
 RowBox[{
  FractionBox["1", 
   RowBox[{"2", " ", "\[Pi]", " ", 
    SuperscriptBox["sigmax", "3"], " ", "sigmay"}]], 
  RowBox[{
   SuperscriptBox["\[ExponentialE]", 
    RowBox[{
     RowBox[{"-", 
      FractionBox[
       SuperscriptBox["u1", "2"], 
       RowBox[{"2", " ", 
        SuperscriptBox["sigmax", "2"]}]]}], "-", 
     FractionBox[
      SuperscriptBox["u2", "2"], 
      RowBox[{"2", " ", 
       SuperscriptBox["sigmay", "2"]}]]}]], " ", 
   RowBox[{"(", 
    RowBox[{
     RowBox[{"-", 
      SuperscriptBox["sigmax", "2"]}], "+", 
     SuperscriptBox["u1", "2"]}], ")"}], " ", 
   RowBox[{"Sin", "[", 
    RowBox[{"beta", "+", 
     RowBox[{"omega", " ", 
      RowBox[{"(", 
       RowBox[{
        RowBox[{"-", "u1"}], "+", "x"}], ")"}], " ", 
      RowBox[{"Cos", "[", "theta", "]"}]}], "+", 
     RowBox[{"omega", " ", 
      RowBox[{"(", 
       RowBox[{
        RowBox[{"-", "u2"}], "+", "y"}], ")"}], " ", 
      RowBox[{"Sin", "[", "theta", "]"}]}]}], "]"}]}]}]], "Output",
 CellChangeTimes->{3.9515278523332787`*^9, 3.951550375625847*^9, 
  3.952482783955742*^9, 3.952661022724414*^9, 3.952662134828887*^9, 
  3.964144119077002*^9},
 CellLabel->"Out[13]=",ExpressionUUID->"23176098-724a-4e06-9acb-75eeeddd15c4"]
}, Open  ]],

Cell[CellGroupData[{

Cell[BoxData[
 RowBox[{"affgauss2response", "=", 
  RowBox[{"Integrate", "[", 
   RowBox[{
    RowBox[{"Integrate", "[", 
     RowBox[{"integrand2", ",", 
      RowBox[{"{", 
       RowBox[{"u1", ",", 
        RowBox[{"-", "Infinity"}], ",", "Infinity"}], "}"}], ",", 
      RowBox[{"Assumptions", "->", 
       RowBox[{"{", 
        RowBox[{
         RowBox[{"sigmax", ">", "0"}], ",", 
         RowBox[{
          RowBox[{"Re", "[", 
           RowBox[{"sigmax", "^", "2"}], "]"}], ">", "0"}], ",", 
         RowBox[{"sigmay", ">", "0"}], ",", 
         RowBox[{"omega", ">", "0"}], ",", " ", 
         RowBox[{"Real", "[", "beta", "]"}], ",", " ", 
         RowBox[{"theta", ">", 
          RowBox[{"-", "Pi"}]}], ",", 
         RowBox[{"theta", "<", "Pi"}]}], "}"}]}]}], "]"}], ",", 
    RowBox[{"{", 
     RowBox[{"u2", ",", 
      RowBox[{"-", "Infinity"}], ",", "Infinity"}], "}"}], ",", 
    RowBox[{"Assumptions", "->", 
     RowBox[{"{", 
      RowBox[{
       RowBox[{"sigmax", ">", "0"}], ",", 
       RowBox[{
        RowBox[{"Re", "[", 
         RowBox[{"sigmax", "^", "2"}], "]"}], ">", "0"}], ",", 
       RowBox[{"sigmay", ">", "0"}], ",", 
       RowBox[{"omega", ">", "0"}], ",", " ", 
       RowBox[{"Real", "[", "beta", "]"}], ",", " ", 
       RowBox[{"theta", ">", 
        RowBox[{"-", "Pi"}]}], ",", 
       RowBox[{"theta", "<", "Pi"}]}], "}"}]}]}], "]"}]}]], "Input",
 CellLabel->"In[14]:=",ExpressionUUID->"ec7d9512-6061-419c-822a-cc8f387e9e3a"],

Cell[BoxData[
 RowBox[{
  RowBox[{"-", 
   SuperscriptBox["\[ExponentialE]", 
    RowBox[{
     RowBox[{"-", 
      FractionBox["1", "2"]}], " ", 
     SuperscriptBox["omega", "2"], " ", 
     RowBox[{"(", 
      RowBox[{
       RowBox[{
        SuperscriptBox["sigmax", "2"], " ", 
        SuperscriptBox[
         RowBox[{"Cos", "[", "theta", "]"}], "2"]}], "+", 
       RowBox[{
        SuperscriptBox["sigmay", "2"], " ", 
        SuperscriptBox[
         RowBox[{"Sin", "[", "theta", "]"}], "2"]}]}], ")"}]}]]}], " ", 
  SuperscriptBox["omega", "2"], " ", 
  SuperscriptBox["sigmax", "2"], " ", 
  SuperscriptBox[
   RowBox[{"Cos", "[", "theta", "]"}], "2"], " ", 
  RowBox[{"Sin", "[", 
   RowBox[{"beta", "+", 
    RowBox[{"omega", " ", "x", " ", 
     RowBox[{"Cos", "[", "theta", "]"}]}], "+", 
    RowBox[{"omega", " ", "y", " ", 
     RowBox[{"Sin", "[", "theta", "]"}]}]}], "]"}]}]], "Output",
 CellChangeTimes->{3.951527915005416*^9, 3.951550438846508*^9, 
  3.952482849547204*^9, 3.952661088263651*^9, 3.9526621996454887`*^9, 
  3.96414422506542*^9},
 CellLabel->"Out[14]=",ExpressionUUID->"d00d5838-186d-464c-8d4e-b294b2f08cb6"]
}, Open  ]],

Cell[CellGroupData[{

Cell[BoxData[
 RowBox[{"integrand3", "=", 
  RowBox[{
   RowBox[{"(", 
    RowBox[{"normgaussxdxxx", " ", "/.", 
     RowBox[{"{", 
      RowBox[{"x", "->", "u1"}], "}"}]}], ")"}], " ", 
   RowBox[{"(", 
    RowBox[{"gaussy", " ", "/.", 
     RowBox[{"{", 
      RowBox[{"y", "->", "u2"}], "}"}]}], ")"}], 
   RowBox[{"Sin", "[", 
    RowBox[{
     RowBox[{"omega", " ", 
      RowBox[{"Cos", "[", "theta", "]"}], " ", 
      RowBox[{"(", 
       RowBox[{"x", "-", "u1"}], ")"}]}], "+", 
     RowBox[{"omega", " ", 
      RowBox[{"Sin", "[", "theta", "]"}], 
      RowBox[{"(", 
       RowBox[{"y", "-", "u2"}], ")"}]}], "+", "beta"}], "]"}]}]}]], "Input",
 CellLabel->"In[15]:=",ExpressionUUID->"15108244-3bd3-4638-80e9-9644fe9ad55c"],

Cell[BoxData[
 RowBox[{
  FractionBox["1", 
   RowBox[{"2", " ", "\[Pi]", " ", 
    SuperscriptBox["sigmax", "4"], " ", "sigmay"}]], 
  RowBox[{
   SuperscriptBox["\[ExponentialE]", 
    RowBox[{
     RowBox[{"-", 
      FractionBox[
       SuperscriptBox["u1", "2"], 
       RowBox[{"2", " ", 
        SuperscriptBox["sigmax", "2"]}]]}], "-", 
     FractionBox[
      SuperscriptBox["u2", "2"], 
      RowBox[{"2", " ", 
       SuperscriptBox["sigmay", "2"]}]]}]], " ", "u1", " ", 
   RowBox[{"(", 
    RowBox[{
     RowBox[{"3", " ", 
      SuperscriptBox["sigmax", "2"]}], "-", 
     SuperscriptBox["u1", "2"]}], ")"}], " ", 
   RowBox[{"Sin", "[", 
    RowBox[{"beta", "+", 
     RowBox[{"omega", " ", 
      RowBox[{"(", 
       RowBox[{
        RowBox[{"-", "u1"}], "+", "x"}], ")"}], " ", 
      RowBox[{"Cos", "[", "theta", "]"}]}], "+", 
     RowBox[{"omega", " ", 
      RowBox[{"(", 
       RowBox[{
        RowBox[{"-", "u2"}], "+", "y"}], ")"}], " ", 
      RowBox[{"Sin", "[", "theta", "]"}]}]}], "]"}]}]}]], "Output",
 CellChangeTimes->{3.951527915043626*^9, 3.951791127732892*^9, 
  3.95266108833178*^9, 3.9526621997452602`*^9, 3.964144225094722*^9},
 CellLabel->"Out[15]=",ExpressionUUID->"1e92928c-93c8-44b2-bcbc-e9af21f905d1"]
}, Open  ]],

Cell[CellGroupData[{

Cell[BoxData[
 RowBox[{"affgauss3response", "=", 
  RowBox[{"Integrate", "[", 
   RowBox[{
    RowBox[{"Integrate", "[", 
     RowBox[{"integrand3", ",", 
      RowBox[{"{", 
       RowBox[{"u1", ",", 
        RowBox[{"-", "Infinity"}], ",", "Infinity"}], "}"}], ",", 
      RowBox[{"Assumptions", "->", 
       RowBox[{"{", 
        RowBox[{
         RowBox[{"sigmax", ">", "0"}], ",", 
         RowBox[{
          RowBox[{"Re", "[", 
           RowBox[{"sigmax", "^", "2"}], "]"}], ">", "0"}], ",", 
         RowBox[{"sigmay", ">", "0"}], ",", 
         RowBox[{"omega", ">", "0"}], ",", " ", 
         RowBox[{"Real", "[", "beta", "]"}], ",", " ", 
         RowBox[{"theta", ">", 
          RowBox[{"-", "Pi"}]}], ",", 
         RowBox[{"theta", "<", "Pi"}]}], "}"}]}]}], "]"}], ",", 
    RowBox[{"{", 
     RowBox[{"u2", ",", 
      RowBox[{"-", "Infinity"}], ",", "Infinity"}], "}"}], ",", 
    RowBox[{"Assumptions", "->", 
     RowBox[{"{", 
      RowBox[{
       RowBox[{"sigmax", ">", "0"}], ",", 
       RowBox[{
        RowBox[{"Re", "[", 
         RowBox[{"sigmax", "^", "2"}], "]"}], ">", "0"}], ",", 
       RowBox[{"sigmay", ">", "0"}], ",", 
       RowBox[{"omega", ">", "0"}], ",", " ", 
       RowBox[{"Real", "[", "beta", "]"}], ",", " ", 
       RowBox[{"theta", ">", 
        RowBox[{"-", "Pi"}]}], ",", 
       RowBox[{"theta", "<", "Pi"}]}], "}"}]}]}], "]"}]}]], "Input",
 CellLabel->"In[16]:=",ExpressionUUID->"514310fd-ca70-4a64-8fdf-191ecba60cae"],

Cell[BoxData[
 RowBox[{
  RowBox[{"-", 
   SuperscriptBox["\[ExponentialE]", 
    RowBox[{
     RowBox[{"-", 
      FractionBox["1", "2"]}], " ", 
     SuperscriptBox["omega", "2"], " ", 
     RowBox[{"(", 
      RowBox[{
       RowBox[{
        SuperscriptBox["sigmax", "2"], " ", 
        SuperscriptBox[
         RowBox[{"Cos", "[", "theta", "]"}], "2"]}], "+", 
       RowBox[{
        SuperscriptBox["sigmay", "2"], " ", 
        SuperscriptBox[
         RowBox[{"Sin", "[", "theta", "]"}], "2"]}]}], ")"}]}]]}], " ", 
  SuperscriptBox["omega", "3"], " ", 
  SuperscriptBox["sigmax", "3"], " ", 
  SuperscriptBox[
   RowBox[{"Cos", "[", "theta", "]"}], "3"], " ", 
  RowBox[{"Cos", "[", 
   RowBox[{"beta", "+", 
    RowBox[{"omega", " ", "x", " ", 
     RowBox[{"Cos", "[", "theta", "]"}]}], "+", 
    RowBox[{"omega", " ", "y", " ", 
     RowBox[{"Sin", "[", "theta", "]"}]}]}], "]"}]}]], "Output",
 CellChangeTimes->{3.9515279582801323`*^9, 3.951791248246217*^9, 
  3.952661132959735*^9, 3.952662244285466*^9, 3.964144325421731*^9},
 CellLabel->"Out[16]=",ExpressionUUID->"9adc6342-cdc7-42b5-9c28-ab948f3351b9"]
}, Open  ]],

Cell[CellGroupData[{

Cell[BoxData[
 RowBox[{"integrand4", "=", 
  RowBox[{
   RowBox[{"(", 
    RowBox[{"normgaussxdxxxx", " ", "/.", 
     RowBox[{"{", 
      RowBox[{"x", "->", "u1"}], "}"}]}], ")"}], " ", 
   RowBox[{"(", 
    RowBox[{"gaussy", " ", "/.", 
     RowBox[{"{", 
      RowBox[{"y", "->", "u2"}], "}"}]}], ")"}], 
   RowBox[{"Sin", "[", 
    RowBox[{
     RowBox[{"omega", " ", 
      RowBox[{"Cos", "[", "theta", "]"}], " ", 
      RowBox[{"(", 
       RowBox[{"x", "-", "u1"}], ")"}]}], "+", 
     RowBox[{"omega", " ", 
      RowBox[{"Sin", "[", "theta", "]"}], 
      RowBox[{"(", 
       RowBox[{"y", "-", "u2"}], ")"}]}], "+", "beta"}], "]"}]}]}]], "Input",
 CellLabel->"In[17]:=",ExpressionUUID->"b82d8039-57e6-4c0b-aa97-8f11cc12903d"],

Cell[BoxData[
 RowBox[{
  FractionBox["1", 
   RowBox[{"2", " ", "\[Pi]", " ", 
    SuperscriptBox["sigmax", "5"], " ", "sigmay"}]], 
  RowBox[{
   SuperscriptBox["\[ExponentialE]", 
    RowBox[{
     RowBox[{"-", 
      FractionBox[
       SuperscriptBox["u1", "2"], 
       RowBox[{"2", " ", 
        SuperscriptBox["sigmax", "2"]}]]}], "-", 
     FractionBox[
      SuperscriptBox["u2", "2"], 
      RowBox[{"2", " ", 
       SuperscriptBox["sigmay", "2"]}]]}]], " ", 
   RowBox[{"(", 
    RowBox[{
     RowBox[{"3", " ", 
      SuperscriptBox["sigmax", "4"]}], "-", 
     RowBox[{"6", " ", 
      SuperscriptBox["sigmax", "2"], " ", 
      SuperscriptBox["u1", "2"]}], "+", 
     SuperscriptBox["u1", "4"]}], ")"}], " ", 
   RowBox[{"Sin", "[", 
    RowBox[{"beta", "+", 
     RowBox[{"omega", " ", 
      RowBox[{"(", 
       RowBox[{
        RowBox[{"-", "u1"}], "+", "x"}], ")"}], " ", 
      RowBox[{"Cos", "[", "theta", "]"}]}], "+", 
     RowBox[{"omega", " ", 
      RowBox[{"(", 
       RowBox[{
        RowBox[{"-", "u2"}], "+", "y"}], ")"}], " ", 
      RowBox[{"Sin", "[", "theta", "]"}]}]}], "]"}]}]}]], "Output",
 CellChangeTimes->{3.951527958303955*^9, 3.951791248281798*^9, 
  3.952661132990053*^9, 3.952662244376671*^9, 3.964144325515851*^9},
 CellLabel->"Out[17]=",ExpressionUUID->"4a386ea4-6c85-4337-ad42-900ce8ba28bd"]
}, Open  ]],

Cell[CellGroupData[{

Cell[BoxData[
 RowBox[{"affgauss4response", "=", 
  RowBox[{"Integrate", "[", 
   RowBox[{
    RowBox[{"Integrate", "[", 
     RowBox[{"integrand4", ",", 
      RowBox[{"{", 
       RowBox[{"u1", ",", 
        RowBox[{"-", "Infinity"}], ",", "Infinity"}], "}"}], ",", 
      RowBox[{"Assumptions", "->", 
       RowBox[{"{", 
        RowBox[{
         RowBox[{"sigmax", ">", "0"}], ",", 
         RowBox[{
          RowBox[{"Re", "[", 
           RowBox[{"sigmax", "^", "2"}], "]"}], ">", "0"}], ",", 
         RowBox[{"sigmay", ">", "0"}], ",", 
         RowBox[{"omega", ">", "0"}], ",", " ", 
         RowBox[{"Real", "[", "beta", "]"}], ",", " ", 
         RowBox[{"theta", ">", 
          RowBox[{"-", "Pi"}]}], ",", 
         RowBox[{"theta", "<", "Pi"}]}], "}"}]}]}], "]"}], ",", 
    RowBox[{"{", 
     RowBox[{"u2", ",", 
      RowBox[{"-", "Infinity"}], ",", "Infinity"}], "}"}], ",", 
    RowBox[{"Assumptions", "->", 
     RowBox[{"{", 
      RowBox[{
       RowBox[{"sigmax", ">", "0"}], ",", 
       RowBox[{
        RowBox[{"Re", "[", 
         RowBox[{"sigmax", "^", "2"}], "]"}], ">", "0"}], ",", 
       RowBox[{"sigmay", ">", "0"}], ",", 
       RowBox[{"omega", ">", "0"}], ",", " ", 
       RowBox[{"Real", "[", "beta", "]"}], ",", " ", 
       RowBox[{"theta", ">", 
        RowBox[{"-", "Pi"}]}], ",", 
       RowBox[{"theta", "<", "Pi"}]}], "}"}]}]}], "]"}]}]], "Input",
 CellLabel->"In[18]:=",ExpressionUUID->"c79f040f-39b7-4393-bcbf-00e4909471ac"],

Cell[BoxData[
 RowBox[{
  SuperscriptBox["\[ExponentialE]", 
   RowBox[{
    RowBox[{"-", 
     FractionBox["1", "2"]}], " ", 
    SuperscriptBox["omega", "2"], " ", 
    RowBox[{"(", 
     RowBox[{
      RowBox[{
       SuperscriptBox["sigmax", "2"], " ", 
       SuperscriptBox[
        RowBox[{"Cos", "[", "theta", "]"}], "2"]}], "+", 
      RowBox[{
       SuperscriptBox["sigmay", "2"], " ", 
       SuperscriptBox[
        RowBox[{"Sin", "[", "theta", "]"}], "2"]}]}], ")"}]}]], " ", 
  SuperscriptBox["omega", "4"], " ", 
  SuperscriptBox["sigmax", "4"], " ", 
  SuperscriptBox[
   RowBox[{"Cos", "[", "theta", "]"}], "4"], " ", 
  RowBox[{"Sin", "[", 
   RowBox[{"beta", "+", 
    RowBox[{"omega", " ", "x", " ", 
     RowBox[{"Cos", "[", "theta", "]"}]}], "+", 
    RowBox[{"omega", " ", "y", " ", 
     RowBox[{"Sin", "[", "theta", "]"}]}]}], "]"}]}]], "Output",
 CellChangeTimes->{3.9515280184774733`*^9, 3.951791338458144*^9, 
  3.95266119372322*^9, 3.952662305963498*^9, 3.964144427076623*^9},
 CellLabel->"Out[18]=",ExpressionUUID->"a8a69401-6896-405a-abe2-48c007ec4cd5"]
}, Open  ]],

Cell[CellGroupData[{

Cell[BoxData[
 RowBox[{"affgauss1response", "=", 
  RowBox[{"Simplify", "[", 
   RowBox[{"affgauss1response", ",", " ", 
    RowBox[{"Assumptions", "->", 
     RowBox[{
      RowBox[{"Re", "[", 
       RowBox[{"sigmax", "^", "2"}], "]"}], ">", "0"}]}]}], "]"}]}]], "Input",\

 CellLabel->"In[19]:=",ExpressionUUID->"1556517c-ff9c-4ff7-a3e5-a5fb4fe9cc70"],

Cell[BoxData[
 RowBox[{
  SuperscriptBox["\[ExponentialE]", 
   RowBox[{
    RowBox[{"-", 
     FractionBox["1", "2"]}], " ", 
    SuperscriptBox["omega", "2"], " ", 
    RowBox[{"(", 
     RowBox[{
      RowBox[{
       SuperscriptBox["sigmax", "2"], " ", 
       SuperscriptBox[
        RowBox[{"Cos", "[", "theta", "]"}], "2"]}], "+", 
      RowBox[{
       SuperscriptBox["sigmay", "2"], " ", 
       SuperscriptBox[
        RowBox[{"Sin", "[", "theta", "]"}], "2"]}]}], ")"}]}]], " ", "omega", 
  " ", "sigmax", " ", 
  RowBox[{"Cos", "[", "theta", "]"}], " ", 
  RowBox[{"Cos", "[", 
   RowBox[{"beta", "+", 
    RowBox[{"omega", " ", "x", " ", 
     RowBox[{"Cos", "[", "theta", "]"}]}], "+", 
    RowBox[{"omega", " ", "y", " ", 
     RowBox[{"Sin", "[", "theta", "]"}]}]}], "]"}]}]], "Output",
 CellChangeTimes->{3.951528018550435*^9, 3.951550438905282*^9, 
  3.952482849609591*^9, 3.95266119378273*^9, 3.952662306082942*^9, 
  3.964144427130825*^9},
 CellLabel->"Out[19]=",ExpressionUUID->"d8a37f43-26ef-4521-baed-d2ea923779b9"]
}, Open  ]],

Cell[CellGroupData[{

Cell[BoxData[
 RowBox[{"affgauss2response", "=", 
  RowBox[{"Simplify", "[", 
   RowBox[{"affgauss2response", ",", " ", 
    RowBox[{"Assumptions", "->", 
     RowBox[{
      RowBox[{"Re", "[", 
       RowBox[{"sigmax", "^", "2"}], "]"}], ">", "0"}]}]}], "]"}]}]], "Input",\

 CellLabel->"In[20]:=",ExpressionUUID->"6d0d1863-111c-463d-b9a3-7b5eb3a05596"],

Cell[BoxData[
 RowBox[{
  RowBox[{"-", 
   SuperscriptBox["\[ExponentialE]", 
    RowBox[{
     RowBox[{"-", 
      FractionBox["1", "2"]}], " ", 
     SuperscriptBox["omega", "2"], " ", 
     RowBox[{"(", 
      RowBox[{
       RowBox[{
        SuperscriptBox["sigmax", "2"], " ", 
        SuperscriptBox[
         RowBox[{"Cos", "[", "theta", "]"}], "2"]}], "+", 
       RowBox[{
        SuperscriptBox["sigmay", "2"], " ", 
        SuperscriptBox[
         RowBox[{"Sin", "[", "theta", "]"}], "2"]}]}], ")"}]}]]}], " ", 
  SuperscriptBox["omega", "2"], " ", 
  SuperscriptBox["sigmax", "2"], " ", 
  SuperscriptBox[
   RowBox[{"Cos", "[", "theta", "]"}], "2"], " ", 
  RowBox[{"Sin", "[", 
   RowBox[{"beta", "+", 
    RowBox[{"omega", " ", "x", " ", 
     RowBox[{"Cos", "[", "theta", "]"}]}], "+", 
    RowBox[{"omega", " ", "y", " ", 
     RowBox[{"Sin", "[", "theta", "]"}]}]}], "]"}]}]], "Output",
 CellChangeTimes->{3.95152801859381*^9, 3.951550438953294*^9, 
  3.952482849651744*^9, 3.952661193824944*^9, 3.952662306140045*^9, 
  3.964144427162572*^9},
 CellLabel->"Out[20]=",ExpressionUUID->"948aed64-5089-463d-ac2f-6879272257b5"]
}, Open  ]],

Cell[CellGroupData[{

Cell[BoxData[
 RowBox[{"affgauss3response", "=", 
  RowBox[{"Simplify", "[", 
   RowBox[{"affgauss3response", ",", " ", 
    RowBox[{"Assumptions", "->", 
     RowBox[{
      RowBox[{"Re", "[", 
       RowBox[{"sigmax", "^", "2"}], "]"}], ">", "0"}]}]}], "]"}]}]], "Input",\

 CellLabel->"In[21]:=",ExpressionUUID->"098c0a2f-29a4-438a-a905-7e05650fd87a"],

Cell[BoxData[
 RowBox[{
  RowBox[{"-", 
   SuperscriptBox["\[ExponentialE]", 
    RowBox[{
     RowBox[{"-", 
      FractionBox["1", "2"]}], " ", 
     SuperscriptBox["omega", "2"], " ", 
     RowBox[{"(", 
      RowBox[{
       RowBox[{
        SuperscriptBox["sigmax", "2"], " ", 
        SuperscriptBox[
         RowBox[{"Cos", "[", "theta", "]"}], "2"]}], "+", 
       RowBox[{
        SuperscriptBox["sigmay", "2"], " ", 
        SuperscriptBox[
         RowBox[{"Sin", "[", "theta", "]"}], "2"]}]}], ")"}]}]]}], " ", 
  SuperscriptBox["omega", "3"], " ", 
  SuperscriptBox["sigmax", "3"], " ", 
  SuperscriptBox[
   RowBox[{"Cos", "[", "theta", "]"}], "3"], " ", 
  RowBox[{"Cos", "[", 
   RowBox[{"beta", "+", 
    RowBox[{"omega", " ", "x", " ", 
     RowBox[{"Cos", "[", "theta", "]"}]}], "+", 
    RowBox[{"omega", " ", "y", " ", 
     RowBox[{"Sin", "[", "theta", "]"}]}]}], "]"}]}]], "Output",
 CellChangeTimes->{3.951528018633506*^9, 3.9517913385407763`*^9, 
  3.952661193866975*^9, 3.9526623061787043`*^9, 3.9641444271945677`*^9},
 CellLabel->"Out[21]=",ExpressionUUID->"4519d588-f92c-4140-83cd-704552a77957"]
}, Open  ]],

Cell[CellGroupData[{

Cell[BoxData[
 RowBox[{"affgauss4response", "=", 
  RowBox[{"Simplify", "[", 
   RowBox[{"affgauss4response", ",", " ", 
    RowBox[{"Assumptions", "->", 
     RowBox[{
      RowBox[{"Re", "[", 
       RowBox[{"sigmax", "^", "2"}], "]"}], ">", "0"}]}]}], "]"}]}]], "Input",\

 CellLabel->"In[22]:=",ExpressionUUID->"431db91b-06a6-4f8b-afd9-d4d27e39dbce"],

Cell[BoxData[
 RowBox[{
  SuperscriptBox["\[ExponentialE]", 
   RowBox[{
    RowBox[{"-", 
     FractionBox["1", "2"]}], " ", 
    SuperscriptBox["omega", "2"], " ", 
    RowBox[{"(", 
     RowBox[{
      RowBox[{
       SuperscriptBox["sigmax", "2"], " ", 
       SuperscriptBox[
        RowBox[{"Cos", "[", "theta", "]"}], "2"]}], "+", 
      RowBox[{
       SuperscriptBox["sigmay", "2"], " ", 
       SuperscriptBox[
        RowBox[{"Sin", "[", "theta", "]"}], "2"]}]}], ")"}]}]], " ", 
  SuperscriptBox["omega", "4"], " ", 
  SuperscriptBox["sigmax", "4"], " ", 
  SuperscriptBox[
   RowBox[{"Cos", "[", "theta", "]"}], "4"], " ", 
  RowBox[{"Sin", "[", 
   RowBox[{"beta", "+", 
    RowBox[{"omega", " ", "x", " ", 
     RowBox[{"Cos", "[", "theta", "]"}]}], "+", 
    RowBox[{"omega", " ", "y", " ", 
     RowBox[{"Sin", "[", "theta", "]"}]}]}], "]"}]}]], "Output",
 CellChangeTimes->{3.951528018672854*^9, 3.95179133859636*^9, 
  3.952661193908661*^9, 3.952662306226034*^9, 3.9641444272256937`*^9},
 CellLabel->"Out[22]=",ExpressionUUID->"b7fc08cf-94db-4996-a242-3d2e370f9893"]
}, Open  ]],

Cell[CellGroupData[{

Cell[BoxData[
 RowBox[{"base2quasiquad", "=", 
  RowBox[{"Simplify", "[", 
   RowBox[{
    RowBox[{"affgauss1response", "^", "2"}], "+", 
    RowBox[{"C", " ", 
     RowBox[{"affgauss2response", "^", "2"}]}]}], "]"}]}]], "Input",
 CellChangeTimes->{{3.951527957283791*^9, 3.9515279740456133`*^9}},
 CellLabel->"In[23]:=",ExpressionUUID->"a514d69b-0fcd-402c-b9eb-4df99800f2cb"],

Cell[BoxData[
 RowBox[{
  SuperscriptBox["\[ExponentialE]", 
   RowBox[{
    RowBox[{"-", 
     SuperscriptBox["omega", "2"]}], " ", 
    RowBox[{"(", 
     RowBox[{
      RowBox[{
       SuperscriptBox["sigmax", "2"], " ", 
       SuperscriptBox[
        RowBox[{"Cos", "[", "theta", "]"}], "2"]}], "+", 
      RowBox[{
       SuperscriptBox["sigmay", "2"], " ", 
       SuperscriptBox[
        RowBox[{"Sin", "[", "theta", "]"}], "2"]}]}], ")"}]}]], " ", 
  SuperscriptBox["omega", "2"], " ", 
  SuperscriptBox["sigmax", "2"], " ", 
  SuperscriptBox[
   RowBox[{"Cos", "[", "theta", "]"}], "2"], " ", 
  RowBox[{"(", 
   RowBox[{
    SuperscriptBox[
     RowBox[{"Cos", "[", 
      RowBox[{"beta", "+", 
       RowBox[{"omega", " ", "x", " ", 
        RowBox[{"Cos", "[", "theta", "]"}]}], "+", 
       RowBox[{"omega", " ", "y", " ", 
        RowBox[{"Sin", "[", "theta", "]"}]}]}], "]"}], "2"], "+", 
    RowBox[{"C", " ", 
     SuperscriptBox["omega", "2"], " ", 
     SuperscriptBox["sigmax", "2"], " ", 
     SuperscriptBox[
      RowBox[{"Cos", "[", "theta", "]"}], "2"], " ", 
     SuperscriptBox[
      RowBox[{"Sin", "[", 
       RowBox[{"beta", "+", 
        RowBox[{"omega", " ", "x", " ", 
         RowBox[{"Cos", "[", "theta", "]"}]}], "+", 
        RowBox[{"omega", " ", "y", " ", 
         RowBox[{"Sin", "[", "theta", "]"}]}]}], "]"}], "2"]}]}], 
   ")"}]}]], "Output",
 CellChangeTimes->{3.9515280188033257`*^9, 3.951550439094611*^9, 
  3.9524828497831182`*^9, 3.9526611940426073`*^9, 3.9526623063529263`*^9, 
  3.964144427348522*^9},
 CellLabel->"Out[23]=",ExpressionUUID->"043966f2-51bd-4a91-ab9d-b763c961524b"]
}, Open  ]],

Cell[CellGroupData[{

Cell[BoxData[
 RowBox[{"shiftgaussx", " ", "=", " ", 
  RowBox[{"gaussx", " ", "/.", 
   RowBox[{"{", 
    RowBox[{
     RowBox[{"x", "->", 
      RowBox[{"u", "-", "x"}]}], ",", 
     RowBox[{"sigmax", "->", "sigmaxint"}]}], "}"}]}]}]], "Input",
 CellChangeTimes->{{3.95152805875949*^9, 3.951528116216838*^9}, {
  3.9515281669141607`*^9, 3.9515281769251623`*^9}},
 CellLabel->"In[24]:=",ExpressionUUID->"ad15e9bd-0be2-4123-9386-a868ba379f17"],

Cell[BoxData[
 FractionBox[
  SuperscriptBox["\[ExponentialE]", 
   RowBox[{"-", 
    FractionBox[
     SuperscriptBox[
      RowBox[{"(", 
       RowBox[{"u", "-", "x"}], ")"}], "2"], 
     RowBox[{"2", " ", 
      SuperscriptBox["sigmaxint", "2"]}]]}]], 
  RowBox[{
   SqrtBox[
    RowBox[{"2", " ", "\[Pi]"}]], " ", "sigmaxint"}]]], "Output",
 CellChangeTimes->{3.951528117190287*^9, 3.951528177496366*^9, 
  3.951550439123707*^9, 3.952482849803041*^9, 3.9526611940612392`*^9, 
  3.9526623063667727`*^9, 3.964144427350877*^9},
 CellLabel->"Out[24]=",ExpressionUUID->"4570806e-48f0-4cf1-9973-46dde7704cec"]
}, Open  ]],

Cell[CellGroupData[{

Cell[BoxData[
 RowBox[{"shiftgaussy", " ", "=", " ", 
  RowBox[{"gaussy", " ", "/.", 
   RowBox[{"{", 
    RowBox[{
     RowBox[{"y", "->", 
      RowBox[{"v", "-", "y"}]}], ",", 
     RowBox[{"sigmay", "->", "sigmayint"}]}], "}"}]}]}]], "Input",
 CellChangeTimes->{{3.951528124496031*^9, 3.951528136327286*^9}, {
  3.95152818142048*^9, 3.951528190133297*^9}},
 CellLabel->"In[25]:=",ExpressionUUID->"f4c336c4-709e-4a3b-99ec-967f38454a1e"],

Cell[BoxData[
 FractionBox[
  SuperscriptBox["\[ExponentialE]", 
   RowBox[{"-", 
    FractionBox[
     SuperscriptBox[
      RowBox[{"(", 
       RowBox[{"v", "-", "y"}], ")"}], "2"], 
     RowBox[{"2", " ", 
      SuperscriptBox["sigmayint", "2"]}]]}]], 
  RowBox[{
   SqrtBox[
    RowBox[{"2", " ", "\[Pi]"}]], " ", "sigmayint"}]]], "Output",
 CellChangeTimes->{3.951528136867106*^9, 3.951528190647983*^9, 
  3.9515504391434383`*^9, 3.9524828498158073`*^9, 3.952661194077067*^9, 
  3.9526623064204273`*^9, 3.964144427360441*^9},
 CellLabel->"Out[25]=",ExpressionUUID->"e768f6d1-c7ef-4a97-959d-3f2d8c5a274d"]
}, Open  ]],

Cell[CellGroupData[{

Cell[BoxData[
 RowBox[{"intquasiquad2", "=", 
  RowBox[{"Integrate", "[", 
   RowBox[{
    RowBox[{"Integrate", "[", 
     RowBox[{
      RowBox[{
       RowBox[{"base2quasiquad", " ", "shiftgaussx", " ", "shiftgaussy"}], 
       " ", "/.", 
       RowBox[{"{", 
        RowBox[{
         RowBox[{"u", "->", "0"}], ",", 
         RowBox[{"v", "->", "0"}]}], "}"}]}], ",", 
      RowBox[{"{", 
       RowBox[{"x", ",", 
        RowBox[{"-", "Infinity"}], ",", "Infinity"}], "}"}], ",", 
      RowBox[{"Assumptions", "->", 
       RowBox[{"{", 
        RowBox[{
         RowBox[{"sigmax", ">", "0"}], ",", 
         RowBox[{"sigmay", ">", "0"}], ",", 
         RowBox[{"sigmaxint", ">", "0"}], ",", 
         RowBox[{"sigmayint", ">", "0"}], ",", 
         RowBox[{"omega", ">", "0"}], ",", 
         RowBox[{"theta", ">", "0"}], ",", 
         RowBox[{"beta", ">", "0"}]}], "}"}]}]}], "]"}], ",", 
    RowBox[{"{", 
     RowBox[{"y", ",", 
      RowBox[{"-", "Infinity"}], ",", "Infinity"}], "}"}], ",", 
    RowBox[{"Assumptions", "->", 
     RowBox[{"{", 
      RowBox[{
       RowBox[{"sigmax", ">", "0"}], ",", 
       RowBox[{"sigmay", ">", "0"}], ",", 
       RowBox[{"sigmaxint", ">", "0"}], ",", 
       RowBox[{"sigmayint", ">", "0"}], ",", 
       RowBox[{"omega", ">", "0"}], ",", 
       RowBox[{"theta", ">", "0"}], ",", 
       RowBox[{"beta", ">", "0"}]}], "}"}]}]}], "]"}]}]], "Input",
 CellChangeTimes->{{3.951528143985804*^9, 3.9515281456544523`*^9}, {
  3.951528198693819*^9, 3.9515283687014112`*^9}, {3.9515283994104424`*^9, 
  3.951528400719338*^9}, {3.951528440338328*^9, 3.9515285297825947`*^9}, {
  3.951529162317111*^9, 3.951529167165839*^9}, {3.951529269961606*^9, 
  3.951529278384755*^9}},
 CellLabel->"In[26]:=",ExpressionUUID->"4c6ddf90-50e6-40b7-bba7-3b9a2da6f9a9"],

Cell[BoxData[
 RowBox[{
  FractionBox["1", "4"], " ", 
  SuperscriptBox["\[ExponentialE]", 
   RowBox[{
    RowBox[{
     RowBox[{"-", "2"}], " ", "\[ImaginaryI]", " ", "beta"}], "-", 
    RowBox[{
     SuperscriptBox["omega", "2"], " ", 
     SuperscriptBox["sigmaxint", "2"]}], "-", 
    RowBox[{
     SuperscriptBox["omega", "2"], " ", 
     SuperscriptBox["sigmax", "2"], " ", 
     SuperscriptBox[
      RowBox[{"Cos", "[", "theta", "]"}], "2"]}], "-", 
    RowBox[{
     SuperscriptBox["omega", "2"], " ", 
     SuperscriptBox["sigmaxint", "2"], " ", 
     RowBox[{"Cos", "[", 
      RowBox[{"2", " ", "theta"}], "]"}]}], "-", 
    RowBox[{
     SuperscriptBox["omega", "2"], " ", 
     SuperscriptBox["sigmay", "2"], " ", 
     SuperscriptBox[
      RowBox[{"Sin", "[", "theta", "]"}], "2"]}], "-", 
    RowBox[{"2", " ", 
     SuperscriptBox["omega", "2"], " ", 
     SuperscriptBox["sigmayint", "2"], " ", 
     SuperscriptBox[
      RowBox[{"Sin", "[", "theta", "]"}], "2"]}]}]], " ", 
  SuperscriptBox["omega", "2"], " ", 
  SuperscriptBox["sigmax", "2"], " ", 
  SuperscriptBox[
   RowBox[{"Cos", "[", "theta", "]"}], "2"], " ", 
  RowBox[{"(", 
   RowBox[{"1", "+", 
    SuperscriptBox["\[ExponentialE]", 
     RowBox[{"4", " ", "\[ImaginaryI]", " ", "beta"}]], "+", 
    RowBox[{"2", " ", 
     SuperscriptBox["\[ExponentialE]", 
      RowBox[{
       RowBox[{"2", " ", "\[ImaginaryI]", " ", "beta"}], "+", 
       RowBox[{
        SuperscriptBox["omega", "2"], " ", 
        SuperscriptBox["sigmaxint", "2"]}], "+", 
       RowBox[{
        SuperscriptBox["omega", "2"], " ", 
        SuperscriptBox["sigmaxint", "2"], " ", 
        RowBox[{"Cos", "[", 
         RowBox[{"2", " ", "theta"}], "]"}]}], "+", 
       RowBox[{"2", " ", 
        SuperscriptBox["omega", "2"], " ", 
        SuperscriptBox["sigmayint", "2"], " ", 
        SuperscriptBox[
         RowBox[{"Sin", "[", "theta", "]"}], "2"]}]}]]}], "-", 
    RowBox[{"C", " ", 
     RowBox[{"(", 
      RowBox[{"1", "+", 
       SuperscriptBox["\[ExponentialE]", 
        RowBox[{"4", " ", "\[ImaginaryI]", " ", "beta"}]], "-", 
       RowBox[{"2", " ", 
        SuperscriptBox["\[ExponentialE]", 
         RowBox[{
          RowBox[{"2", " ", "\[ImaginaryI]", " ", "beta"}], "+", 
          RowBox[{
           SuperscriptBox["omega", "2"], " ", 
           SuperscriptBox["sigmaxint", "2"]}], "+", 
          RowBox[{
           SuperscriptBox["omega", "2"], " ", 
           SuperscriptBox["sigmaxint", "2"], " ", 
           RowBox[{"Cos", "[", 
            RowBox[{"2", " ", "theta"}], "]"}]}], "+", 
          RowBox[{"2", " ", 
           SuperscriptBox["omega", "2"], " ", 
           SuperscriptBox["sigmayint", "2"], " ", 
           SuperscriptBox[
            RowBox[{"Sin", "[", "theta", "]"}], "2"]}]}]]}]}], ")"}], " ", 
     SuperscriptBox["omega", "2"], " ", 
     SuperscriptBox["sigmax", "2"], " ", 
     SuperscriptBox[
      RowBox[{"Cos", "[", "theta", "]"}], "2"]}]}], ")"}]}]], "Output",
 CellChangeTimes->{3.951528396917055*^9, 3.951528437148583*^9, 
  3.951528767468561*^9, 3.951529267686372*^9, 3.951529353414752*^9, 
  3.951550504514504*^9, 3.952482917371367*^9, 3.952661262419127*^9, 
  3.9526623737611637`*^9, 3.964144585295134*^9},
 CellLabel->"Out[26]=",ExpressionUUID->"3783c093-e17e-4f8a-9af6-170f0506fbe1"]
}, Open  ]],

Cell[CellGroupData[{

Cell[BoxData[
 RowBox[{"intquasiquadresp2", "=", 
  RowBox[{"Simplify", "[", 
   RowBox[{
    RowBox[{
     RowBox[{"intquasiquad2", "/.", 
      RowBox[{"{", 
       RowBox[{
        RowBox[{"sigmay", "->", 
         RowBox[{"kappa", " ", "sigmax"}]}], ",", 
        RowBox[{"sigmayint", "->", 
         RowBox[{"kappa", " ", "sigmaxint"}]}]}], "}"}]}], "/.", 
     RowBox[{"{", 
      RowBox[{"sigmaxint", "->", 
       RowBox[{"gamma", " ", "sigmax"}]}], "}"}]}], "/.", 
    RowBox[{"{", 
     RowBox[{"sigmax", "->", "sigma1"}], "}"}]}], "]"}]}]], "Input",
 CellChangeTimes->{{3.9515289338778763`*^9, 3.951529047964752*^9}, {
  3.951529174225285*^9, 3.951529175909017*^9}, {3.951529577822277*^9, 
  3.9515295895401917`*^9}, {3.951529659511257*^9, 3.951529699993848*^9}},
 CellLabel->"In[27]:=",ExpressionUUID->"a9f8da5d-1d7d-449e-8852-c6858f497a4b"],

Cell[BoxData[
 RowBox[{
  FractionBox["1", "4"], " ", 
  SuperscriptBox["\[ExponentialE]", 
   RowBox[{
    RowBox[{
     RowBox[{"-", "2"}], " ", "\[ImaginaryI]", " ", "beta"}], "-", 
    RowBox[{
     SuperscriptBox["gamma", "2"], " ", 
     SuperscriptBox["omega", "2"], " ", 
     SuperscriptBox["sigma1", "2"]}], "-", 
    RowBox[{
     SuperscriptBox["omega", "2"], " ", 
     SuperscriptBox["sigma1", "2"], " ", 
     SuperscriptBox[
      RowBox[{"Cos", "[", "theta", "]"}], "2"]}], "-", 
    RowBox[{
     SuperscriptBox["gamma", "2"], " ", 
     SuperscriptBox["omega", "2"], " ", 
     SuperscriptBox["sigma1", "2"], " ", 
     RowBox[{"Cos", "[", 
      RowBox[{"2", " ", "theta"}], "]"}]}], "-", 
    RowBox[{
     SuperscriptBox["kappa", "2"], " ", 
     SuperscriptBox["omega", "2"], " ", 
     SuperscriptBox["sigma1", "2"], " ", 
     SuperscriptBox[
      RowBox[{"Sin", "[", "theta", "]"}], "2"]}], "-", 
    RowBox[{"2", " ", 
     SuperscriptBox["gamma", "2"], " ", 
     SuperscriptBox["kappa", "2"], " ", 
     SuperscriptBox["omega", "2"], " ", 
     SuperscriptBox["sigma1", "2"], " ", 
     SuperscriptBox[
      RowBox[{"Sin", "[", "theta", "]"}], "2"]}]}]], " ", 
  SuperscriptBox["omega", "2"], " ", 
  SuperscriptBox["sigma1", "2"], " ", 
  SuperscriptBox[
   RowBox[{"Cos", "[", "theta", "]"}], "2"], " ", 
  RowBox[{"(", 
   RowBox[{"1", "+", 
    SuperscriptBox["\[ExponentialE]", 
     RowBox[{"4", " ", "\[ImaginaryI]", " ", "beta"}]], "+", 
    RowBox[{"2", " ", 
     SuperscriptBox["\[ExponentialE]", 
      RowBox[{
       RowBox[{"2", " ", "\[ImaginaryI]", " ", "beta"}], "+", 
       RowBox[{
        SuperscriptBox["gamma", "2"], " ", 
        SuperscriptBox["omega", "2"], " ", 
        SuperscriptBox["sigma1", "2"]}], "+", 
       RowBox[{
        SuperscriptBox["gamma", "2"], " ", 
        SuperscriptBox["omega", "2"], " ", 
        SuperscriptBox["sigma1", "2"], " ", 
        RowBox[{"Cos", "[", 
         RowBox[{"2", " ", "theta"}], "]"}]}], "+", 
       RowBox[{"2", " ", 
        SuperscriptBox["gamma", "2"], " ", 
        SuperscriptBox["kappa", "2"], " ", 
        SuperscriptBox["omega", "2"], " ", 
        SuperscriptBox["sigma1", "2"], " ", 
        SuperscriptBox[
         RowBox[{"Sin", "[", "theta", "]"}], "2"]}]}]]}], "-", 
    RowBox[{"C", " ", 
     RowBox[{"(", 
      RowBox[{"1", "+", 
       SuperscriptBox["\[ExponentialE]", 
        RowBox[{"4", " ", "\[ImaginaryI]", " ", "beta"}]], "-", 
       RowBox[{"2", " ", 
        SuperscriptBox["\[ExponentialE]", 
         RowBox[{
          RowBox[{"2", " ", "\[ImaginaryI]", " ", "beta"}], "+", 
          RowBox[{
           SuperscriptBox["gamma", "2"], " ", 
           SuperscriptBox["omega", "2"], " ", 
           SuperscriptBox["sigma1", "2"]}], "+", 
          RowBox[{
           SuperscriptBox["gamma", "2"], " ", 
           SuperscriptBox["omega", "2"], " ", 
           SuperscriptBox["sigma1", "2"], " ", 
           RowBox[{"Cos", "[", 
            RowBox[{"2", " ", "theta"}], "]"}]}], "+", 
          RowBox[{"2", " ", 
           SuperscriptBox["gamma", "2"], " ", 
           SuperscriptBox["kappa", "2"], " ", 
           SuperscriptBox["omega", "2"], " ", 
           SuperscriptBox["sigma1", "2"], " ", 
           SuperscriptBox[
            RowBox[{"Sin", "[", "theta", "]"}], "2"]}]}]]}]}], ")"}], " ", 
     SuperscriptBox["omega", "2"], " ", 
     SuperscriptBox["sigma1", "2"], " ", 
     SuperscriptBox[
      RowBox[{"Cos", "[", "theta", "]"}], "2"]}]}], ")"}]}]], "Output",
 CellChangeTimes->{
  3.951528993110021*^9, 3.951529063937608*^9, 3.951529368046609*^9, {
   3.951529582584071*^9, 3.951529590069057*^9}, {3.951529687867679*^9, 
   3.951529701942828*^9}, 3.9515519627747498`*^9, 3.952482918883803*^9, 
   3.9526612637951727`*^9, 3.952662375235279*^9, 3.9641445867612*^9},
 CellLabel->"Out[27]=",ExpressionUUID->"79eca884-b8c9-4f95-82a6-a50016f04603"]
}, Open  ]],

Cell[CellGroupData[{

Cell[BoxData[
 RowBox[{"intquasiquadresp2iso", "=", 
  RowBox[{"Simplify", "[", 
   RowBox[{
    RowBox[{
     RowBox[{"intquasiquad2", "/.", 
      RowBox[{"{", 
       RowBox[{
        RowBox[{"sigmay", "->", 
         RowBox[{"kappa", " ", "sigmax"}]}], ",", 
        RowBox[{"sigmayint", "->", "sigmaxint"}]}], "}"}]}], "/.", 
     RowBox[{"{", 
      RowBox[{"sigmaxint", "->", 
       RowBox[{"gamma", " ", "sigmax"}]}], "}"}]}], "/.", 
    RowBox[{"{", 
     RowBox[{"sigmax", "->", "sigma1"}], "}"}]}], "]"}]}]], "Input",
 CellChangeTimes->{{3.9515502429954147`*^9, 3.951550255455142*^9}},
 CellLabel->"In[28]:=",ExpressionUUID->"db6674c7-96ac-4d98-92a6-25bf446f7253"],

Cell[BoxData[
 RowBox[{
  FractionBox["1", "4"], " ", 
  SuperscriptBox["\[ExponentialE]", 
   RowBox[{
    FractionBox["1", "2"], " ", 
    RowBox[{"(", 
     RowBox[{
      RowBox[{
       RowBox[{"-", "4"}], " ", "\[ImaginaryI]", " ", "beta"}], "-", 
      RowBox[{
       RowBox[{"(", 
        RowBox[{"1", "+", 
         RowBox[{"4", " ", 
          SuperscriptBox["gamma", "2"]}], "+", 
         SuperscriptBox["kappa", "2"]}], ")"}], " ", 
       SuperscriptBox["omega", "2"], " ", 
       SuperscriptBox["sigma1", "2"]}], "+", 
      RowBox[{
       RowBox[{"(", 
        RowBox[{
         RowBox[{"-", "1"}], "+", 
         SuperscriptBox["kappa", "2"]}], ")"}], " ", 
       SuperscriptBox["omega", "2"], " ", 
       SuperscriptBox["sigma1", "2"], " ", 
       RowBox[{"Cos", "[", 
        RowBox[{"2", " ", "theta"}], "]"}]}]}], ")"}]}]], " ", 
  SuperscriptBox["omega", "2"], " ", 
  SuperscriptBox["sigma1", "2"], " ", 
  SuperscriptBox[
   RowBox[{"Cos", "[", "theta", "]"}], "2"], " ", 
  RowBox[{"(", 
   RowBox[{"1", "+", 
    SuperscriptBox["\[ExponentialE]", 
     RowBox[{"4", " ", "\[ImaginaryI]", " ", "beta"}]], "+", 
    RowBox[{"2", " ", 
     SuperscriptBox["\[ExponentialE]", 
      RowBox[{
       RowBox[{"2", " ", "\[ImaginaryI]", " ", "beta"}], "+", 
       RowBox[{"2", " ", 
        SuperscriptBox["gamma", "2"], " ", 
        SuperscriptBox["omega", "2"], " ", 
        SuperscriptBox["sigma1", "2"]}]}]]}], "-", 
    RowBox[{"C", " ", 
     RowBox[{"(", 
      RowBox[{"1", "+", 
       SuperscriptBox["\[ExponentialE]", 
        RowBox[{"4", " ", "\[ImaginaryI]", " ", "beta"}]], "-", 
       RowBox[{"2", " ", 
        SuperscriptBox["\[ExponentialE]", 
         RowBox[{
          RowBox[{"2", " ", "\[ImaginaryI]", " ", "beta"}], "+", 
          RowBox[{"2", " ", 
           SuperscriptBox["gamma", "2"], " ", 
           SuperscriptBox["omega", "2"], " ", 
           SuperscriptBox["sigma1", "2"]}]}]]}]}], ")"}], " ", 
     SuperscriptBox["omega", "2"], " ", 
     SuperscriptBox["sigma1", "2"], " ", 
     SuperscriptBox[
      RowBox[{"Cos", "[", "theta", "]"}], "2"]}]}], ")"}]}]], "Output",
 CellChangeTimes->{3.95155026488827*^9, 3.951550504974678*^9, 
  3.9526612642418947`*^9, 3.952662375714683*^9, 3.964144587207275*^9},
 CellLabel->"Out[28]=",ExpressionUUID->"03122994-d91c-4d8a-abde-acdac256f875"]
}, Open  ]],

Cell[CellGroupData[{

Cell[BoxData[
 RowBox[{"intquasiquadresp2b0", "=", 
  RowBox[{"intquasiquadresp2", "/.", 
   RowBox[{"{", 
    RowBox[{"beta", "->", "0"}], "}"}]}]}]], "Input",
 CellChangeTimes->{{3.951529510714232*^9, 3.951529516231827*^9}, {
  3.951529767806177*^9, 3.95152977044604*^9}},
 CellLabel->"In[29]:=",ExpressionUUID->"ba3fde16-5e01-40cf-a550-22ef528941d1"],

Cell[BoxData[
 RowBox[{
  FractionBox["1", "4"], " ", 
  SuperscriptBox["\[ExponentialE]", 
   RowBox[{
    RowBox[{
     RowBox[{"-", 
      SuperscriptBox["gamma", "2"]}], " ", 
     SuperscriptBox["omega", "2"], " ", 
     SuperscriptBox["sigma1", "2"]}], "-", 
    RowBox[{
     SuperscriptBox["omega", "2"], " ", 
     SuperscriptBox["sigma1", "2"], " ", 
     SuperscriptBox[
      RowBox[{"Cos", "[", "theta", "]"}], "2"]}], "-", 
    RowBox[{
     SuperscriptBox["gamma", "2"], " ", 
     SuperscriptBox["omega", "2"], " ", 
     SuperscriptBox["sigma1", "2"], " ", 
     RowBox[{"Cos", "[", 
      RowBox[{"2", " ", "theta"}], "]"}]}], "-", 
    RowBox[{
     SuperscriptBox["kappa", "2"], " ", 
     SuperscriptBox["omega", "2"], " ", 
     SuperscriptBox["sigma1", "2"], " ", 
     SuperscriptBox[
      RowBox[{"Sin", "[", "theta", "]"}], "2"]}], "-", 
    RowBox[{"2", " ", 
     SuperscriptBox["gamma", "2"], " ", 
     SuperscriptBox["kappa", "2"], " ", 
     SuperscriptBox["omega", "2"], " ", 
     SuperscriptBox["sigma1", "2"], " ", 
     SuperscriptBox[
      RowBox[{"Sin", "[", "theta", "]"}], "2"]}]}]], " ", 
  SuperscriptBox["omega", "2"], " ", 
  SuperscriptBox["sigma1", "2"], " ", 
  SuperscriptBox[
   RowBox[{"Cos", "[", "theta", "]"}], "2"], " ", 
  RowBox[{"(", 
   RowBox[{"2", "+", 
    RowBox[{"2", " ", 
     SuperscriptBox["\[ExponentialE]", 
      RowBox[{
       RowBox[{
        SuperscriptBox["gamma", "2"], " ", 
        SuperscriptBox["omega", "2"], " ", 
        SuperscriptBox["sigma1", "2"]}], "+", 
       RowBox[{
        SuperscriptBox["gamma", "2"], " ", 
        SuperscriptBox["omega", "2"], " ", 
        SuperscriptBox["sigma1", "2"], " ", 
        RowBox[{"Cos", "[", 
         RowBox[{"2", " ", "theta"}], "]"}]}], "+", 
       RowBox[{"2", " ", 
        SuperscriptBox["gamma", "2"], " ", 
        SuperscriptBox["kappa", "2"], " ", 
        SuperscriptBox["omega", "2"], " ", 
        SuperscriptBox["sigma1", "2"], " ", 
        SuperscriptBox[
         RowBox[{"Sin", "[", "theta", "]"}], "2"]}]}]]}], "-", 
    RowBox[{"C", " ", 
     RowBox[{"(", 
      RowBox[{"2", "-", 
       RowBox[{"2", " ", 
        SuperscriptBox["\[ExponentialE]", 
         RowBox[{
          RowBox[{
           SuperscriptBox["gamma", "2"], " ", 
           SuperscriptBox["omega", "2"], " ", 
           SuperscriptBox["sigma1", "2"]}], "+", 
          RowBox[{
           SuperscriptBox["gamma", "2"], " ", 
           SuperscriptBox["omega", "2"], " ", 
           SuperscriptBox["sigma1", "2"], " ", 
           RowBox[{"Cos", "[", 
            RowBox[{"2", " ", "theta"}], "]"}]}], "+", 
          RowBox[{"2", " ", 
           SuperscriptBox["gamma", "2"], " ", 
           SuperscriptBox["kappa", "2"], " ", 
           SuperscriptBox["omega", "2"], " ", 
           SuperscriptBox["sigma1", "2"], " ", 
           SuperscriptBox[
            RowBox[{"Sin", "[", "theta", "]"}], "2"]}]}]]}]}], ")"}], " ", 
     SuperscriptBox["omega", "2"], " ", 
     SuperscriptBox["sigma1", "2"], " ", 
     SuperscriptBox[
      RowBox[{"Cos", "[", "theta", "]"}], "2"]}]}], ")"}]}]], "Output",
 CellChangeTimes->{3.951529516744236*^9, 3.951529703730695*^9, 
  3.951529771059209*^9, 3.951530593731059*^9, 3.951551976893852*^9, 
  3.9519795516257687`*^9, 3.952482918986391*^9, 3.952661264259194*^9, 
  3.9526623757309*^9, 3.964144587210291*^9},
 CellLabel->"Out[29]=",ExpressionUUID->"0c223d22-43eb-4f61-b49b-16747c730dba"]
}, Open  ]],

Cell[CellGroupData[{

Cell[BoxData[
 RowBox[{"TeXForm", "[", 
  RowBox[{"%", " ", "/.", " ", 
   RowBox[{"{", 
    RowBox[{"gamma", "->", "r"}], "}"}]}], "]"}]], "Input",
 CellChangeTimes->{{3.9519795548871813`*^9, 3.951979560811295*^9}},
 CellLabel->"In[30]:=",ExpressionUUID->"7086b2df-992d-4eeb-8abc-5be68dbefb2e"],

Cell["\<\
\\frac{1}{4} \\omega ^2 \\text{sigma1}^2 \\cos ^2(\\theta ) \\exp \\left(-2 \
\\kappa ^2 \\omega ^2
   r^2 \\text{sigma1}^2 \\sin ^2(\\theta )-\\kappa ^2 \\omega ^2 \
\\text{sigma1}^2 \\sin
   ^2(\\theta )-\\omega ^2 r^2 \\text{sigma1}^2 \\cos (2 \\theta )-\\omega ^2 \
r^2
   \\text{sigma1}^2-\\omega ^2 \\text{sigma1}^2 \\cos ^2(\\theta )\\right) \
\\left(-C \\omega ^2
   \\text{sigma1}^2 \\cos ^2(\\theta ) \\left(2-2 \\exp \\left(2 \\kappa ^2 \
\\omega ^2 r^2
   \\text{sigma1}^2 \\sin ^2(\\theta )+\\omega ^2 r^2 \\text{sigma1}^2 \\cos \
(2 \\theta
   )+\\omega ^2 r^2 \\text{sigma1}^2\\right)\\right)+2 \\exp \\left(2 \\kappa \
^2 \\omega ^2 r^2
   \\text{sigma1}^2 \\sin ^2(\\theta )+\\omega ^2 r^2 \\text{sigma1}^2 \\cos \
(2 \\theta
   )+\\omega ^2 r^2 \\text{sigma1}^2\\right)+2\\right)\
\>", "Output",
 CellChangeTimes->{3.951530631795011*^9, 3.951979562010812*^9, 
  3.952661264305028*^9, 3.952662375780321*^9, 3.964144587242079*^9},
 CellLabel->
  "Out[30]//TeXForm=",ExpressionUUID->"0e3de160-0b9c-44ec-a4bc-72a8c64b2a37"]
}, Open  ]],

Cell[CellGroupData[{

Cell[BoxData[
 RowBox[{"intquasiquadresp2isob0", "=", 
  RowBox[{"intquasiquadresp2iso", "/.", 
   RowBox[{"{", 
    RowBox[{"beta", "->", "0"}], "}"}]}]}]], "Input",
 CellChangeTimes->{{3.951550408514841*^9, 3.95155041818267*^9}},
 CellLabel->"In[31]:=",ExpressionUUID->"2d9203cc-9beb-4f81-b1c1-7c67c6d9f755"],

Cell[BoxData[
 RowBox[{
  FractionBox["1", "4"], " ", 
  SuperscriptBox["\[ExponentialE]", 
   RowBox[{
    FractionBox["1", "2"], " ", 
    RowBox[{"(", 
     RowBox[{
      RowBox[{"-", 
       RowBox[{"(", 
        RowBox[{
         RowBox[{"(", 
          RowBox[{"1", "+", 
           RowBox[{"4", " ", 
            SuperscriptBox["gamma", "2"]}], "+", 
           SuperscriptBox["kappa", "2"]}], ")"}], " ", 
         SuperscriptBox["omega", "2"], " ", 
         SuperscriptBox["sigma1", "2"]}], ")"}]}], "+", 
      RowBox[{
       RowBox[{"(", 
        RowBox[{
         RowBox[{"-", "1"}], "+", 
         SuperscriptBox["kappa", "2"]}], ")"}], " ", 
       SuperscriptBox["omega", "2"], " ", 
       SuperscriptBox["sigma1", "2"], " ", 
       RowBox[{"Cos", "[", 
        RowBox[{"2", " ", "theta"}], "]"}]}]}], ")"}]}]], " ", 
  SuperscriptBox["omega", "2"], " ", 
  SuperscriptBox["sigma1", "2"], " ", 
  SuperscriptBox[
   RowBox[{"Cos", "[", "theta", "]"}], "2"], " ", 
  RowBox[{"(", 
   RowBox[{"2", "+", 
    RowBox[{"2", " ", 
     SuperscriptBox["\[ExponentialE]", 
      RowBox[{"2", " ", 
       SuperscriptBox["gamma", "2"], " ", 
       SuperscriptBox["omega", "2"], " ", 
       SuperscriptBox["sigma1", "2"]}]]}], "-", 
    RowBox[{"C", " ", 
     RowBox[{"(", 
      RowBox[{"2", "-", 
       RowBox[{"2", " ", 
        SuperscriptBox["\[ExponentialE]", 
         RowBox[{"2", " ", 
          SuperscriptBox["gamma", "2"], " ", 
          SuperscriptBox["omega", "2"], " ", 
          SuperscriptBox["sigma1", "2"]}]]}]}], ")"}], " ", 
     SuperscriptBox["omega", "2"], " ", 
     SuperscriptBox["sigma1", "2"], " ", 
     SuperscriptBox[
      RowBox[{"Cos", "[", "theta", "]"}], "2"]}]}], ")"}]}]], "Output",
 CellChangeTimes->{3.951550504991953*^9, 3.9526612643243093`*^9, 
  3.952662375836628*^9, 3.964144587252267*^9},
 CellLabel->"Out[31]=",ExpressionUUID->"bad8924a-45fc-4d29-9a08-fbdad778ff84"]
}, Open  ]],

Cell[CellGroupData[{

Cell[BoxData[
 RowBox[{"Simplify", "[", 
  RowBox[{"D", "[", 
   RowBox[{"intquasiquadresp2b0", ",", "omega"}], "]"}], "]"}]], "Input",
 CellChangeTimes->{{3.9515297748309*^9, 3.951529795670795*^9}, {
  3.951529829741927*^9, 3.951529841092338*^9}},
 CellLabel->"In[32]:=",ExpressionUUID->"b477aa1a-4b2e-4f9f-b283-cbd26330f219"],

Cell[BoxData[
 RowBox[{
  RowBox[{"-", 
   SuperscriptBox["\[ExponentialE]", 
    RowBox[{
     FractionBox["1", "2"], " ", 
     RowBox[{"(", 
      RowBox[{"1", "+", 
       RowBox[{"2", " ", 
        SuperscriptBox["gamma", "2"]}]}], ")"}], " ", 
     SuperscriptBox["omega", "2"], " ", 
     SuperscriptBox["sigma1", "2"], " ", 
     RowBox[{"(", 
      RowBox[{
       RowBox[{"-", "1"}], "-", 
       SuperscriptBox["kappa", "2"], "+", 
       RowBox[{
        RowBox[{"(", 
         RowBox[{
          RowBox[{"-", "1"}], "+", 
          SuperscriptBox["kappa", "2"]}], ")"}], " ", 
        RowBox[{"Cos", "[", 
         RowBox[{"2", " ", "theta"}], "]"}]}]}], ")"}]}]]}], " ", "omega", " ", 
  SuperscriptBox["sigma1", "2"], " ", 
  SuperscriptBox[
   RowBox[{"Cos", "[", "theta", "]"}], "2"], " ", 
  RowBox[{"(", 
   RowBox[{
    RowBox[{"-", "1"}], "-", 
    SuperscriptBox["\[ExponentialE]", 
     RowBox[{
      SuperscriptBox["gamma", "2"], " ", 
      SuperscriptBox["omega", "2"], " ", 
      SuperscriptBox["sigma1", "2"], " ", 
      RowBox[{"(", 
       RowBox[{"1", "+", 
        RowBox[{"Cos", "[", 
         RowBox[{"2", " ", "theta"}], "]"}], "+", 
        RowBox[{"2", " ", 
         SuperscriptBox["kappa", "2"], " ", 
         SuperscriptBox[
          RowBox[{"Sin", "[", "theta", "]"}], "2"]}]}], ")"}]}]], "+", 
    RowBox[{
     SuperscriptBox["gamma", "2"], " ", 
     SuperscriptBox["omega", "2"], " ", 
     SuperscriptBox["sigma1", "2"]}], "+", 
    RowBox[{"C", " ", 
     RowBox[{"(", 
      RowBox[{
       RowBox[{"-", "1"}], "+", 
       SuperscriptBox["\[ExponentialE]", 
        RowBox[{
         SuperscriptBox["gamma", "2"], " ", 
         SuperscriptBox["omega", "2"], " ", 
         SuperscriptBox["sigma1", "2"], " ", 
         RowBox[{"(", 
          RowBox[{"1", "+", 
           RowBox[{"Cos", "[", 
            RowBox[{"2", " ", "theta"}], "]"}], "+", 
           RowBox[{"2", " ", 
            SuperscriptBox["kappa", "2"], " ", 
            SuperscriptBox[
             RowBox[{"Sin", "[", "theta", "]"}], "2"]}]}], ")"}]}]]}], ")"}], 
     " ", 
     SuperscriptBox["omega", "4"], " ", 
     SuperscriptBox["sigma1", "4"], " ", 
     SuperscriptBox[
      RowBox[{"Cos", "[", "theta", "]"}], "4"]}], "+", 
    RowBox[{
     SuperscriptBox["gamma", "2"], " ", 
     SuperscriptBox["omega", "2"], " ", 
     SuperscriptBox["sigma1", "2"], " ", 
     RowBox[{"Cos", "[", 
      RowBox[{"2", " ", "theta"}], "]"}]}], "+", 
    RowBox[{
     SuperscriptBox["kappa", "2"], " ", 
     SuperscriptBox["omega", "2"], " ", 
     SuperscriptBox["sigma1", "2"], " ", 
     SuperscriptBox[
      RowBox[{"Sin", "[", "theta", "]"}], "2"]}], "+", 
    RowBox[{
     SuperscriptBox["\[ExponentialE]", 
      RowBox[{
       SuperscriptBox["gamma", "2"], " ", 
       SuperscriptBox["omega", "2"], " ", 
       SuperscriptBox["sigma1", "2"], " ", 
       RowBox[{"(", 
        RowBox[{"1", "+", 
         RowBox[{"Cos", "[", 
          RowBox[{"2", " ", "theta"}], "]"}], "+", 
         RowBox[{"2", " ", 
          SuperscriptBox["kappa", "2"], " ", 
          SuperscriptBox[
           RowBox[{"Sin", "[", "theta", "]"}], "2"]}]}], ")"}]}]], " ", 
     SuperscriptBox["kappa", "2"], " ", 
     SuperscriptBox["omega", "2"], " ", 
     SuperscriptBox["sigma1", "2"], " ", 
     SuperscriptBox[
      RowBox[{"Sin", "[", "theta", "]"}], "2"]}], "+", 
    RowBox[{"2", " ", 
     SuperscriptBox["gamma", "2"], " ", 
     SuperscriptBox["kappa", "2"], " ", 
     SuperscriptBox["omega", "2"], " ", 
     SuperscriptBox["sigma1", "2"], " ", 
     SuperscriptBox[
      RowBox[{"Sin", "[", "theta", "]"}], "2"]}], "+", 
    RowBox[{
     SuperscriptBox["omega", "2"], " ", 
     SuperscriptBox["sigma1", "2"], " ", 
     SuperscriptBox[
      RowBox[{"Cos", "[", "theta", "]"}], "2"], " ", 
     RowBox[{"(", 
      RowBox[{"1", "+", 
       RowBox[{"2", " ", "C"}], "+", 
       SuperscriptBox["\[ExponentialE]", 
        RowBox[{
         SuperscriptBox["gamma", "2"], " ", 
         SuperscriptBox["omega", "2"], " ", 
         SuperscriptBox["sigma1", "2"], " ", 
         RowBox[{"(", 
          RowBox[{"1", "+", 
           RowBox[{"Cos", "[", 
            RowBox[{"2", " ", "theta"}], "]"}], "+", 
           RowBox[{"2", " ", 
            SuperscriptBox["kappa", "2"], " ", 
            SuperscriptBox[
             RowBox[{"Sin", "[", "theta", "]"}], "2"]}]}], ")"}]}]], "-", 
       RowBox[{"2", " ", "C", " ", 
        SuperscriptBox["\[ExponentialE]", 
         RowBox[{
          SuperscriptBox["gamma", "2"], " ", 
          SuperscriptBox["omega", "2"], " ", 
          SuperscriptBox["sigma1", "2"], " ", 
          RowBox[{"(", 
           RowBox[{"1", "+", 
            RowBox[{"Cos", "[", 
             RowBox[{"2", " ", "theta"}], "]"}], "+", 
            RowBox[{"2", " ", 
             SuperscriptBox["kappa", "2"], " ", 
             SuperscriptBox[
              RowBox[{"Sin", "[", "theta", "]"}], "2"]}]}], ")"}]}]]}], "-", 
       RowBox[{"C", " ", 
        SuperscriptBox["gamma", "2"], " ", 
        SuperscriptBox["omega", "2"], " ", 
        SuperscriptBox["sigma1", "2"]}], "-", 
       RowBox[{"C", " ", 
        SuperscriptBox["gamma", "2"], " ", 
        SuperscriptBox["omega", "2"], " ", 
        SuperscriptBox["sigma1", "2"], " ", 
        RowBox[{"Cos", "[", 
         RowBox[{"2", " ", "theta"}], "]"}]}], "+", 
       RowBox[{"C", " ", 
        RowBox[{"(", 
         RowBox[{
          RowBox[{"-", "1"}], "+", 
          SuperscriptBox["\[ExponentialE]", 
           RowBox[{
            SuperscriptBox["gamma", "2"], " ", 
            SuperscriptBox["omega", "2"], " ", 
            SuperscriptBox["sigma1", "2"], " ", 
            RowBox[{"(", 
             RowBox[{"1", "+", 
              RowBox[{"Cos", "[", 
               RowBox[{"2", " ", "theta"}], "]"}], "+", 
              RowBox[{"2", " ", 
               SuperscriptBox["kappa", "2"], " ", 
               SuperscriptBox[
                RowBox[{"Sin", "[", "theta", "]"}], "2"]}]}], ")"}]}]], "-", 
          RowBox[{"2", " ", 
           SuperscriptBox["gamma", "2"]}]}], ")"}], " ", 
        SuperscriptBox["kappa", "2"], " ", 
        SuperscriptBox["omega", "2"], " ", 
        SuperscriptBox["sigma1", "2"], " ", 
        SuperscriptBox[
         RowBox[{"Sin", "[", "theta", "]"}], "2"]}]}], ")"}]}]}], 
   ")"}]}]], "Output",
 CellChangeTimes->{
  3.951529796346922*^9, {3.9515298347180634`*^9, 3.9515298439351387`*^9}, 
   3.952482921575596*^9, 3.9526612668769293`*^9, 3.952662378375987*^9, 
   3.964144589805489*^9},
 CellLabel->"Out[32]=",ExpressionUUID->"4efc42a7-1971-431c-b48c-1c5eba0ff9f4"]
}, Open  ]],

Cell[CellGroupData[{

Cell[BoxData[
 RowBox[{"Reduce", "[", 
  RowBox[{
   RowBox[{
    RowBox[{"Simplify", "[", 
     RowBox[{"D", "[", 
      RowBox[{"intquasiquadresp2b0", ",", "omega"}], "]"}], "]"}], "==", 
    "0"}], ",", "omega"}], "]"}]], "Input",
 CellChangeTimes->{{3.951529861073084*^9, 3.951529877436322*^9}},
 CellLabel->"In[33]:=",ExpressionUUID->"a3a06ac8-0ff9-4932-8996-31cd7e7ad698"],

Cell[BoxData[
 TemplateBox[{
  "Reduce", "nsmet", 
   "\"This system cannot be solved with the methods available to Reduce.\"", 
   2, 33, 1, 17628003849214581666, "Local"},
  "MessageTemplate",
  BaseStyle->"MSG"]], "Message",
 CellChangeTimes->{{3.951529867389535*^9, 3.951529886120562*^9}, 
   3.952661274966961*^9, 3.952662386530299*^9, 3.9641445981903467`*^9},
 CellLabel->
  "During evaluation of \
In[33]:=",ExpressionUUID->"e538c994-6f29-45e0-9a15-987e9faa7f42"],

Cell[BoxData[
 RowBox[{"Reduce", "[", 
  RowBox[{
   RowBox[{
    RowBox[{
     RowBox[{"-", 
      SuperscriptBox["\[ExponentialE]", 
       RowBox[{
        FractionBox["1", "2"], " ", 
        RowBox[{"(", 
         RowBox[{"1", "+", 
          RowBox[{"2", " ", 
           SuperscriptBox["gamma", "2"]}]}], ")"}], " ", 
        SuperscriptBox["omega", "2"], " ", 
        SuperscriptBox["sigma1", "2"], " ", 
        RowBox[{"(", 
         RowBox[{
          RowBox[{"-", "1"}], "-", 
          SuperscriptBox["kappa", "2"], "+", 
          RowBox[{
           RowBox[{"(", 
            RowBox[{
             RowBox[{"-", "1"}], "+", 
             SuperscriptBox["kappa", "2"]}], ")"}], " ", 
           RowBox[{"Cos", "[", 
            RowBox[{"2", " ", "theta"}], "]"}]}]}], ")"}]}]]}], " ", "omega", 
     " ", 
     SuperscriptBox["sigma1", "2"], " ", 
     SuperscriptBox[
      RowBox[{"Cos", "[", "theta", "]"}], "2"], " ", 
     RowBox[{"(", 
      RowBox[{
       RowBox[{"-", "1"}], "-", 
       SuperscriptBox["\[ExponentialE]", 
        RowBox[{
         SuperscriptBox["gamma", "2"], " ", 
         SuperscriptBox["omega", "2"], " ", 
         SuperscriptBox["sigma1", "2"], " ", 
         RowBox[{"(", 
          RowBox[{"1", "+", 
           RowBox[{"Cos", "[", 
            RowBox[{"2", " ", "theta"}], "]"}], "+", 
           RowBox[{"2", " ", 
            SuperscriptBox["kappa", "2"], " ", 
            SuperscriptBox[
             RowBox[{"Sin", "[", "theta", "]"}], "2"]}]}], ")"}]}]], "+", 
       RowBox[{
        SuperscriptBox["gamma", "2"], " ", 
        SuperscriptBox["omega", "2"], " ", 
        SuperscriptBox["sigma1", "2"]}], "+", 
       RowBox[{"C", " ", 
        RowBox[{"(", 
         RowBox[{
          RowBox[{"-", "1"}], "+", 
          SuperscriptBox["\[ExponentialE]", 
           RowBox[{
            SuperscriptBox["gamma", "2"], " ", 
            SuperscriptBox["omega", "2"], " ", 
            SuperscriptBox["sigma1", "2"], " ", 
            RowBox[{"(", 
             RowBox[{"1", "+", 
              RowBox[{"Cos", "[", 
               RowBox[{"2", " ", "theta"}], "]"}], "+", 
              RowBox[{"2", " ", 
               SuperscriptBox["kappa", "2"], " ", 
               SuperscriptBox[
                RowBox[{"Sin", "[", "theta", "]"}], "2"]}]}], ")"}]}]]}], 
         ")"}], " ", 
        SuperscriptBox["omega", "4"], " ", 
        SuperscriptBox["sigma1", "4"], " ", 
        SuperscriptBox[
         RowBox[{"Cos", "[", "theta", "]"}], "4"]}], "+", 
       RowBox[{
        SuperscriptBox["gamma", "2"], " ", 
        SuperscriptBox["omega", "2"], " ", 
        SuperscriptBox["sigma1", "2"], " ", 
        RowBox[{"Cos", "[", 
         RowBox[{"2", " ", "theta"}], "]"}]}], "+", 
       RowBox[{
        SuperscriptBox["kappa", "2"], " ", 
        SuperscriptBox["omega", "2"], " ", 
        SuperscriptBox["sigma1", "2"], " ", 
        SuperscriptBox[
         RowBox[{"Sin", "[", "theta", "]"}], "2"]}], "+", 
       RowBox[{
        SuperscriptBox["\[ExponentialE]", 
         RowBox[{
          SuperscriptBox["gamma", "2"], " ", 
          SuperscriptBox["omega", "2"], " ", 
          SuperscriptBox["sigma1", "2"], " ", 
          RowBox[{"(", 
           RowBox[{"1", "+", 
            RowBox[{"Cos", "[", 
             RowBox[{"2", " ", "theta"}], "]"}], "+", 
            RowBox[{"2", " ", 
             SuperscriptBox["kappa", "2"], " ", 
             SuperscriptBox[
              RowBox[{"Sin", "[", "theta", "]"}], "2"]}]}], ")"}]}]], " ", 
        SuperscriptBox["kappa", "2"], " ", 
        SuperscriptBox["omega", "2"], " ", 
        SuperscriptBox["sigma1", "2"], " ", 
        SuperscriptBox[
         RowBox[{"Sin", "[", "theta", "]"}], "2"]}], "+", 
       RowBox[{"2", " ", 
        SuperscriptBox["gamma", "2"], " ", 
        SuperscriptBox["kappa", "2"], " ", 
        SuperscriptBox["omega", "2"], " ", 
        SuperscriptBox["sigma1", "2"], " ", 
        SuperscriptBox[
         RowBox[{"Sin", "[", "theta", "]"}], "2"]}], "+", 
       RowBox[{
        SuperscriptBox["omega", "2"], " ", 
        SuperscriptBox["sigma1", "2"], " ", 
        SuperscriptBox[
         RowBox[{"Cos", "[", "theta", "]"}], "2"], " ", 
        RowBox[{"(", 
         RowBox[{"1", "+", 
          RowBox[{"2", " ", "C"}], "+", 
          SuperscriptBox["\[ExponentialE]", 
           RowBox[{
            SuperscriptBox["gamma", "2"], " ", 
            SuperscriptBox["omega", "2"], " ", 
            SuperscriptBox["sigma1", "2"], " ", 
            RowBox[{"(", 
             RowBox[{"1", "+", 
              RowBox[{"Cos", "[", 
               RowBox[{"2", " ", "theta"}], "]"}], "+", 
              RowBox[{"2", " ", 
               SuperscriptBox["kappa", "2"], " ", 
               SuperscriptBox[
                RowBox[{"Sin", "[", "theta", "]"}], "2"]}]}], ")"}]}]], "-", 
          RowBox[{"2", " ", "C", " ", 
           SuperscriptBox["\[ExponentialE]", 
            RowBox[{
             SuperscriptBox["gamma", "2"], " ", 
             SuperscriptBox["omega", "2"], " ", 
             SuperscriptBox["sigma1", "2"], " ", 
             RowBox[{"(", 
              RowBox[{"1", "+", 
               RowBox[{"Cos", "[", 
                RowBox[{"2", " ", "theta"}], "]"}], "+", 
               RowBox[{"2", " ", 
                SuperscriptBox["kappa", "2"], " ", 
                SuperscriptBox[
                 RowBox[{"Sin", "[", "theta", "]"}], "2"]}]}], ")"}]}]]}], "-", 
          RowBox[{"C", " ", 
           SuperscriptBox["gamma", "2"], " ", 
           SuperscriptBox["omega", "2"], " ", 
           SuperscriptBox["sigma1", "2"]}], "-", 
          RowBox[{"C", " ", 
           SuperscriptBox["gamma", "2"], " ", 
           SuperscriptBox["omega", "2"], " ", 
           SuperscriptBox["sigma1", "2"], " ", 
           RowBox[{"Cos", "[", 
            RowBox[{"2", " ", "theta"}], "]"}]}], "+", 
          RowBox[{"C", " ", 
           RowBox[{"(", 
            RowBox[{
             RowBox[{"-", "1"}], "+", 
             SuperscriptBox["\[ExponentialE]", 
              RowBox[{
               SuperscriptBox["gamma", "2"], " ", 
               SuperscriptBox["omega", "2"], " ", 
               SuperscriptBox["sigma1", "2"], " ", 
               RowBox[{"(", 
                RowBox[{"1", "+", 
                 RowBox[{"Cos", "[", 
                  RowBox[{"2", " ", "theta"}], "]"}], "+", 
                 RowBox[{"2", " ", 
                  SuperscriptBox["kappa", "2"], " ", 
                  SuperscriptBox[
                   RowBox[{"Sin", "[", "theta", "]"}], "2"]}]}], ")"}]}]], "-", 
             RowBox[{"2", " ", 
              SuperscriptBox["gamma", "2"]}]}], ")"}], " ", 
           SuperscriptBox["kappa", "2"], " ", 
           SuperscriptBox["omega", "2"], " ", 
           SuperscriptBox["sigma1", "2"], " ", 
           SuperscriptBox[
            RowBox[{"Sin", "[", "theta", "]"}], "2"]}]}], ")"}]}]}], ")"}]}], 
    "\[Equal]", "0"}], ",", "omega"}], "]"}]], "Output",
 CellChangeTimes->{{3.951529867392848*^9, 3.9515298861228437`*^9}, 
   3.952661274970147*^9, 3.952662386546544*^9, 3.9641445981928167`*^9},
 CellLabel->"Out[33]=",ExpressionUUID->"1c8b5557-113e-4651-b492-a62f437a5a92"]
}, Open  ]],

Cell[CellGroupData[{

Cell[BoxData[
 RowBox[{"affgauss1responseampl", "=", 
  RowBox[{"affgauss1response", "/", 
   RowBox[{"affgauss1response", "[", 
    RowBox[{"[", "5", "]"}], "]"}]}]}]], "Input",
 CellLabel->"In[34]:=",ExpressionUUID->"6045c9ab-4a3e-47ff-997e-3933983c60dd"],

Cell[BoxData[
 RowBox[{
  SuperscriptBox["\[ExponentialE]", 
   RowBox[{
    RowBox[{"-", 
     FractionBox["1", "2"]}], " ", 
    SuperscriptBox["omega", "2"], " ", 
    RowBox[{"(", 
     RowBox[{
      RowBox[{
       SuperscriptBox["sigmax", "2"], " ", 
       SuperscriptBox[
        RowBox[{"Cos", "[", "theta", "]"}], "2"]}], "+", 
      RowBox[{
       SuperscriptBox["sigmay", "2"], " ", 
       SuperscriptBox[
        RowBox[{"Sin", "[", "theta", "]"}], "2"]}]}], ")"}]}]], " ", "omega", 
  " ", "sigmax", " ", 
  RowBox[{"Cos", "[", "theta", "]"}]}]], "Output",
 CellChangeTimes->{3.951530366392542*^9, 3.951550505015726*^9, 
  3.952482921630464*^9, 3.952661274998946*^9, 3.952662386639615*^9, 
  3.9641445982159977`*^9},
 CellLabel->"Out[34]=",ExpressionUUID->"da6dd496-e2f5-4d45-a910-618319a9ec77"]
}, Open  ]],

Cell[CellGroupData[{

Cell[BoxData[
 RowBox[{"affgauss2responseampl", "=", 
  RowBox[{"affgauss2response", "/", 
   RowBox[{"affgauss2response", "[", 
    RowBox[{"[", "6", "]"}], "]"}]}]}]], "Input",
 CellLabel->"In[35]:=",ExpressionUUID->"8a9b5af6-81ce-4bbd-838f-557e0db5db7b"],

Cell[BoxData[
 RowBox[{
  RowBox[{"-", 
   SuperscriptBox["\[ExponentialE]", 
    RowBox[{
     RowBox[{"-", 
      FractionBox["1", "2"]}], " ", 
     SuperscriptBox["omega", "2"], " ", 
     RowBox[{"(", 
      RowBox[{
       RowBox[{
        SuperscriptBox["sigmax", "2"], " ", 
        SuperscriptBox[
         RowBox[{"Cos", "[", "theta", "]"}], "2"]}], "+", 
       RowBox[{
        SuperscriptBox["sigmay", "2"], " ", 
        SuperscriptBox[
         RowBox[{"Sin", "[", "theta", "]"}], "2"]}]}], ")"}]}]]}], " ", 
  SuperscriptBox["omega", "2"], " ", 
  SuperscriptBox["sigmax", "2"], " ", 
  SuperscriptBox[
   RowBox[{"Cos", "[", "theta", "]"}], "2"]}]], "Output",
 CellChangeTimes->{3.951530374574603*^9, 3.951550505038432*^9, 
  3.952482921704278*^9, 3.952661275018059*^9, 3.952662386693841*^9, 
  3.964144598228176*^9},
 CellLabel->"Out[35]=",ExpressionUUID->"8393380e-d62b-4c61-96b3-46e403f58231"]
}, Open  ]],

Cell[CellGroupData[{

Cell[BoxData[
 RowBox[{"affgauss3responseampl", "=", 
  RowBox[{"affgauss3response", "/", 
   RowBox[{"affgauss3response", "[", 
    RowBox[{"[", "6", "]"}], "]"}]}]}]], "Input",
 CellLabel->"In[36]:=",ExpressionUUID->"c5a52af9-0c45-4418-b140-ec0669d5cf1a"],

Cell[BoxData[
 RowBox[{
  RowBox[{"-", 
   SuperscriptBox["\[ExponentialE]", 
    RowBox[{
     RowBox[{"-", 
      FractionBox["1", "2"]}], " ", 
     SuperscriptBox["omega", "2"], " ", 
     RowBox[{"(", 
      RowBox[{
       RowBox[{
        SuperscriptBox["sigmax", "2"], " ", 
        SuperscriptBox[
         RowBox[{"Cos", "[", "theta", "]"}], "2"]}], "+", 
       RowBox[{
        SuperscriptBox["sigmay", "2"], " ", 
        SuperscriptBox[
         RowBox[{"Sin", "[", "theta", "]"}], "2"]}]}], ")"}]}]]}], " ", 
  SuperscriptBox["omega", "3"], " ", 
  SuperscriptBox["sigmax", "3"], " ", 
  SuperscriptBox[
   RowBox[{"Cos", "[", "theta", "]"}], "3"]}]], "Output",
 CellChangeTimes->{3.951530382491811*^9, 3.95179133881812*^9, 
  3.952661275037425*^9, 3.9526623867075033`*^9, 3.964144598231936*^9},
 CellLabel->"Out[36]=",ExpressionUUID->"c93fa426-1337-4b89-8bfc-096b16bc3535"]
}, Open  ]],

Cell[CellGroupData[{

Cell[BoxData[
 RowBox[{"affgauss4responseampl", "=", 
  RowBox[{"affgauss4response", "/", 
   RowBox[{"affgauss4response", "[", 
    RowBox[{"[", "5", "]"}], "]"}]}]}]], "Input",
 CellLabel->"In[37]:=",ExpressionUUID->"823e90b1-9528-4e8d-b85d-5f973de5e1d8"],

Cell[BoxData[
 RowBox[{
  SuperscriptBox["\[ExponentialE]", 
   RowBox[{
    RowBox[{"-", 
     FractionBox["1", "2"]}], " ", 
    SuperscriptBox["omega", "2"], " ", 
    RowBox[{"(", 
     RowBox[{
      RowBox[{
       SuperscriptBox["sigmax", "2"], " ", 
       SuperscriptBox[
        RowBox[{"Cos", "[", "theta", "]"}], "2"]}], "+", 
      RowBox[{
       SuperscriptBox["sigmay", "2"], " ", 
       SuperscriptBox[
        RowBox[{"Sin", "[", "theta", "]"}], "2"]}]}], ")"}]}]], " ", 
  SuperscriptBox["omega", "4"], " ", 
  SuperscriptBox["sigmax", "4"], " ", 
  SuperscriptBox[
   RowBox[{"Cos", "[", "theta", "]"}], "4"]}]], "Output",
 CellChangeTimes->{3.951530389406403*^9, 3.951791338850683*^9, 
  3.952661275051947*^9, 3.952662386752778*^9, 3.964144598243387*^9},
 CellLabel->"Out[37]=",ExpressionUUID->"d60ca0c8-5dfe-44ea-9930-bd1068692800"]
}, Open  ]],

Cell[CellGroupData[{

Cell[BoxData[
 RowBox[{"omegaroots1", "=", 
  RowBox[{"Solve", "[", 
   RowBox[{
    RowBox[{
     RowBox[{"D", "[", 
      RowBox[{"affgauss1responseampl", ",", "omega"}], "]"}], "==", "0"}], ",",
     "omega"}], "]"}]}]], "Input",
 CellLabel->"In[38]:=",ExpressionUUID->"4db3e05f-6e42-4fad-925d-7d24e2b777ef"],

Cell[BoxData[
 RowBox[{"{", 
  RowBox[{
   RowBox[{"{", 
    RowBox[{"omega", "\[Rule]", 
     RowBox[{"-", 
      FractionBox["1", 
       SqrtBox[
        RowBox[{
         RowBox[{
          SuperscriptBox["sigmax", "2"], " ", 
          SuperscriptBox[
           RowBox[{"Cos", "[", "theta", "]"}], "2"]}], "+", 
         RowBox[{
          SuperscriptBox["sigmay", "2"], " ", 
          SuperscriptBox[
           RowBox[{"Sin", "[", "theta", "]"}], "2"]}]}]]]}]}], "}"}], ",", 
   RowBox[{"{", 
    RowBox[{"omega", "\[Rule]", 
     FractionBox["1", 
      SqrtBox[
       RowBox[{
        RowBox[{
         SuperscriptBox["sigmax", "2"], " ", 
         SuperscriptBox[
          RowBox[{"Cos", "[", "theta", "]"}], "2"]}], "+", 
        RowBox[{
         SuperscriptBox["sigmay", "2"], " ", 
         SuperscriptBox[
          RowBox[{"Sin", "[", "theta", "]"}], "2"]}]}]]]}], "}"}]}], 
  "}"}]], "Output",
 CellChangeTimes->{3.951530397599304*^9, 3.951550505069894*^9, 
  3.9524829218137083`*^9, 3.9526612750767393`*^9, 3.9526623867919283`*^9, 
  3.964144598256836*^9},
 CellLabel->"Out[38]=",ExpressionUUID->"75157600-3dd3-4bd6-8b62-33cabd0a8a7f"]
}, Open  ]],

Cell[CellGroupData[{

Cell[BoxData[
 RowBox[{"omegaroot1", "=", 
  RowBox[{"omegaroots1", "[", 
   RowBox[{"[", "2", "]"}], "]"}]}]], "Input",
 CellLabel->"In[39]:=",ExpressionUUID->"c3425f74-227c-4cfe-8962-5e588f85e5e7"],

Cell[BoxData[
 RowBox[{"{", 
  RowBox[{"omega", "\[Rule]", 
   FractionBox["1", 
    SqrtBox[
     RowBox[{
      RowBox[{
       SuperscriptBox["sigmax", "2"], " ", 
       SuperscriptBox[
        RowBox[{"Cos", "[", "theta", "]"}], "2"]}], "+", 
      RowBox[{
       SuperscriptBox["sigmay", "2"], " ", 
       SuperscriptBox[
        RowBox[{"Sin", "[", "theta", "]"}], "2"]}]}]]]}], "}"}]], "Output",
 CellChangeTimes->{3.9515304038919783`*^9, 3.951550505085895*^9, 
  3.952482921894315*^9, 3.9526612750959806`*^9, 3.952662386799857*^9, 
  3.9641445982592363`*^9},
 CellLabel->"Out[39]=",ExpressionUUID->"98ffee73-e678-476f-a27a-18513256e490"]
}, Open  ]],

Cell[CellGroupData[{

Cell[BoxData[
 RowBox[{"omegaroots2", "=", 
  RowBox[{"Solve", "[", 
   RowBox[{
    RowBox[{
     RowBox[{"D", "[", 
      RowBox[{"affgauss2responseampl", ",", "omega"}], "]"}], "==", "0"}], ",",
     "omega"}], "]"}]}]], "Input",
 CellLabel->"In[40]:=",ExpressionUUID->"33cd7555-a392-4cae-a8ee-eb71b4fed34c"],

Cell[BoxData[
 RowBox[{"{", 
  RowBox[{
   RowBox[{"{", 
    RowBox[{"omega", "\[Rule]", "0"}], "}"}], ",", 
   RowBox[{"{", 
    RowBox[{"omega", "\[Rule]", 
     RowBox[{"-", 
      FractionBox[
       SqrtBox["2"], 
       SqrtBox[
        RowBox[{
         RowBox[{
          SuperscriptBox["sigmax", "2"], " ", 
          SuperscriptBox[
           RowBox[{"Cos", "[", "theta", "]"}], "2"]}], "+", 
         RowBox[{
          SuperscriptBox["sigmay", "2"], " ", 
          SuperscriptBox[
           RowBox[{"Sin", "[", "theta", "]"}], "2"]}]}]]]}]}], "}"}], ",", 
   RowBox[{"{", 
    RowBox[{"omega", "\[Rule]", 
     FractionBox[
      SqrtBox["2"], 
      SqrtBox[
       RowBox[{
        RowBox[{
         SuperscriptBox["sigmax", "2"], " ", 
         SuperscriptBox[
          RowBox[{"Cos", "[", "theta", "]"}], "2"]}], "+", 
        RowBox[{
         SuperscriptBox["sigmay", "2"], " ", 
         SuperscriptBox[
          RowBox[{"Sin", "[", "theta", "]"}], "2"]}]}]]]}], "}"}]}], 
  "}"}]], "Output",
 CellChangeTimes->{3.951530411911829*^9, 3.951550505111395*^9, 
  3.952482922001842*^9, 3.9526612751183443`*^9, 3.952662386832546*^9, 
  3.964144598273715*^9},
 CellLabel->"Out[40]=",ExpressionUUID->"3607abdb-ee52-4dac-bd30-707a84edf1a1"]
}, Open  ]],

Cell[CellGroupData[{

Cell[BoxData[
 RowBox[{"omegaroot2", "=", 
  RowBox[{"omegaroots2", "[", 
   RowBox[{"[", "3", "]"}], "]"}]}]], "Input",
 CellLabel->"In[41]:=",ExpressionUUID->"375a3eb6-61b5-4875-8bcf-8e370ccf7982"],

Cell[BoxData[
 RowBox[{"{", 
  RowBox[{"omega", "\[Rule]", 
   FractionBox[
    SqrtBox["2"], 
    SqrtBox[
     RowBox[{
      RowBox[{
       SuperscriptBox["sigmax", "2"], " ", 
       SuperscriptBox[
        RowBox[{"Cos", "[", "theta", "]"}], "2"]}], "+", 
      RowBox[{
       SuperscriptBox["sigmay", "2"], " ", 
       SuperscriptBox[
        RowBox[{"Sin", "[", "theta", "]"}], "2"]}]}]]]}], "}"}]], "Output",
 CellChangeTimes->{3.951530418293222*^9, 3.95155050512851*^9, 
  3.9524829221130743`*^9, 3.952661275137024*^9, 3.952662386840515*^9, 
  3.964144598276145*^9},
 CellLabel->"Out[41]=",ExpressionUUID->"209bf1e9-49a2-43c4-9e4a-841a9ee8dfc3"]
}, Open  ]],

Cell[CellGroupData[{

Cell[BoxData[
 RowBox[{"omegaroots3", "=", 
  RowBox[{"Solve", "[", 
   RowBox[{
    RowBox[{
     RowBox[{"D", "[", 
      RowBox[{"affgauss3responseampl", ",", "omega"}], "]"}], "==", "0"}], ",",
     "omega"}], "]"}]}]], "Input",
 CellLabel->"In[42]:=",ExpressionUUID->"59e95c42-66a1-40e0-abb3-fda7dbda7417"],

Cell[BoxData[
 RowBox[{"{", 
  RowBox[{
   RowBox[{"{", 
    RowBox[{"omega", "\[Rule]", "0"}], "}"}], ",", 
   RowBox[{"{", 
    RowBox[{"omega", "\[Rule]", "0"}], "}"}], ",", 
   RowBox[{"{", 
    RowBox[{"omega", "\[Rule]", 
     RowBox[{"-", 
      FractionBox[
       SqrtBox["3"], 
       SqrtBox[
        RowBox[{
         RowBox[{
          SuperscriptBox["sigmax", "2"], " ", 
          SuperscriptBox[
           RowBox[{"Cos", "[", "theta", "]"}], "2"]}], "+", 
         RowBox[{
          SuperscriptBox["sigmay", "2"], " ", 
          SuperscriptBox[
           RowBox[{"Sin", "[", "theta", "]"}], "2"]}]}]]]}]}], "}"}], ",", 
   RowBox[{"{", 
    RowBox[{"omega", "\[Rule]", 
     FractionBox[
      SqrtBox["3"], 
      SqrtBox[
       RowBox[{
        RowBox[{
         SuperscriptBox["sigmax", "2"], " ", 
         SuperscriptBox[
          RowBox[{"Cos", "[", "theta", "]"}], "2"]}], "+", 
        RowBox[{
         SuperscriptBox["sigmay", "2"], " ", 
         SuperscriptBox[
          RowBox[{"Sin", "[", "theta", "]"}], "2"]}]}]]]}], "}"}]}], 
  "}"}]], "Output",
 CellChangeTimes->{3.951530425482765*^9, 3.951791338887542*^9, 
  3.952661275160193*^9, 3.952662386875794*^9, 3.9641445982903*^9},
 CellLabel->"Out[42]=",ExpressionUUID->"305fbaa4-27a7-4fe9-b40e-8ca12dd98503"]
}, Open  ]],

Cell[CellGroupData[{

Cell[BoxData[
 RowBox[{"omegaroot3", "=", 
  RowBox[{"omegaroots3", "[", 
   RowBox[{"[", "4", "]"}], "]"}]}]], "Input",
 CellLabel->"In[43]:=",ExpressionUUID->"7c718db2-922f-4026-892c-c631b71f09de"],

Cell[BoxData[
 RowBox[{"{", 
  RowBox[{"omega", "\[Rule]", 
   FractionBox[
    SqrtBox["3"], 
    SqrtBox[
     RowBox[{
      RowBox[{
       SuperscriptBox["sigmax", "2"], " ", 
       SuperscriptBox[
        RowBox[{"Cos", "[", "theta", "]"}], "2"]}], "+", 
      RowBox[{
       SuperscriptBox["sigmay", "2"], " ", 
       SuperscriptBox[
        RowBox[{"Sin", "[", "theta", "]"}], "2"]}]}]]]}], "}"}]], "Output",
 CellChangeTimes->{3.951530431590933*^9, 3.951791338917935*^9, 
  3.952661275178578*^9, 3.952662386886674*^9, 3.964144598292647*^9},
 CellLabel->"Out[43]=",ExpressionUUID->"79c2baa1-f9fd-428e-9e39-2bc9999ad98d"]
}, Open  ]],

Cell[CellGroupData[{

Cell[BoxData[
 RowBox[{"omegaroots4", "=", 
  RowBox[{"Solve", "[", 
   RowBox[{
    RowBox[{
     RowBox[{"D", "[", 
      RowBox[{"affgauss4responseampl", ",", "omega"}], "]"}], "==", "0"}], ",",
     "omega"}], "]"}]}]], "Input",
 CellLabel->"In[44]:=",ExpressionUUID->"3d1bd840-1b48-44d6-9756-6b4ef08ac089"],

Cell[BoxData[
 RowBox[{"{", 
  RowBox[{
   RowBox[{"{", 
    RowBox[{"omega", "\[Rule]", "0"}], "}"}], ",", 
   RowBox[{"{", 
    RowBox[{"omega", "\[Rule]", "0"}], "}"}], ",", 
   RowBox[{"{", 
    RowBox[{"omega", "\[Rule]", "0"}], "}"}], ",", 
   RowBox[{"{", 
    RowBox[{"omega", "\[Rule]", 
     RowBox[{"-", 
      FractionBox["2", 
       SqrtBox[
        RowBox[{
         RowBox[{
          SuperscriptBox["sigmax", "2"], " ", 
          SuperscriptBox[
           RowBox[{"Cos", "[", "theta", "]"}], "2"]}], "+", 
         RowBox[{
          SuperscriptBox["sigmay", "2"], " ", 
          SuperscriptBox[
           RowBox[{"Sin", "[", "theta", "]"}], "2"]}]}]]]}]}], "}"}], ",", 
   RowBox[{"{", 
    RowBox[{"omega", "\[Rule]", 
     FractionBox["2", 
      SqrtBox[
       RowBox[{
        RowBox[{
         SuperscriptBox["sigmax", "2"], " ", 
         SuperscriptBox[
          RowBox[{"Cos", "[", "theta", "]"}], "2"]}], "+", 
        RowBox[{
         SuperscriptBox["sigmay", "2"], " ", 
         SuperscriptBox[
          RowBox[{"Sin", "[", "theta", "]"}], "2"]}]}]]]}], "}"}]}], 
  "}"}]], "Output",
 CellChangeTimes->{3.951530439041376*^9, 3.9517913389525557`*^9, 
  3.952661275201509*^9, 3.952662386918757*^9, 3.964144598306999*^9},
 CellLabel->"Out[44]=",ExpressionUUID->"efb1feed-fc22-473b-9136-dc526c04059c"]
}, Open  ]],

Cell[CellGroupData[{

Cell[BoxData[
 RowBox[{"omegaroot4", "=", 
  RowBox[{"omegaroots4", "[", 
   RowBox[{"[", "5", "]"}], "]"}]}]], "Input",
 CellLabel->"In[45]:=",ExpressionUUID->"3280e6c8-778b-40e5-9922-4015e5b52789"],

Cell[BoxData[
 RowBox[{"{", 
  RowBox[{"omega", "\[Rule]", 
   FractionBox["2", 
    SqrtBox[
     RowBox[{
      RowBox[{
       SuperscriptBox["sigmax", "2"], " ", 
       SuperscriptBox[
        RowBox[{"Cos", "[", "theta", "]"}], "2"]}], "+", 
      RowBox[{
       SuperscriptBox["sigmay", "2"], " ", 
       SuperscriptBox[
        RowBox[{"Sin", "[", "theta", "]"}], "2"]}]}]]]}], "}"}]], "Output",
 CellChangeTimes->{3.951530445351367*^9, 3.9517913389842587`*^9, 
  3.9526612752201*^9, 3.9526623869298058`*^9, 3.964144598309188*^9},
 CellLabel->"Out[45]=",ExpressionUUID->"e77eb531-2baf-447e-95ca-1019b11a6fde"]
}, Open  ]],

Cell[CellGroupData[{

Cell[BoxData[
 RowBox[{"omegageomroot", "=", 
  RowBox[{"Simplify", "[", 
   RowBox[{
    RowBox[{"Sqrt", "[", 
     RowBox[{
      RowBox[{
       RowBox[{
        RowBox[{"(", 
         RowBox[{"omega", "/.", "omegaroot1"}], ")"}], 
        RowBox[{"(", 
         RowBox[{"omega", "/.", "omegaroot2"}], ")"}]}], "/.", 
       RowBox[{"{", 
        RowBox[{"sigmay", "->", 
         RowBox[{"kappa", " ", "sigma1"}]}], "}"}]}], "/.", 
      RowBox[{"{", 
       RowBox[{"sigmax", "->", "sigma1"}], "}"}]}], "]"}], ",", 
    RowBox[{"Assumptions", "->", 
     RowBox[{"{", 
      RowBox[{"sigma1", ">", "0"}], "}"}]}]}], "]"}]}]], "Input",
 CellLabel->"In[46]:=",ExpressionUUID->"077f32a5-508c-429b-9b0e-b0d99c5f39cd"],

Cell[BoxData[
 FractionBox[
  RowBox[{
   SuperscriptBox["2", 
    RowBox[{"1", "/", "4"}]], " ", 
   SqrtBox[
    FractionBox["1", 
     RowBox[{
      SuperscriptBox[
       RowBox[{"Cos", "[", "theta", "]"}], "2"], "+", 
      RowBox[{
       SuperscriptBox["kappa", "2"], " ", 
       SuperscriptBox[
        RowBox[{"Sin", "[", "theta", "]"}], "2"]}]}]]]}], "sigma1"]], "Output",\

 CellChangeTimes->{3.951530466382362*^9, 3.951550505178977*^9, 
  3.952482922262837*^9, 3.952661275267129*^9, 3.952662387006433*^9, 
  3.964144598346265*^9},
 CellLabel->"Out[46]=",ExpressionUUID->"830093b5-2207-4dcf-9833-3b3660e16359"]
}, Open  ]],

Cell[CellGroupData[{

Cell[BoxData[
 RowBox[{"intquasiquadsel2", "=", 
  RowBox[{"Simplify", "[", 
   RowBox[{
    RowBox[{"intquasiquadresp2b0", "/.", 
     RowBox[{"{", 
      RowBox[{"omega", "->", "omegageomroot"}], "}"}]}], "/.", 
    RowBox[{"{", 
     RowBox[{"C", "->", 
      RowBox[{"1", "/", 
       RowBox[{"Sqrt", "[", "2", "]"}]}]}], "}"}]}], "]"}]}]], "Input",
 CellChangeTimes->{{3.95153049591741*^9, 3.9515305632220716`*^9}, {
  3.95155050718045*^9, 3.951550509162012*^9}},
 CellLabel->"In[47]:=",ExpressionUUID->"4881b31e-201d-4e3e-ad18-e8ec4b977a9d"],

Cell[BoxData[
 FractionBox[
  RowBox[{
   SuperscriptBox["\[ExponentialE]", 
    RowBox[{
     RowBox[{"-", 
      SqrtBox["2"]}], " ", 
     RowBox[{"(", 
      RowBox[{"1", "+", 
       RowBox[{"2", " ", 
        SuperscriptBox["gamma", "2"]}]}], ")"}]}]], " ", 
   RowBox[{"(", 
    RowBox[{
     RowBox[{"2", " ", 
      SuperscriptBox["\[ExponentialE]", 
       RowBox[{"2", " ", 
        SqrtBox["2"], " ", 
        SuperscriptBox["gamma", "2"]}]], " ", 
      SuperscriptBox[
       RowBox[{"Cos", "[", "theta", "]"}], "4"]}], "+", 
     RowBox[{
      RowBox[{"(", 
       RowBox[{"1", "+", 
        SuperscriptBox["\[ExponentialE]", 
         RowBox[{"2", " ", 
          SqrtBox["2"], " ", 
          SuperscriptBox["gamma", "2"]}]]}], ")"}], " ", 
      SuperscriptBox["kappa", "2"], " ", 
      SuperscriptBox[
       RowBox[{"Cos", "[", "theta", "]"}], "2"], " ", 
      SuperscriptBox[
       RowBox[{"Sin", "[", "theta", "]"}], "2"]}]}], ")"}]}], 
  RowBox[{
   SqrtBox["2"], " ", 
   SuperscriptBox[
    RowBox[{"(", 
     RowBox[{
      SuperscriptBox[
       RowBox[{"Cos", "[", "theta", "]"}], "2"], "+", 
      RowBox[{
       SuperscriptBox["kappa", "2"], " ", 
       SuperscriptBox[
        RowBox[{"Sin", "[", "theta", "]"}], "2"]}]}], ")"}], 
    "2"]}]]], "Output",
 CellChangeTimes->{3.95153056435953*^9, 3.951550505205839*^9, 
  3.951551993562849*^9, 3.9516365214676647`*^9, 3.952482922955639*^9, 
  3.9526623876142807`*^9, 3.964144598969077*^9},
 CellLabel->"Out[47]=",ExpressionUUID->"3f50ffc2-424a-4752-8f50-a91c7d0ff41a"]
}, Open  ]],

Cell[CellGroupData[{

Cell[BoxData[
 RowBox[{"TeXForm", "[", "%", "]"}]], "Input",
 CellLabel->"In[48]:=",ExpressionUUID->"e70b3977-93c3-4284-8002-9ae34a5cdf35"],

Cell["\<\
\\frac{e^{-\\sqrt{2} \\left(2 \\gamma ^2+1\\right)} \\left(\\left(e^{2 \
\\sqrt{2} \\gamma
   ^2}+1\\right) \\kappa ^2 \\sin ^2(\\theta ) \\cos ^2(\\theta )+2 e^{2 \
\\sqrt{2} \\gamma ^2}
   \\cos ^4(\\theta )\\right)}{\\sqrt{2} \\left(\\kappa ^2 \\sin ^2(\\theta \
)+\\cos ^2(\\theta
   )\\right)^2}\
\>", "Output",
 CellChangeTimes->{3.951530583667303*^9, 3.951636527106889*^9, 
  3.9526623877272053`*^9, 3.964144598980886*^9},
 CellLabel->
  "Out[48]//TeXForm=",ExpressionUUID->"bdefbd3e-0ccd-4712-a6e8-4b9f485fed2d"]
}, Open  ]],

Cell[CellGroupData[{

Cell[BoxData[
 RowBox[{"InputForm", "[", "intquasiquadsel2", "]"}]], "Input",
 CellChangeTimes->{{3.951636528985701*^9, 3.951636538434087*^9}},
 CellLabel->"In[49]:=",ExpressionUUID->"4d4674e2-0b0f-414f-86f7-f3ba758ce534"],

Cell["\<\
(2*E^(2*Sqrt[2]*gamma^2)*Cos[theta]^4 + (1 + E^(2*Sqrt[2]*gamma^2))*kappa^2*
   Cos[theta]^2*Sin[theta]^2)/(Sqrt[2]*E^(Sqrt[2]*(1 + 2*gamma^2))*
  (Cos[theta]^2 + kappa^2*Sin[theta]^2)^2)\
\>", "Output",
 CellChangeTimes->{3.951636539195218*^9, 3.95266238777486*^9, 
  3.9641445989831448`*^9},
 CellLabel->
  "Out[49]//InputForm=",ExpressionUUID->"33fcf69d-4835-41e9-a66d-\
3a2edc7b1b2b"]
}, Open  ]],

Cell[CellGroupData[{

Cell[BoxData[
 RowBox[{"intquasiquadsel2iso", "=", 
  RowBox[{"Simplify", "[", 
   RowBox[{
    RowBox[{"intquasiquadresp2isob0", "/.", 
     RowBox[{"{", 
      RowBox[{"omega", "->", "omegageomroot"}], "}"}]}], "/.", 
    RowBox[{"{", 
     RowBox[{"C", "->", 
      RowBox[{"1", "/", 
       RowBox[{"Sqrt", "[", "2", "]"}]}]}], "}"}]}], "]"}]}]], "Input",
 CellChangeTimes->{{3.951550503591197*^9, 3.951550513272847*^9}},
 CellLabel->"In[50]:=",ExpressionUUID->"78a742e6-c94e-4353-b8d8-1facb38e522b"],

Cell[BoxData[
 RowBox[{
  RowBox[{"(", 
   RowBox[{
    SuperscriptBox["\[ExponentialE]", 
     RowBox[{"-", 
      FractionBox[
       RowBox[{"1", "+", 
        RowBox[{"4", " ", 
         SuperscriptBox["gamma", "2"]}], "+", 
        SuperscriptBox["kappa", "2"], "-", 
        RowBox[{
         RowBox[{"(", 
          RowBox[{
           RowBox[{"-", "1"}], "+", 
           SuperscriptBox["kappa", "2"]}], ")"}], " ", 
         RowBox[{"Cos", "[", 
          RowBox[{"2", " ", "theta"}], "]"}]}]}], 
       RowBox[{
        SqrtBox["2"], " ", 
        RowBox[{"(", 
         RowBox[{
          SuperscriptBox[
           RowBox[{"Cos", "[", "theta", "]"}], "2"], "+", 
          RowBox[{
           SuperscriptBox["kappa", "2"], " ", 
           SuperscriptBox[
            RowBox[{"Sin", "[", "theta", "]"}], "2"]}]}], ")"}]}]]}]], " ", 
    RowBox[{"(", 
     RowBox[{
      RowBox[{"2", " ", 
       SuperscriptBox["\[ExponentialE]", 
        FractionBox[
         RowBox[{"2", " ", 
          SqrtBox["2"], " ", 
          SuperscriptBox["gamma", "2"]}], 
         RowBox[{
          SuperscriptBox[
           RowBox[{"Cos", "[", "theta", "]"}], "2"], "+", 
          RowBox[{
           SuperscriptBox["kappa", "2"], " ", 
           SuperscriptBox[
            RowBox[{"Sin", "[", "theta", "]"}], "2"]}]}]]], " ", 
       SuperscriptBox[
        RowBox[{"Cos", "[", "theta", "]"}], "4"]}], "+", 
      RowBox[{
       RowBox[{"(", 
        RowBox[{"1", "+", 
         SuperscriptBox["\[ExponentialE]", 
          FractionBox[
           RowBox[{"2", " ", 
            SqrtBox["2"], " ", 
            SuperscriptBox["gamma", "2"]}], 
           RowBox[{
            SuperscriptBox[
             RowBox[{"Cos", "[", "theta", "]"}], "2"], "+", 
            RowBox[{
             SuperscriptBox["kappa", "2"], " ", 
             SuperscriptBox[
              RowBox[{"Sin", "[", "theta", "]"}], "2"]}]}]]]}], ")"}], " ", 
       SuperscriptBox["kappa", "2"], " ", 
       SuperscriptBox[
        RowBox[{"Cos", "[", "theta", "]"}], "2"], " ", 
       SuperscriptBox[
        RowBox[{"Sin", "[", "theta", "]"}], "2"]}]}], ")"}]}], ")"}], "/", 
  RowBox[{"(", 
   RowBox[{
    SqrtBox["2"], " ", 
    SuperscriptBox[
     RowBox[{"(", 
      RowBox[{
       SuperscriptBox[
        RowBox[{"Cos", "[", "theta", "]"}], "2"], "+", 
       RowBox[{
        SuperscriptBox["kappa", "2"], " ", 
        SuperscriptBox[
         RowBox[{"Sin", "[", "theta", "]"}], "2"]}]}], ")"}], "2"]}], 
   ")"}]}]], "Output",
 CellChangeTimes->{3.9515505172609787`*^9, 3.9526623881753674`*^9, 
  3.9641445993694344`*^9},
 CellLabel->"Out[50]=",ExpressionUUID->"34214ef7-83d4-457c-bd87-5706d0381cc3"]
}, Open  ]],

Cell[CellGroupData[{

Cell[BoxData[
 RowBox[{"TeXForm", "[", "%", "]"}]], "Input",
 CellLabel->"In[51]:=",ExpressionUUID->"01a98bf9-2f4d-4026-9059-d7eace9ff8e4"],

Cell["\<\
\\frac{\\left(\\kappa ^2 \\sin ^2(\\theta ) \\cos ^2(\\theta ) \
\\left(e^{\\frac{2 \\sqrt{2} \\gamma
   ^2}{\\kappa ^2 \\sin ^2(\\theta )+\\cos ^2(\\theta )}}+1\\right)+2 \\cos \
^4(\\theta )
   e^{\\frac{2 \\sqrt{2} \\gamma ^2}{\\kappa ^2 \\sin ^2(\\theta )+\\cos \
^2(\\theta )}}\\right)
   \\exp \\left(-\\frac{4 \\gamma ^2-\\left(\\kappa ^2-1\\right) \\cos (2 \
\\theta )+\\kappa
   ^2+1}{\\sqrt{2} \\left(\\kappa ^2 \\sin ^2(\\theta )+\\cos ^2(\\theta
   )\\right)}\\right)}{\\sqrt{2} \\left(\\kappa ^2 \\sin ^2(\\theta )+\\cos \
^2(\\theta
   )\\right)^2}\
\>", "Output",
 CellChangeTimes->{3.951550548518237*^9, 3.95266238822561*^9, 
  3.964144599403431*^9},
 CellLabel->
  "Out[51]//TeXForm=",ExpressionUUID->"b1da248e-5b9f-4d0d-9cb4-6aa40a7c2d03"]
}, Open  ]],

Cell[CellGroupData[{

Cell[BoxData[
 RowBox[{"InputForm", "[", "intquasiquadsel2iso", "]"}]], "Input",
 CellChangeTimes->{{3.951636592697177*^9, 3.95163659386045*^9}},
 CellLabel->"In[52]:=",ExpressionUUID->"8e14fbb4-c097-4914-a2f7-a155e46c0e08"],

Cell["\<\
(2*E^((2*Sqrt[2]*gamma^2)/(Cos[theta]^2 + kappa^2*Sin[theta]^2))*Cos[theta]^4 \
+ 
  (1 + E^((2*Sqrt[2]*gamma^2)/(Cos[theta]^2 + \
kappa^2*Sin[theta]^2)))*kappa^2*
   Cos[theta]^2*Sin[theta]^2)/
 (Sqrt[2]*E^((1 + 4*gamma^2 + kappa^2 - (-1 + kappa^2)*Cos[2*theta])/
    (Sqrt[2]*(Cos[theta]^2 + kappa^2*Sin[theta]^2)))*
  (Cos[theta]^2 + kappa^2*Sin[theta]^2)^2)\
\>", "Output",
 CellChangeTimes->{3.951636594269444*^9, 3.952662388273851*^9, 
  3.96414459941346*^9},
 CellLabel->
  "Out[52]//InputForm=",ExpressionUUID->"22d28107-23ce-46e9-9f50-\
512365df6408"]
}, Open  ]],

Cell[CellGroupData[{

Cell[BoxData[
 RowBox[{"intquasiquadsel20", "=", 
  RowBox[{"intquasiquadsel2", "/.", 
   RowBox[{"{", 
    RowBox[{"theta", "->", "0"}], "}"}]}]}]], "Input",
 CellChangeTimes->{{3.951530691536632*^9, 3.9515307007694283`*^9}},
 CellLabel->"In[53]:=",ExpressionUUID->"12021cf2-65fe-4354-8af8-d84e8107bc97"],

Cell[BoxData[
 RowBox[{
  SqrtBox["2"], " ", 
  SuperscriptBox["\[ExponentialE]", 
   RowBox[{
    RowBox[{"2", " ", 
     SqrtBox["2"], " ", 
     SuperscriptBox["gamma", "2"]}], "-", 
    RowBox[{
     SqrtBox["2"], " ", 
     RowBox[{"(", 
      RowBox[{"1", "+", 
       RowBox[{"2", " ", 
        SuperscriptBox["gamma", "2"]}]}], ")"}]}]}]]}]], "Output",
 CellChangeTimes->{3.9515307013631887`*^9, 3.951530772115629*^9, 
  3.951552025741439*^9, 3.951636602395151*^9, 3.952482923033675*^9, 
  3.952662388285194*^9, 3.96414459941556*^9},
 CellLabel->"Out[53]=",ExpressionUUID->"c3e66739-3d18-40f7-b19e-21264399f65a"]
}, Open  ]],

Cell[CellGroupData[{

Cell[BoxData[
 RowBox[{"intquasiquadsel2C", "=", 
  RowBox[{"Simplify", "[", 
   RowBox[{"intquasiquadsel2", "/", "intquasiquadsel20"}], "]"}]}]], "Input",
 CellChangeTimes->{{3.951530719077771*^9, 3.951530737039007*^9}},
 CellLabel->"In[54]:=",ExpressionUUID->"58b9118c-318b-40ec-8e56-dfdc18a95611"],

Cell[BoxData[
 FractionBox[
  RowBox[{
   SuperscriptBox["\[ExponentialE]", 
    RowBox[{
     RowBox[{"-", "2"}], " ", 
     SqrtBox["2"], " ", 
     SuperscriptBox["gamma", "2"]}]], " ", 
   RowBox[{"(", 
    RowBox[{
     RowBox[{"2", " ", 
      SuperscriptBox["\[ExponentialE]", 
       RowBox[{"2", " ", 
        SqrtBox["2"], " ", 
        SuperscriptBox["gamma", "2"]}]], " ", 
      SuperscriptBox[
       RowBox[{"Cos", "[", "theta", "]"}], "4"]}], "+", 
     RowBox[{
      RowBox[{"(", 
       RowBox[{"1", "+", 
        SuperscriptBox["\[ExponentialE]", 
         RowBox[{"2", " ", 
          SqrtBox["2"], " ", 
          SuperscriptBox["gamma", "2"]}]]}], ")"}], " ", 
      SuperscriptBox["kappa", "2"], " ", 
      SuperscriptBox[
       RowBox[{"Cos", "[", "theta", "]"}], "2"], " ", 
      SuperscriptBox[
       RowBox[{"Sin", "[", "theta", "]"}], "2"]}]}], ")"}]}], 
  RowBox[{"2", " ", 
   SuperscriptBox[
    RowBox[{"(", 
     RowBox[{
      SuperscriptBox[
       RowBox[{"Cos", "[", "theta", "]"}], "2"], "+", 
      RowBox[{
       SuperscriptBox["kappa", "2"], " ", 
       SuperscriptBox[
        RowBox[{"Sin", "[", "theta", "]"}], "2"]}]}], ")"}], 
    "2"]}]]], "Output",
 CellChangeTimes->{{3.95153073068264*^9, 3.951530737499155*^9}, 
   3.9515520284556026`*^9, 3.951636604312871*^9, 3.952482923136691*^9, 
   3.952662388358222*^9, 3.964144599435145*^9},
 CellLabel->"Out[54]=",ExpressionUUID->"150b9ad0-2058-4531-a3a4-feb34229ad0c"]
}, Open  ]],

Cell[CellGroupData[{

Cell[BoxData[
 RowBox[{"TeXForm", "[", "%", "]"}]], "Input",
 CellLabel->"In[55]:=",ExpressionUUID->"ff36528c-d0dc-4631-85cd-2f8ed6d7606c"],

Cell["\<\
\\frac{e^{-2 \\sqrt{2} \\gamma ^2} \\left(\\left(e^{2 \\sqrt{2} \\gamma ^2}+1\
\\right) \\kappa ^2
   \\sin ^2(\\theta ) \\cos ^2(\\theta )+2 e^{2 \\sqrt{2} \\gamma ^2} \\cos \
^4(\\theta
   )\\right)}{2 \\left(\\kappa ^2 \\sin ^2(\\theta )+\\cos ^2(\\theta \
)\\right)^2}\
\>", "Output",
 CellChangeTimes->{3.951530791476433*^9, 3.9516366056299143`*^9, 
  3.95266238839711*^9, 3.9641445994467087`*^9},
 CellLabel->
  "Out[55]//TeXForm=",ExpressionUUID->"d73536a3-7f50-4be9-b5ba-51266e1b0229"]
}, Open  ]],

Cell[CellGroupData[{

Cell[BoxData[
 RowBox[{"InputForm", "[", "intquasiquadsel2C", "]"}]], "Input",
 CellChangeTimes->{{3.951636609673098*^9, 3.951636622444776*^9}},
 CellLabel->"In[56]:=",ExpressionUUID->"6deafa3c-cb92-4859-a730-c018b5fbf50f"],

Cell["\<\
(2*E^(2*Sqrt[2]*gamma^2)*Cos[theta]^4 + (1 + E^(2*Sqrt[2]*gamma^2))*kappa^2*
   Cos[theta]^2*Sin[theta]^2)/(2*E^(2*Sqrt[2]*gamma^2)*
  (Cos[theta]^2 + kappa^2*Sin[theta]^2)^2)\
\>", "Output",
 CellChangeTimes->{3.951636622922838*^9, 3.9526623884250097`*^9, 
  3.964144599455963*^9},
 CellLabel->
  "Out[56]//InputForm=",ExpressionUUID->"06116d05-6ce9-4391-b9bd-\
3245e80dfee3"]
}, Open  ]],

Cell[CellGroupData[{

Cell[BoxData[
 RowBox[{"intquasiquadsel2iso0", "=", 
  RowBox[{"intquasiquadsel2iso", "/.", 
   RowBox[{"{", 
    RowBox[{"theta", "->", "0"}], "}"}]}]}]], "Input",
 CellChangeTimes->{{3.9515505717552834`*^9, 3.951550581418975*^9}},
 CellLabel->"In[57]:=",ExpressionUUID->"12fd85cf-5f85-443d-b1f6-cda2c9d3a455"],

Cell[BoxData[
 RowBox[{
  SqrtBox["2"], " ", 
  SuperscriptBox["\[ExponentialE]", 
   RowBox[{
    RowBox[{"2", " ", 
     SqrtBox["2"], " ", 
     SuperscriptBox["gamma", "2"]}], "-", 
    FractionBox[
     RowBox[{"2", "+", 
      RowBox[{"4", " ", 
       SuperscriptBox["gamma", "2"]}]}], 
     SqrtBox["2"]]}]]}]], "Output",
 CellChangeTimes->{3.951550584046513*^9, 3.9526623884318333`*^9, 
  3.964144599458158*^9},
 CellLabel->"Out[57]=",ExpressionUUID->"eed0fef0-0f5e-40fe-8b6f-c1f4bdc6e91f"]
}, Open  ]],

Cell[CellGroupData[{

Cell[BoxData[
 RowBox[{"intquasiquadsel2Ciso", "=", 
  RowBox[{"Simplify", "[", 
   RowBox[{"intquasiquadsel2iso", "/", "intquasiquadsel2iso0"}], 
   "]"}]}]], "Input",
 CellChangeTimes->{{3.951550602643531*^9, 3.9515506152342863`*^9}},
 CellLabel->"In[58]:=",ExpressionUUID->"c08955b8-3d37-4205-ade4-0be3d589a7a5"],

Cell[BoxData[
 FractionBox[
  RowBox[{
   SuperscriptBox[
    RowBox[{"Cos", "[", "theta", "]"}], "2"], " ", 
   RowBox[{"(", 
    RowBox[{
     RowBox[{"2", " ", 
      SuperscriptBox[
       RowBox[{"Cos", "[", "theta", "]"}], "2"]}], "+", 
     RowBox[{
      RowBox[{"(", 
       RowBox[{"1", "+", 
        SuperscriptBox["\[ExponentialE]", 
         RowBox[{"-", 
          FractionBox[
           RowBox[{"2", " ", 
            SqrtBox["2"], " ", 
            SuperscriptBox["gamma", "2"]}], 
           RowBox[{
            SuperscriptBox[
             RowBox[{"Cos", "[", "theta", "]"}], "2"], "+", 
            RowBox[{
             SuperscriptBox["kappa", "2"], " ", 
             SuperscriptBox[
              RowBox[{"Sin", "[", "theta", "]"}], "2"]}]}]]}]]}], ")"}], " ", 
      
      SuperscriptBox["kappa", "2"], " ", 
      SuperscriptBox[
       RowBox[{"Sin", "[", "theta", "]"}], "2"]}]}], ")"}]}], 
  RowBox[{"2", " ", 
   SuperscriptBox[
    RowBox[{"(", 
     RowBox[{
      SuperscriptBox[
       RowBox[{"Cos", "[", "theta", "]"}], "2"], "+", 
      RowBox[{
       SuperscriptBox["kappa", "2"], " ", 
       SuperscriptBox[
        RowBox[{"Sin", "[", "theta", "]"}], "2"]}]}], ")"}], 
    "2"]}]]], "Output",
 CellChangeTimes->{3.951550616023857*^9, 3.951636648029866*^9, 
  3.952662388690073*^9, 3.964144599709311*^9},
 CellLabel->"Out[58]=",ExpressionUUID->"0c199d32-a376-441c-8bc1-0777ac040e6e"]
}, Open  ]],

Cell[CellGroupData[{

Cell[BoxData[
 RowBox[{"TeXForm", "[", "%", "]"}]], "Input",
 CellChangeTimes->{{3.95163665003792*^9, 3.95163665315446*^9}},
 CellLabel->"In[59]:=",ExpressionUUID->"23214e12-3d69-48d5-a5fe-736ca6164d9e"],

Cell["\<\
\\frac{\\cos ^2(\\theta ) \\left(\\kappa ^2 \\sin ^2(\\theta ) \
\\left(e^{-\\frac{2 \\sqrt{2}
   \\gamma ^2}{\\kappa ^2 \\sin ^2(\\theta )+\\cos ^2(\\theta )}}+1\\right)+2 \
\\cos ^2(\\theta
   )\\right)}{2 \\left(\\kappa ^2 \\sin ^2(\\theta )+\\cos ^2(\\theta \
)\\right)^2}\
\>", "Output",
 CellChangeTimes->{3.9516366536681223`*^9, 3.952662388816517*^9, 
  3.964144599721614*^9},
 CellLabel->
  "Out[59]//TeXForm=",ExpressionUUID->"a4724e5e-7e65-4e2f-8b18-c62650672e6b"]
}, Open  ]],

Cell[CellGroupData[{

Cell[BoxData[
 RowBox[{"InputForm", "[", "intquasiquadsel2Ciso", "]"}]], "Input",
 CellChangeTimes->{{3.9516366313674717`*^9, 3.951636640385026*^9}},
 CellLabel->"In[60]:=",ExpressionUUID->"b3cb984f-f01c-4251-a07e-a1ae4e0745b3"],

Cell["\<\
(Cos[theta]^2*(2*Cos[theta]^2 + 
   (1 + E^((-2*Sqrt[2]*gamma^2)/(Cos[theta]^2 + \
kappa^2*Sin[theta]^2)))*kappa^2*
    Sin[theta]^2))/(2*(Cos[theta]^2 + kappa^2*Sin[theta]^2)^2)\
\>", "Output",
 CellChangeTimes->{3.951636640906039*^9, 3.952662388832304*^9, 
  3.964144599730854*^9},
 CellLabel->
  "Out[60]//InputForm=",ExpressionUUID->"b7641769-27fe-476a-b175-\
d8cff60f5a78"]
}, Open  ]],

Cell[CellGroupData[{

Cell[BoxData[
 RowBox[{"Plot", "[", 
  RowBox[{
   RowBox[{
    RowBox[{"Sqrt", "[", "intquasiquadsel2C", "]"}], "/.", 
    RowBox[{"{", 
     RowBox[{
      RowBox[{"gamma", "->", 
       RowBox[{"Sqrt", "[", "2", "]"}]}], ",", 
      RowBox[{"kappa", "->", "1"}]}], "}"}]}], ",", 
   RowBox[{"{", 
    RowBox[{"theta", ",", 
     RowBox[{
      RowBox[{"-", "Pi"}], "/", "2"}], ",", 
     RowBox[{"Pi", "/", "2"}]}], "}"}], ",", 
   RowBox[{"PlotRange", "->", 
    RowBox[{"{", 
     RowBox[{"0", ",", "1.1"}], "}"}]}]}], "]"}]], "Input",
 CellChangeTimes->{{3.9515307997782393`*^9, 3.951530853488904*^9}, {
  3.951531163639044*^9, 3.951531167275037*^9}},
 CellLabel->"In[61]:=",ExpressionUUID->"9f3a83b8-1664-4afb-abc9-bdea96482dfd"],

Cell[BoxData[
 GraphicsBox[
  InterpretationBox[{
    TagBox[{{{}, {}, 
       TagBox[
        {RGBColor[0.24, 0.6, 0.8], AbsoluteThickness[2], Opacity[1.], 
         LineBox[CompressedData["
1:eJw113k4VW3XAHAVKZXqmErx0KBCMvTyRFk0qCSEEBlfU4QyPcYyZIokZJb5
OIYMGVPOjXDM85RkyDycs2U8hnj3c13f98e+9vX7Z1/3vfZa6143v7Gtmulu
BgaGP/jz71vxLuuNTf51dLGjT41sZCErU+y+sI93HfFaV5XH6imAMP9cAif3
OtrI31Sx0tME1nUKXYywjuwGmR9o65lBB8kr12L3OjoRM55lpOcE2vtWjvf+
oqPfxs2lBXp+YE75sZCfSkc53Qdn9xpEwqtbmR/MztKRRkH5mqEJEZ53bxDC
2dZQe8XdozTrUmjU454eZ1tFDw4JyrL7VMEfcla+9PEV9GXLQqhWmQJjn36/
e7B/Gdk+tHvkQ24ByeS93W8OLCGd3ayaLksdcPVUp0gQ/TcSJPvUPNLvgZNu
rB7BswtI4WducH1TP7THi2mb/cSQ1etA+zWWQWizKJz6zxcqUg2eElSNHgbi
hY6/VSvm0NFIqt8hx1EQjW1/Ztcwgxy2nKwMCWPAL3ptgDN7CqlKzLF8axyH
2fJbTHsLJhBxru9p2qNJOGH1xeif4DHkdUF3uXhtCrYbCekLz0fRezQpb+M0
A/ZwUOPJ2hD6quvtGFQ1C2USLZUrxQOowszwE2Keh7yjdflcFb3o9GdxTIaD
Cmr6RxVHsnvRsKw7o/txKqxmPR4jxfYiTUFHnc88VLh6c4lD2rkXhQ2o1AgJ
UKHeic/tsUQvelVQa4dJUmHkh+ut5MweZE5Le/hbiwpHiZcGBCO7UWdSq1B/
FBXspWP2yNp2ImJd8/YmKw0iIk4Maup3ImVD8gEHAg2KaAlFtvc70c7MR6kZ
DhqspqSYJgt1or0XpGcaT9LA+UAOhXG6A8V5ssVbCdLgxSA5qMmwA00sqgfx
36JBwItxtkdq7ahAQolZx5kGpH6z+efy7Yikrmfu4EaDBvGZmtei7UgH3WsJ
ekEDlimq41fWdoR9bsgoeEUD7kRaHkS2IffIAu/voTQ4K8/+d4t/KxoPLbgY
Q6KBtK/BnWnLZqR98NyTrh78e3SPdP17zch9x81Sv58G2k/jd/cINSNPa46q
yQEaOKp//1o134RmQlatsGEa5POri8XZNCEG+ZLMkRkanCMrcCvbNaK5vuMP
rv+hAfvaxflCl3pE+9XZtM2PQaql0l1BnXqUcmDbWeIMBuJDlsQk6XrUyOdl
ZSqAgWpthuGbTQrS7izhrRLEICicv8fMg4LU/sNZoCWBwW5RDvJxrzrko3SJ
f9dNDDCLrbcvA2qQZfrW+ev/xaA7V+yIslkNktF1ICqYYlC+bBZ68mYNEt4O
GLptjsErz47QzzvfUN7PYHc5Kwy4o4nvlpy+oY0MBWMWewxuUlTDzU2rUVeL
8RMGbwwuHPJjk7xRjQwrajXbfTBgVf8SzshfjZRExNfifTH4PnQ2InmwCvVt
66sIB2Jgs7oR8UO9CsWQP6ueDsUg+mx6pMr1SmSUkCVll4CBh9UAJy9fJbK6
38V/KBGDWuO/RL5vIhScJF+WloSBjuuyCJs9Qjw9OtMNqRj4Zn4Q9TciI4X1
D4rzmRgMMC9J2Mp+RSOhPN9CizHwqYmTBnopcv3YelCzEYPp1ivhpmWliAeb
Rs+bMFD+3jcX5FyK6DdnvF834/ulsSX000tQCHumVGErBvlcwTvP14vRfuHU
h6OdGPy0dK9J2yhE8yz+YvkDGFx35OZpKi9E6229lPgfGJBeljn+di1Esyde
W/oNYuAQsSwgu/kJVdBVu1WHMGAhPw3s2yxAxk82JapH8XicKo9n38hDWrzl
G5zTGFyRWr1v5JqHvOVG5LpxMyqJ73zcyEVmK69DQ2YwiHPMMrq9+RFhrc33
NmYxqK+PFXDdykaXb1dczKViEP6zt6/OPRtd8SN/UadhoL9ICGT7k4V+vySo
reJeORE0l/MnE+1fPBslvoDBKVu3/OHtDCR0UOGl/yIGVJ9SI+GXGUhq4LQS
xxIGZdFLBJcdItqquseXhFul2sqRwEBEf7ftGspZxsCd47H0rV1pyDvmV3bK
Kga3BaPn3nmlojTL6bxjaxgQoDt+aFcq+rOjXR6EO9NCaeef3SmohcD1y4KO
Qe+XqzVZe5LQt/v2rjvrGJx0MR5aPJiIvrauDOpuYBDseu9yKOEDsknpNC7G
beXBM9LIE49M9j7oN9jE//eLvZIWp+OQ11orJR+3oicWxHQhFnH8MRjYxi3o
UyUldzkaucW5WoRtYRD7KuvNzytRiKA/MdaHm8UvfMwVIlFxwFlv7j8YzAaY
vi1WjEDvt2kCUbh1XitPqKmGo2PX9C924G4MkpJZeBiGxBptNPdt4/sJ2T8l
aBSKFJUUjtjgFuebcAltCUGvtteS4nETTpeebeoPRm0ufBr1uBfPBnYwjb9G
DPElF37j7jiv6yGHBSDpwQJ+rh0834QuXnDb8EOYIstVadyhIjvdxUy+aOJd
mbMO7mdiHZ4LR3zQ1eXivn9wq15OFRY66YWMlbe0w3Ab2MzmNym/QAKcfluZ
uHkdQvbJm7qiPB3lajLuIRdxwxI3J+RZo5rVjjvhZW+pUJgdcn0fWDSMu4xl
hff6A2s0TFoZmcMtxXmtVfiFKbpnH3ZpBbfVDZZNEU1dVLlbP2kTd3vR5cJ9
hrdR3LamxA7uboccWfGCS5CS4T79rxP+uTWjGq8OK32teA7g683Xqb2WbAQn
9ih/puPuSCNwqjs8gdX/bHYv4M5UMpUoSn0GXZz9hEncswpVP2TfOIDWxKRd
P25BeZ5XDU7OEOAquEL5dz0yLsIahu7QcYcYU4S7N9bSEjvjCUu6+oYfcK9G
RZOLjnsD4ZHWXV/cnO/rCK6sryDrRaTGk3/3F7ZsBnv8ICqN31sRt/bbU18Y
6f7AeHWn4zxu52DVw43zgfCPiuRNxn/j45dTqtH7BiTY2t9+wv9fv8/AAe6m
t8Dfd+OJL253OcZ8bDgUTGQlTB/iTrgmzljcHQb2RR9r5vH8Ebl6N5erLRyu
JSufL8JNljbUdm2IgFvUyFxn3ENSITlAjoSKZZXT63h+2kima6aURQFB+8fR
Ytzbl78yMBVGg4HljdM2uHnFZzUaM2KhwXMitw/PdwNhhT8a7z5AhqSkVQBe
L1ejiSGrSYlw7VdE9FncB733HFHSToKoAGSO8Hqbof43mWqeDLV8Q3PTeD2m
1J6pEfVPBQfNyyFseL2GbnYH7zqcBlljI83v8fp+Ieb7sDMyDUrTr+Sy49ZN
mJi0J6bDtXjbR/tWMGB3JO4vrc2ANNPYhxS8n+zO1uz0v08C1V8qH0VwL4zs
jdPuIUFlSR0p7DcGLUrmwhvjmeBJCgtSxfuR35nzKtcYcyAzez9TGt7PtmY0
Go3488FaV5uaOYXBEuNHEUXTfMienIv4MYnnx19M4eKZ+XDNdP/Yftz9D4t1
94gVQJdIgf3jcQyKqzioaXKfQPfN66ffR/B4xvQenjYoAhO2Rqr4dwxMi0Qc
2lOLoGcJ47rUj8HjNr/+sqki4MiSnj/Xh8E9JqnkQNtikF2Sjzjcg8H551Hi
Qi9LwP2c3kxJOwajd7Qf2nwog8bluHFTCgayE+5GLT/LIHGH0iNfh/cbr2Rr
YZ7PIBYoMcZdi4Fa+azvbNxnWPlZq15TjUG1kEeJWUw5/KU9FrZcgcefNYXL
IOIrKK8Yf2ssxPvJ7Mr8uVuVwNkXOaKCn4+Gf++z7zOpBEnSp+G2OAxC/LjX
/V5VwgFrXsb7sXg8TgHT5LdKSI4UJctG4d/TDeBJu14FoWFPGRjeYcDWwq3M
J1cN3NzEfRv4eb2cB3nHZGpAcjE3pRU//5uFZAjP9GogQBk71IzPB6kZko6U
lzXw3ctcuA6fH9QSL8o41dRA1s29vvkGGBSEnKB03a+F3DSdQj0tPL7Wa0Mh
hnUwenzJhVsBgynBPFYmv3pQ8uz15cfnGzIx6/ljUj3EJBKNS3gxiDxF7C5s
rIfuYhvGOycxUOBOiDU+3ACFshoxRlwYpO0PEqiMbgDGs4nHbQ7h+582k3XL
boQ3ZG4GKp0GA+m8Nr/bm+FNeP28XwsNSvbmqJEWm0FV3re3upEG4eZXpAzY
W6Bt6U7pJoUGShc0GFq0WqBQ4K2hSTUNyDmBYaShFvCy/WVytJQGyYXLJQbz
rSD2S7llIBGfTw0ndiZ92sGhjMAsaksDN5svdx4mdkLPMjHrEBMNrsOKCWte
J9xbcrdu2IXPl0cueVHInTAiylrivU2F6IKUz1eGOsFDnusHdY0KJcuBgrw8
XbBJavcnzlJh0VX74FRsF/Qr/mBKaaOCpf9Km3NkN0geZfOow+dn7aRLWvFv
egHjWjtN46OCmX/D7uH2AfjJHcp4hmEevr0SEgpuGoKurrpt/bZZ0D86Uc3+
aBTopJkzz/1nYEmaIjvqNAZ6dw9YvWaehjzbQ+vGzyZAdHa1xzdoEhhfTnoZ
R0zBsezAoYXBcfCKOX2XK2IGqgXemgnIjsE9xpcXagLnYOF428ivxFHIvWvd
T8ukwtP7xZWniofh71hU25qOQS4tew7MByHXuFOOc3IBmsweGVsO9IMZn4aQ
/PJvyA3RQuee9sCnMeZihYVFKHHN9FC92wmK7EwCQbuWgbshg0me1gJOipcl
sxhW4PyB8uS5UQo0kBbVajdWQEnfa8SEsxosHDY0/2JZAyVea7v6gVKIu3V5
Q52ZDlGUKz4TRzIh66NWFPkAHUzqrPk0ckhQxuF2+cIROhxSTDapu02C3okq
m+1jdAjpjCcVv8iAI34qYyRBOlhlFAZVzKeDX51l85/7dLjppk0wa0gBu9vJ
HzIi6LCIeT433x8DXnk1MoQYOvC85WNclYuGUK7pfvcEOtTU9UgHOEfBxykR
NjUiHTwOnuMpnXoP0/5f/bdK6RB9Pe+ZTF0Y6Nf3PXvwgw4VHtQrAcyBYC26
eejrMB3snnB3/XHyB/do3myBcTocO3l6xWnSF2IsTCc25+lAmR/9ZVfrDd37
lh4Rt+lwe0ErjoPZBcaeca4d2bMO/nLLwsKTjrDYfyXCjXkdIga/HlCotYPD
mZ6tqkfWocqAOX4P8xPgPZpm9YV9HaR1eT1v1RqDsAtln8DxdfC2Dn7OzvwI
ZEZn00N51sG5aPnBDea78H/3d/j/+/v/ACDJhHM=
          "]]},
        Annotation[#, "Charting`Private`Tag#1"]& ]}, {}},
     {"WolframDynamicHighlight", <|
      "Label" -> {"XYLabel"}, "Ball" -> {"InterpolatedBall"}|>}], 
    StyleBox[
     DynamicBox[(Charting`HighlightActionBox["DynamicHighlight", {}, 
       Slot["HighlightElements"], 
       Slot["LayoutOptions"], 
       Slot["Meta"], 
       Charting`HighlightActionFunction["DynamicHighlight", {{{{}, {}, 
           Annotation[{
             Directive[
              Opacity[1.], 
              RGBColor[0.24, 0.6, 0.8], 
              AbsoluteThickness[2]], 
             Line[CompressedData["
1:eJw113k4VW3XAHAVKZXqmErx0KBCMvTyRFk0qCSEEBlfU4QyPcYyZIokZJb5
OIYMGVPOjXDM85RkyDycs2U8hnj3c13f98e+9vX7Z1/3vfZa6143v7Gtmulu
BgaGP/jz71vxLuuNTf51dLGjT41sZCErU+y+sI93HfFaV5XH6imAMP9cAif3
OtrI31Sx0tME1nUKXYywjuwGmR9o65lBB8kr12L3OjoRM55lpOcE2vtWjvf+
oqPfxs2lBXp+YE75sZCfSkc53Qdn9xpEwqtbmR/MztKRRkH5mqEJEZ53bxDC
2dZQe8XdozTrUmjU454eZ1tFDw4JyrL7VMEfcla+9PEV9GXLQqhWmQJjn36/
e7B/Gdk+tHvkQ24ByeS93W8OLCGd3ayaLksdcPVUp0gQ/TcSJPvUPNLvgZNu
rB7BswtI4WducH1TP7THi2mb/cSQ1etA+zWWQWizKJz6zxcqUg2eElSNHgbi
hY6/VSvm0NFIqt8hx1EQjW1/Ztcwgxy2nKwMCWPAL3ptgDN7CqlKzLF8axyH
2fJbTHsLJhBxru9p2qNJOGH1xeif4DHkdUF3uXhtCrYbCekLz0fRezQpb+M0
A/ZwUOPJ2hD6quvtGFQ1C2USLZUrxQOowszwE2Keh7yjdflcFb3o9GdxTIaD
Cmr6RxVHsnvRsKw7o/txKqxmPR4jxfYiTUFHnc88VLh6c4lD2rkXhQ2o1AgJ
UKHeic/tsUQvelVQa4dJUmHkh+ut5MweZE5Le/hbiwpHiZcGBCO7UWdSq1B/
FBXspWP2yNp2ImJd8/YmKw0iIk4Maup3ImVD8gEHAg2KaAlFtvc70c7MR6kZ
DhqspqSYJgt1or0XpGcaT9LA+UAOhXG6A8V5ssVbCdLgxSA5qMmwA00sqgfx
36JBwItxtkdq7ahAQolZx5kGpH6z+efy7Yikrmfu4EaDBvGZmtei7UgH3WsJ
ekEDlimq41fWdoR9bsgoeEUD7kRaHkS2IffIAu/voTQ4K8/+d4t/KxoPLbgY
Q6KBtK/BnWnLZqR98NyTrh78e3SPdP17zch9x81Sv58G2k/jd/cINSNPa46q
yQEaOKp//1o134RmQlatsGEa5POri8XZNCEG+ZLMkRkanCMrcCvbNaK5vuMP
rv+hAfvaxflCl3pE+9XZtM2PQaql0l1BnXqUcmDbWeIMBuJDlsQk6XrUyOdl
ZSqAgWpthuGbTQrS7izhrRLEICicv8fMg4LU/sNZoCWBwW5RDvJxrzrko3SJ
f9dNDDCLrbcvA2qQZfrW+ev/xaA7V+yIslkNktF1ICqYYlC+bBZ68mYNEt4O
GLptjsErz47QzzvfUN7PYHc5Kwy4o4nvlpy+oY0MBWMWewxuUlTDzU2rUVeL
8RMGbwwuHPJjk7xRjQwrajXbfTBgVf8SzshfjZRExNfifTH4PnQ2InmwCvVt
66sIB2Jgs7oR8UO9CsWQP6ueDsUg+mx6pMr1SmSUkCVll4CBh9UAJy9fJbK6
38V/KBGDWuO/RL5vIhScJF+WloSBjuuyCJs9Qjw9OtMNqRj4Zn4Q9TciI4X1
D4rzmRgMMC9J2Mp+RSOhPN9CizHwqYmTBnopcv3YelCzEYPp1ivhpmWliAeb
Rs+bMFD+3jcX5FyK6DdnvF834/ulsSX000tQCHumVGErBvlcwTvP14vRfuHU
h6OdGPy0dK9J2yhE8yz+YvkDGFx35OZpKi9E6229lPgfGJBeljn+di1Esyde
W/oNYuAQsSwgu/kJVdBVu1WHMGAhPw3s2yxAxk82JapH8XicKo9n38hDWrzl
G5zTGFyRWr1v5JqHvOVG5LpxMyqJ73zcyEVmK69DQ2YwiHPMMrq9+RFhrc33
NmYxqK+PFXDdykaXb1dczKViEP6zt6/OPRtd8SN/UadhoL9ICGT7k4V+vySo
reJeORE0l/MnE+1fPBslvoDBKVu3/OHtDCR0UOGl/yIGVJ9SI+GXGUhq4LQS
xxIGZdFLBJcdItqquseXhFul2sqRwEBEf7ftGspZxsCd47H0rV1pyDvmV3bK
Kga3BaPn3nmlojTL6bxjaxgQoDt+aFcq+rOjXR6EO9NCaeef3SmohcD1y4KO
Qe+XqzVZe5LQt/v2rjvrGJx0MR5aPJiIvrauDOpuYBDseu9yKOEDsknpNC7G
beXBM9LIE49M9j7oN9jE//eLvZIWp+OQ11orJR+3oicWxHQhFnH8MRjYxi3o
UyUldzkaucW5WoRtYRD7KuvNzytRiKA/MdaHm8UvfMwVIlFxwFlv7j8YzAaY
vi1WjEDvt2kCUbh1XitPqKmGo2PX9C924G4MkpJZeBiGxBptNPdt4/sJ2T8l
aBSKFJUUjtjgFuebcAltCUGvtteS4nETTpeebeoPRm0ufBr1uBfPBnYwjb9G
DPElF37j7jiv6yGHBSDpwQJ+rh0834QuXnDb8EOYIstVadyhIjvdxUy+aOJd
mbMO7mdiHZ4LR3zQ1eXivn9wq15OFRY66YWMlbe0w3Ab2MzmNym/QAKcfluZ
uHkdQvbJm7qiPB3lajLuIRdxwxI3J+RZo5rVjjvhZW+pUJgdcn0fWDSMu4xl
hff6A2s0TFoZmcMtxXmtVfiFKbpnH3ZpBbfVDZZNEU1dVLlbP2kTd3vR5cJ9
hrdR3LamxA7uboccWfGCS5CS4T79rxP+uTWjGq8OK32teA7g683Xqb2WbAQn
9ih/puPuSCNwqjs8gdX/bHYv4M5UMpUoSn0GXZz9hEncswpVP2TfOIDWxKRd
P25BeZ5XDU7OEOAquEL5dz0yLsIahu7QcYcYU4S7N9bSEjvjCUu6+oYfcK9G
RZOLjnsD4ZHWXV/cnO/rCK6sryDrRaTGk3/3F7ZsBnv8ICqN31sRt/bbU18Y
6f7AeHWn4zxu52DVw43zgfCPiuRNxn/j45dTqtH7BiTY2t9+wv9fv8/AAe6m
t8Dfd+OJL253OcZ8bDgUTGQlTB/iTrgmzljcHQb2RR9r5vH8Ebl6N5erLRyu
JSufL8JNljbUdm2IgFvUyFxn3ENSITlAjoSKZZXT63h+2kima6aURQFB+8fR
Ytzbl78yMBVGg4HljdM2uHnFZzUaM2KhwXMitw/PdwNhhT8a7z5AhqSkVQBe
L1ejiSGrSYlw7VdE9FncB733HFHSToKoAGSO8Hqbof43mWqeDLV8Q3PTeD2m
1J6pEfVPBQfNyyFseL2GbnYH7zqcBlljI83v8fp+Ieb7sDMyDUrTr+Sy49ZN
mJi0J6bDtXjbR/tWMGB3JO4vrc2ANNPYhxS8n+zO1uz0v08C1V8qH0VwL4zs
jdPuIUFlSR0p7DcGLUrmwhvjmeBJCgtSxfuR35nzKtcYcyAzez9TGt7PtmY0
Go3488FaV5uaOYXBEuNHEUXTfMienIv4MYnnx19M4eKZ+XDNdP/Yftz9D4t1
94gVQJdIgf3jcQyKqzioaXKfQPfN66ffR/B4xvQenjYoAhO2Rqr4dwxMi0Qc
2lOLoGcJ47rUj8HjNr/+sqki4MiSnj/Xh8E9JqnkQNtikF2Sjzjcg8H551Hi
Qi9LwP2c3kxJOwajd7Qf2nwog8bluHFTCgayE+5GLT/LIHGH0iNfh/cbr2Rr
YZ7PIBYoMcZdi4Fa+azvbNxnWPlZq15TjUG1kEeJWUw5/KU9FrZcgcefNYXL
IOIrKK8Yf2ssxPvJ7Mr8uVuVwNkXOaKCn4+Gf++z7zOpBEnSp+G2OAxC/LjX
/V5VwgFrXsb7sXg8TgHT5LdKSI4UJctG4d/TDeBJu14FoWFPGRjeYcDWwq3M
J1cN3NzEfRv4eb2cB3nHZGpAcjE3pRU//5uFZAjP9GogQBk71IzPB6kZko6U
lzXw3ctcuA6fH9QSL8o41dRA1s29vvkGGBSEnKB03a+F3DSdQj0tPL7Wa0Mh
hnUwenzJhVsBgynBPFYmv3pQ8uz15cfnGzIx6/ljUj3EJBKNS3gxiDxF7C5s
rIfuYhvGOycxUOBOiDU+3ACFshoxRlwYpO0PEqiMbgDGs4nHbQ7h+582k3XL
boQ3ZG4GKp0GA+m8Nr/bm+FNeP28XwsNSvbmqJEWm0FV3re3upEG4eZXpAzY
W6Bt6U7pJoUGShc0GFq0WqBQ4K2hSTUNyDmBYaShFvCy/WVytJQGyYXLJQbz
rSD2S7llIBGfTw0ndiZ92sGhjMAsaksDN5svdx4mdkLPMjHrEBMNrsOKCWte
J9xbcrdu2IXPl0cueVHInTAiylrivU2F6IKUz1eGOsFDnusHdY0KJcuBgrw8
XbBJavcnzlJh0VX74FRsF/Qr/mBKaaOCpf9Km3NkN0geZfOow+dn7aRLWvFv
egHjWjtN46OCmX/D7uH2AfjJHcp4hmEevr0SEgpuGoKurrpt/bZZ0D86Uc3+
aBTopJkzz/1nYEmaIjvqNAZ6dw9YvWaehjzbQ+vGzyZAdHa1xzdoEhhfTnoZ
R0zBsezAoYXBcfCKOX2XK2IGqgXemgnIjsE9xpcXagLnYOF428ivxFHIvWvd
T8ukwtP7xZWniofh71hU25qOQS4tew7MByHXuFOOc3IBmsweGVsO9IMZn4aQ
/PJvyA3RQuee9sCnMeZihYVFKHHN9FC92wmK7EwCQbuWgbshg0me1gJOipcl
sxhW4PyB8uS5UQo0kBbVajdWQEnfa8SEsxosHDY0/2JZAyVea7v6gVKIu3V5
Q52ZDlGUKz4TRzIh66NWFPkAHUzqrPk0ckhQxuF2+cIROhxSTDapu02C3okq
m+1jdAjpjCcVv8iAI34qYyRBOlhlFAZVzKeDX51l85/7dLjppk0wa0gBu9vJ
HzIi6LCIeT433x8DXnk1MoQYOvC85WNclYuGUK7pfvcEOtTU9UgHOEfBxykR
NjUiHTwOnuMpnXoP0/5f/bdK6RB9Pe+ZTF0Y6Nf3PXvwgw4VHtQrAcyBYC26
eejrMB3snnB3/XHyB/do3myBcTocO3l6xWnSF2IsTCc25+lAmR/9ZVfrDd37
lh4Rt+lwe0ErjoPZBcaeca4d2bMO/nLLwsKTjrDYfyXCjXkdIga/HlCotYPD
mZ6tqkfWocqAOX4P8xPgPZpm9YV9HaR1eT1v1RqDsAtln8DxdfC2Dn7OzvwI
ZEZn00N51sG5aPnBDea78H/3d/j/+/v/ACDJhHM=
              "]]}, "Charting`Private`Tag#1"]}}, {}}, <|
        "HighlightElements" -> <|
          "Label" -> {"XYLabel"}, "Ball" -> {"InterpolatedBall"}|>, 
         "LayoutOptions" -> <|
          "PanelPlotLayout" -> <||>, 
           "PlotRange" -> {{-1.5707962626807608`, 1.5707962626807608`}, {0., 
            1.1}}, "Frame" -> {{False, False}, {False, False}}, 
           "AxesOrigin" -> {0, 0}, "ImageSize" -> {360, 360/GoldenRatio}, 
           "Axes" -> {True, True}, "LabelStyle" -> {}, "AspectRatio" -> 
           GoldenRatio^(-1), "DefaultStyle" -> {
             Directive[
              Opacity[1.], 
              RGBColor[0.24, 0.6, 0.8], 
              AbsoluteThickness[2]]}, 
           "HighlightLabelingFunctions" -> <|"CoordinatesToolOptions" -> ({
               (Identity[#]& )[
                Part[#, 1]], 
               (Identity[#]& )[
                Part[#, 2]]}& ), 
             "ScalingFunctions" -> {{Identity, Identity}, {
               Identity, Identity}}|>, "Primitives" -> {}, "GCFlag" -> 
           False|>, 
         "Meta" -> <|
          "DefaultHighlight" -> {"Dynamic", None}, "Index" -> {}, "Function" -> 
           Plot, "GroupHighlight" -> False|>|>]]& )[<|
       "HighlightElements" -> <|
         "Label" -> {"XYLabel"}, "Ball" -> {"InterpolatedBall"}|>, 
        "LayoutOptions" -> <|
         "PanelPlotLayout" -> <||>, 
          "PlotRange" -> {{-1.5707962626807608`, 1.5707962626807608`}, {0., 
           1.1}}, "Frame" -> {{False, False}, {False, False}}, 
          "AxesOrigin" -> {0, 0}, "ImageSize" -> {360, 360/GoldenRatio}, 
          "Axes" -> {True, True}, "LabelStyle" -> {}, "AspectRatio" -> 
          GoldenRatio^(-1), "DefaultStyle" -> {
            Directive[
             Opacity[1.], 
             RGBColor[0.24, 0.6, 0.8], 
             AbsoluteThickness[2]]}, 
          "HighlightLabelingFunctions" -> <|"CoordinatesToolOptions" -> ({
              (Identity[#]& )[
               Part[#, 1]], 
              (Identity[#]& )[
               Part[#, 2]]}& ), 
            "ScalingFunctions" -> {{Identity, Identity}, {
              Identity, Identity}}|>, "Primitives" -> {}, "GCFlag" -> False|>,
         "Meta" -> <|
         "DefaultHighlight" -> {"Dynamic", None}, "Index" -> {}, "Function" -> 
          Plot, "GroupHighlight" -> False|>|>],
      ImageSizeCache->{{4.503599627370496*^15, -4.503599627370496*^15}, {
       4.503599627370496*^15, -4.503599627370496*^15}}],
     Selectable->False]},
   Annotation[{{{{}, {}, 
       Annotation[{
         Directive[
          Opacity[1.], 
          RGBColor[0.24, 0.6, 0.8], 
          AbsoluteThickness[2]], 
         Line[CompressedData["
1:eJw113k4VW3XAHAVKZXqmErx0KBCMvTyRFk0qCSEEBlfU4QyPcYyZIokZJb5
OIYMGVPOjXDM85RkyDycs2U8hnj3c13f98e+9vX7Z1/3vfZa6143v7Gtmulu
BgaGP/jz71vxLuuNTf51dLGjT41sZCErU+y+sI93HfFaV5XH6imAMP9cAif3
OtrI31Sx0tME1nUKXYywjuwGmR9o65lBB8kr12L3OjoRM55lpOcE2vtWjvf+
oqPfxs2lBXp+YE75sZCfSkc53Qdn9xpEwqtbmR/MztKRRkH5mqEJEZ53bxDC
2dZQe8XdozTrUmjU454eZ1tFDw4JyrL7VMEfcla+9PEV9GXLQqhWmQJjn36/
e7B/Gdk+tHvkQ24ByeS93W8OLCGd3ayaLksdcPVUp0gQ/TcSJPvUPNLvgZNu
rB7BswtI4WducH1TP7THi2mb/cSQ1etA+zWWQWizKJz6zxcqUg2eElSNHgbi
hY6/VSvm0NFIqt8hx1EQjW1/Ztcwgxy2nKwMCWPAL3ptgDN7CqlKzLF8axyH
2fJbTHsLJhBxru9p2qNJOGH1xeif4DHkdUF3uXhtCrYbCekLz0fRezQpb+M0
A/ZwUOPJ2hD6quvtGFQ1C2USLZUrxQOowszwE2Keh7yjdflcFb3o9GdxTIaD
Cmr6RxVHsnvRsKw7o/txKqxmPR4jxfYiTUFHnc88VLh6c4lD2rkXhQ2o1AgJ
UKHeic/tsUQvelVQa4dJUmHkh+ut5MweZE5Le/hbiwpHiZcGBCO7UWdSq1B/
FBXspWP2yNp2ImJd8/YmKw0iIk4Maup3ImVD8gEHAg2KaAlFtvc70c7MR6kZ
DhqspqSYJgt1or0XpGcaT9LA+UAOhXG6A8V5ssVbCdLgxSA5qMmwA00sqgfx
36JBwItxtkdq7ahAQolZx5kGpH6z+efy7Yikrmfu4EaDBvGZmtei7UgH3WsJ
ekEDlimq41fWdoR9bsgoeEUD7kRaHkS2IffIAu/voTQ4K8/+d4t/KxoPLbgY
Q6KBtK/BnWnLZqR98NyTrh78e3SPdP17zch9x81Sv58G2k/jd/cINSNPa46q
yQEaOKp//1o134RmQlatsGEa5POri8XZNCEG+ZLMkRkanCMrcCvbNaK5vuMP
rv+hAfvaxflCl3pE+9XZtM2PQaql0l1BnXqUcmDbWeIMBuJDlsQk6XrUyOdl
ZSqAgWpthuGbTQrS7izhrRLEICicv8fMg4LU/sNZoCWBwW5RDvJxrzrko3SJ
f9dNDDCLrbcvA2qQZfrW+ev/xaA7V+yIslkNktF1ICqYYlC+bBZ68mYNEt4O
GLptjsErz47QzzvfUN7PYHc5Kwy4o4nvlpy+oY0MBWMWewxuUlTDzU2rUVeL
8RMGbwwuHPJjk7xRjQwrajXbfTBgVf8SzshfjZRExNfifTH4PnQ2InmwCvVt
66sIB2Jgs7oR8UO9CsWQP6ueDsUg+mx6pMr1SmSUkCVll4CBh9UAJy9fJbK6
38V/KBGDWuO/RL5vIhScJF+WloSBjuuyCJs9Qjw9OtMNqRj4Zn4Q9TciI4X1
D4rzmRgMMC9J2Mp+RSOhPN9CizHwqYmTBnopcv3YelCzEYPp1ivhpmWliAeb
Rs+bMFD+3jcX5FyK6DdnvF834/ulsSX000tQCHumVGErBvlcwTvP14vRfuHU
h6OdGPy0dK9J2yhE8yz+YvkDGFx35OZpKi9E6229lPgfGJBeljn+di1Esyde
W/oNYuAQsSwgu/kJVdBVu1WHMGAhPw3s2yxAxk82JapH8XicKo9n38hDWrzl
G5zTGFyRWr1v5JqHvOVG5LpxMyqJ73zcyEVmK69DQ2YwiHPMMrq9+RFhrc33
NmYxqK+PFXDdykaXb1dczKViEP6zt6/OPRtd8SN/UadhoL9ICGT7k4V+vySo
reJeORE0l/MnE+1fPBslvoDBKVu3/OHtDCR0UOGl/yIGVJ9SI+GXGUhq4LQS
xxIGZdFLBJcdItqquseXhFul2sqRwEBEf7ftGspZxsCd47H0rV1pyDvmV3bK
Kga3BaPn3nmlojTL6bxjaxgQoDt+aFcq+rOjXR6EO9NCaeef3SmohcD1y4KO
Qe+XqzVZe5LQt/v2rjvrGJx0MR5aPJiIvrauDOpuYBDseu9yKOEDsknpNC7G
beXBM9LIE49M9j7oN9jE//eLvZIWp+OQ11orJR+3oicWxHQhFnH8MRjYxi3o
UyUldzkaucW5WoRtYRD7KuvNzytRiKA/MdaHm8UvfMwVIlFxwFlv7j8YzAaY
vi1WjEDvt2kCUbh1XitPqKmGo2PX9C924G4MkpJZeBiGxBptNPdt4/sJ2T8l
aBSKFJUUjtjgFuebcAltCUGvtteS4nETTpeebeoPRm0ufBr1uBfPBnYwjb9G
DPElF37j7jiv6yGHBSDpwQJ+rh0834QuXnDb8EOYIstVadyhIjvdxUy+aOJd
mbMO7mdiHZ4LR3zQ1eXivn9wq15OFRY66YWMlbe0w3Ab2MzmNym/QAKcfluZ
uHkdQvbJm7qiPB3lajLuIRdxwxI3J+RZo5rVjjvhZW+pUJgdcn0fWDSMu4xl
hff6A2s0TFoZmcMtxXmtVfiFKbpnH3ZpBbfVDZZNEU1dVLlbP2kTd3vR5cJ9
hrdR3LamxA7uboccWfGCS5CS4T79rxP+uTWjGq8OK32teA7g683Xqb2WbAQn
9ih/puPuSCNwqjs8gdX/bHYv4M5UMpUoSn0GXZz9hEncswpVP2TfOIDWxKRd
P25BeZ5XDU7OEOAquEL5dz0yLsIahu7QcYcYU4S7N9bSEjvjCUu6+oYfcK9G
RZOLjnsD4ZHWXV/cnO/rCK6sryDrRaTGk3/3F7ZsBnv8ICqN31sRt/bbU18Y
6f7AeHWn4zxu52DVw43zgfCPiuRNxn/j45dTqtH7BiTY2t9+wv9fv8/AAe6m
t8Dfd+OJL253OcZ8bDgUTGQlTB/iTrgmzljcHQb2RR9r5vH8Ebl6N5erLRyu
JSufL8JNljbUdm2IgFvUyFxn3ENSITlAjoSKZZXT63h+2kima6aURQFB+8fR
Ytzbl78yMBVGg4HljdM2uHnFZzUaM2KhwXMitw/PdwNhhT8a7z5AhqSkVQBe
L1ejiSGrSYlw7VdE9FncB733HFHSToKoAGSO8Hqbof43mWqeDLV8Q3PTeD2m
1J6pEfVPBQfNyyFseL2GbnYH7zqcBlljI83v8fp+Ieb7sDMyDUrTr+Sy49ZN
mJi0J6bDtXjbR/tWMGB3JO4vrc2ANNPYhxS8n+zO1uz0v08C1V8qH0VwL4zs
jdPuIUFlSR0p7DcGLUrmwhvjmeBJCgtSxfuR35nzKtcYcyAzez9TGt7PtmY0
Go3488FaV5uaOYXBEuNHEUXTfMienIv4MYnnx19M4eKZ+XDNdP/Yftz9D4t1
94gVQJdIgf3jcQyKqzioaXKfQPfN66ffR/B4xvQenjYoAhO2Rqr4dwxMi0Qc
2lOLoGcJ47rUj8HjNr/+sqki4MiSnj/Xh8E9JqnkQNtikF2Sjzjcg8H551Hi
Qi9LwP2c3kxJOwajd7Qf2nwog8bluHFTCgayE+5GLT/LIHGH0iNfh/cbr2Rr
YZ7PIBYoMcZdi4Fa+azvbNxnWPlZq15TjUG1kEeJWUw5/KU9FrZcgcefNYXL
IOIrKK8Yf2ssxPvJ7Mr8uVuVwNkXOaKCn4+Gf++z7zOpBEnSp+G2OAxC/LjX
/V5VwgFrXsb7sXg8TgHT5LdKSI4UJctG4d/TDeBJu14FoWFPGRjeYcDWwq3M
J1cN3NzEfRv4eb2cB3nHZGpAcjE3pRU//5uFZAjP9GogQBk71IzPB6kZko6U
lzXw3ctcuA6fH9QSL8o41dRA1s29vvkGGBSEnKB03a+F3DSdQj0tPL7Wa0Mh
hnUwenzJhVsBgynBPFYmv3pQ8uz15cfnGzIx6/ljUj3EJBKNS3gxiDxF7C5s
rIfuYhvGOycxUOBOiDU+3ACFshoxRlwYpO0PEqiMbgDGs4nHbQ7h+582k3XL
boQ3ZG4GKp0GA+m8Nr/bm+FNeP28XwsNSvbmqJEWm0FV3re3upEG4eZXpAzY
W6Bt6U7pJoUGShc0GFq0WqBQ4K2hSTUNyDmBYaShFvCy/WVytJQGyYXLJQbz
rSD2S7llIBGfTw0ndiZ92sGhjMAsaksDN5svdx4mdkLPMjHrEBMNrsOKCWte
J9xbcrdu2IXPl0cueVHInTAiylrivU2F6IKUz1eGOsFDnusHdY0KJcuBgrw8
XbBJavcnzlJh0VX74FRsF/Qr/mBKaaOCpf9Km3NkN0geZfOow+dn7aRLWvFv
egHjWjtN46OCmX/D7uH2AfjJHcp4hmEevr0SEgpuGoKurrpt/bZZ0D86Uc3+
aBTopJkzz/1nYEmaIjvqNAZ6dw9YvWaehjzbQ+vGzyZAdHa1xzdoEhhfTnoZ
R0zBsezAoYXBcfCKOX2XK2IGqgXemgnIjsE9xpcXagLnYOF428ivxFHIvWvd
T8ukwtP7xZWniofh71hU25qOQS4tew7MByHXuFOOc3IBmsweGVsO9IMZn4aQ
/PJvyA3RQuee9sCnMeZihYVFKHHN9FC92wmK7EwCQbuWgbshg0me1gJOipcl
sxhW4PyB8uS5UQo0kBbVajdWQEnfa8SEsxosHDY0/2JZAyVea7v6gVKIu3V5
Q52ZDlGUKz4TRzIh66NWFPkAHUzqrPk0ckhQxuF2+cIROhxSTDapu02C3okq
m+1jdAjpjCcVv8iAI34qYyRBOlhlFAZVzKeDX51l85/7dLjppk0wa0gBu9vJ
HzIi6LCIeT433x8DXnk1MoQYOvC85WNclYuGUK7pfvcEOtTU9UgHOEfBxykR
NjUiHTwOnuMpnXoP0/5f/bdK6RB9Pe+ZTF0Y6Nf3PXvwgw4VHtQrAcyBYC26
eejrMB3snnB3/XHyB/do3myBcTocO3l6xWnSF2IsTCc25+lAmR/9ZVfrDd37
lh4Rt+lwe0ErjoPZBcaeca4d2bMO/nLLwsKTjrDYfyXCjXkdIga/HlCotYPD
mZ6tqkfWocqAOX4P8xPgPZpm9YV9HaR1eT1v1RqDsAtln8DxdfC2Dn7OzvwI
ZEZn00N51sG5aPnBDea78H/3d/j/+/v/ACDJhHM=
          "]]}, "Charting`Private`Tag#1"]}}, {}}, <|
    "HighlightElements" -> <|
      "Label" -> {"XYLabel"}, "Ball" -> {"InterpolatedBall"}|>, 
     "LayoutOptions" -> <|
      "PanelPlotLayout" -> <||>, 
       "PlotRange" -> {{-1.5707962626807608`, 1.5707962626807608`}, {0., 
        1.1}}, "Frame" -> {{False, False}, {False, False}}, 
       "AxesOrigin" -> {0, 0}, "ImageSize" -> {360, 360/GoldenRatio}, 
       "Axes" -> {True, True}, "LabelStyle" -> {}, "AspectRatio" -> 
       GoldenRatio^(-1), "DefaultStyle" -> {
         Directive[
          Opacity[1.], 
          RGBColor[0.24, 0.6, 0.8], 
          AbsoluteThickness[2]]}, 
       "HighlightLabelingFunctions" -> <|"CoordinatesToolOptions" -> ({
           (Identity[#]& )[
            Part[#, 1]], 
           (Identity[#]& )[
            Part[#, 2]]}& ), 
         "ScalingFunctions" -> {{Identity, Identity}, {Identity, Identity}}|>,
        "Primitives" -> {}, "GCFlag" -> False|>, 
     "Meta" -> <|
      "DefaultHighlight" -> {"Dynamic", None}, "Index" -> {}, "Function" -> 
       Plot, "GroupHighlight" -> False|>|>, "DynamicHighlight"]],
  AspectRatio->NCache[GoldenRatio^(-1), 0.6180339887498948],
  Axes->{True, True},
  AxesLabel->{None, None},
  AxesOrigin->{0, 0},
  DefaultBaseStyle->{"PlotGraphics", "Graphics"},
  DisplayFunction->Identity,
  Frame->{{False, False}, {False, False}},
  FrameLabel->{{None, None}, {None, None}},
  FrameTicks->{{Automatic, Automatic}, {Automatic, Automatic}},
  GridLines->{None, None},
  GridLinesStyle->Directive[
    GrayLevel[0.5, 0.4]],
  ImagePadding->All,
  Method->{
   "DefaultBoundaryStyle" -> Automatic, 
    "DefaultGraphicsInteraction" -> {
     "Version" -> 1.2, "TrackMousePosition" -> {True, False}, 
      "Effects" -> {
       "Highlight" -> {"ratio" -> 2}, "HighlightPoint" -> {"ratio" -> 2}, 
        "Droplines" -> {
         "freeformCursorMode" -> True, 
          "placement" -> {"x" -> "All", "y" -> "None"}}}}, "DefaultMeshStyle" -> 
    AbsolutePointSize[6], "ScalingFunctions" -> None, 
    "CoordinatesToolOptions" -> {"DisplayFunction" -> ({
        (Identity[#]& )[
         Part[#, 1]], 
        (Identity[#]& )[
         Part[#, 2]]}& ), "CopiedValueFunction" -> ({
        (Identity[#]& )[
         Part[#, 1]], 
        (Identity[#]& )[
         Part[#, 2]]}& )}},
  PlotInteractivity:>True,
  PlotRange->{{-1.5707962626807608`, 1.5707962626807608`}, {0., 1.1}},
  PlotRangeClipping->True,
  PlotRangePadding->{{
     Scaled[0.02], 
     Scaled[0.02]}, {0, 0}},
  Ticks->{Automatic, Automatic}]], "Output",
 CellChangeTimes->{3.951530857192815*^9, 3.951531168852807*^9, 
  3.9526623889457617`*^9, 3.964144599821384*^9},
 CellLabel->"Out[61]=",ExpressionUUID->"1053c4e2-6183-4dda-92f9-63911093b375"]
}, Open  ]],

Cell[CellGroupData[{

Cell[BoxData[
 RowBox[{"Export", "[", 
  RowBox[{"\"\<affgaussintquasi-orisel-kappa1.eps\>\"", ",", " ", "%"}], 
  "]"}]], "Input",
 CellChangeTimes->{{3.951530881428368*^9, 3.95153088658757*^9}},
 CellLabel->"In[62]:=",ExpressionUUID->"a9c08294-5500-4dbf-8b2f-d200fbb2ce29"],

Cell[BoxData["\<\"affgaussintquasi-orisel-kappa1.eps\"\>"], "Output",
 CellChangeTimes->{3.951530888371364*^9, 3.951531172121881*^9, 
  3.952662389666169*^9, 3.9641445999723883`*^9},
 CellLabel->"Out[62]=",ExpressionUUID->"6c9b710b-e047-4052-8c59-628307995858"]
}, Open  ]],

Cell[CellGroupData[{

Cell[BoxData[
 RowBox[{"Plot", "[", 
  RowBox[{
   RowBox[{
    RowBox[{"Sqrt", "[", "intquasiquadsel2C", "]"}], "/.", 
    RowBox[{"{", 
     RowBox[{
      RowBox[{"gamma", "->", 
       RowBox[{"Sqrt", "[", "2", "]"}]}], ",", 
      RowBox[{"kappa", "->", "2"}]}], "}"}]}], ",", 
   RowBox[{"{", 
    RowBox[{"theta", ",", 
     RowBox[{
      RowBox[{"-", "Pi"}], "/", "2"}], ",", 
     RowBox[{"Pi", "/", "2"}]}], "}"}], ",", 
   RowBox[{"PlotRange", "->", 
    RowBox[{"{", 
     RowBox[{"0", ",", "1.1"}], "}"}]}]}], "]"}]], "Input",
 CellChangeTimes->{{3.951530895793908*^9, 3.951530896786758*^9}, {
  3.951531175095635*^9, 3.9515311785285397`*^9}},
 CellLabel->"In[63]:=",ExpressionUUID->"d31328f9-5cc8-400c-b454-d50cedd16fb2"],

Cell[BoxData[
 GraphicsBox[
  InterpretationBox[{
    TagBox[{{{}, {}, 
       TagBox[
        {RGBColor[0.24, 0.6, 0.8], AbsoluteThickness[2], Opacity[1.], 
         LineBox[CompressedData["
1:eJw113k0VesbB/DMyg0d049CVGRIuC5JeeRmqIiQpEyVITJUyJShdJAxZI7M
ITMZ73klx8yVhLgUOuZz9slQB8lv37V+vz/22uvzz7v2+z7f59nrlbjhbmLP
vGvXrhH8+fd9/hz3n1sSG0jh/YgJyc5CU6M2gM4ptoEMrxQ3pVmpgrzE0gtB
kQ10pD7L1MVKF7g3OhhKhA3EeyzLxsLKHN6/CilzYt5ACdV1FDsrB7DgXBce
nmYgewP/4iorb3DsGKdX5DLQ4l5MlsuGCKE6RZkORxjILXfc0vdWEtwd2iQk
8P1AMgN3gO5WCN1WIvNf+b4jz50OojKxErZJxRUnhdcR+7sr9HuWdTBT9e3Z
pd1r6M5z03mn6b9ANZt9KJprFRl7RVs1i7bCKclBhUjGN2QZXtte30iGA/7c
D6MW6ahR+kCoamAXDGQoWThMYEjfO55BOdUHfztVz/3RREXdUtmKjn0DUCDz
/oTxX0so1Ec1tJH5AyimDXjc61pAUSmPDSuvfwQJxdNjgiVziJttMJAkPQqL
jTps7JUUdDfb4qwS2zjsd2myexA1g5yZj8gy352EX92EfPrdKcTC0m3lR5iC
+/Cb2e0fk6jXovrY07VpqP+9r2W9dgzlOun/bilNgfJ97RVCfw2j2bJ501PG
c3D/ZCqLpvsg6g7pCiKWL8DJJzb68869qBilHw6YX4IuxsN86wu9KMs+l2ZB
XwKLOxnMH+V6UatkWLwSYwm8TD81v13uQfrqoDHMsQwVEqZK6W49aESsenhJ
ahmkSboiF+91o3zPmcuat5aB/8ex5WrfTqQ0kPVIcXwZcp0NzsladqKAPsGn
96aXQXnSueDlyU7UqOe4XbawDMbkQtvorQ7Uz7XFEGQsQ2SCxEeHhx1ob4XD
djY/FZgVBUjCIe2oQ3mIJc2ACpjTz9ig8DZEP/b5QksdFYbKlHgvOrQhI4tI
xzYSFRrXHOIOnG1DFGn20y1kKoQGv49r2HmHVr5mjmV+oIJISsGzVe93SFWE
X/c7jQpnO4wTHO1b0YRy30GmwzRIOZKfZKTdgh7VjhZKhtHgocuYoNjBFlRm
HcjNHE0D8g1xhU9bCDlWiTuNxNPA0m9Nge8+Qj05jqSbmTR4UpSpGGZHQlqc
5GCmWhqMcaz+7q7ZjPStxiZ0vtDgcVv6SWDUoaSrgcmpChjM96sn2NfXISGp
XoFBZQwufhpZivSpQxmGid671DAQofG9GGW8Qc+cbZs0AYMKoaiduxu16A6b
l4WWEQYTzgFteZvVyPU+mBi7YqDtJSLa01iNzqpHf5n2wOBVUL3XN79qNJvM
1eXsiYFn4pqU5lYV2vHXiLD0x2AP6U7EyFYlit7thNWHY+Am2ZjBv1mOep5E
TTlnY6Cu9t3Qzq8cMTnsizfKw4DVQHmndLMMvT0qJCNTiEG6V7Gd3lYp4h3u
oTe+xqCzM03K72cJstrmUrOowyBhYnikPaAEEZ4edZlpwMB6hRDBt12MLKP9
zG42Y7C+P3Lp9XYR4tGYPn7mLQaS7v4Vn38VonRpYXfPbgyoj+vs5IMKURs5
rjKvF4P6lFWC704BusnMGdjVj4FRq4sXYVcBWiKoZdMHMQgQuH5ShykP2f/c
iqwZw0BPNmXpWUguStY6nBr+DwYEGMqYZMpFi5MuXJcmMShyMth5wJyDSH3D
3GgKg+GmU23FLC9RfdilQzzzGBzwvTG58lsWIn1pLglcwCDK74JKHCETcRs3
YdOLGLg8FP3SLZqBOP9gyYygYjAWyK7qdCgdiW6aMvfSMDgfjEWyyaShM8m6
gix0DGQfv1XTUklBYSIq2kYrGKSFFkdPqCcjE68ds1ureD2ICTN+kIRmyvfu
dVvDYDHcPrb2fCLK8S++afMdA8unFykmxgnoZdTQtu4PDLoj1TTol+MROclH
5RAD30/M7jlZuziUVhLo3rCBgfJBim9cXwz6NKHvcX8T3/+huiM9o1HI19WK
XXILg5UjEe/Zvj5FfQ2KimTc749ee6iFhaOFRePl6z/xvMkdk/HfJCKNTXv1
BdxxCjtDtWxP0I1GJUHnbQw8lN4H03kfo/jJ2JDPuI1VcuXlDoQgLSZvv3O/
MLBxW6zouRiIrIpXdwpxi3nGcJ6x90NdZsr7tnBP+irbvvH3Rlfue5Vq72Dw
Imi4Ti7+HjrgJTIUiLt+z7qY9iVXpNaVElqOW03wdL98oD2iTYWQhnC7/Lln
S8H8GtJRCwmh4R6oUanmtNVD8/rX+37iHvJ8ralceRwSslayd/5d/4HOgnGG
KbzrO73zHbdxhSX5dLYd/ON+iTKN+30eQdDU8zaQ5a6ZvcNdZGD/e02uB3SW
5xik4F7UfTuuGe0JPyoi+u1wy54RDe3y9gHKfOSY+L/fo+Erb2YbAL0EuDuI
7284zdkZOxwMQvMmCb64vyenkGqEH4HlgWdnBHALPm8n+HGHwiuLiYB8/PzU
4tccgIUIF1T/0JXFbREr2cTKCINfJyoyc/Hz94ky5ulejgCHzqCwfbjria/r
zIajgeF5k6cHr+/o4zEukZ5YWIu/VimIO0CLtQL7HAdaCh4L5ngeXpxWZq0d
iofRI4OStXh+FE6dKxP6OwG0zd9Lf8DzRTppa+HXlQj+ScbdlHW8Pmoxr4GU
BBecDOjzeD7dVPPNc+qTIUNHz+cTnt9fKs272KpToL+cVED6htdXedGsuzAN
vnGoMTlieP3ldbfNnmVCL6814zjeL6dSCmK+v8wCLVuBtgK8v357xMJrYPES
xDKvGPHOYbBAvZlNdcyGxQuutU0zGOSQD7cphuUCNyyc9sT7N25rKIqJJw+m
jxAeh+D9Haj05PJgUh7cPre/NGQUg2svKLP3C/LhQD+jzXIIA36vgt115EIw
rNXP8ujBgLnEfDDM8BWoh9PzBbowoH9hT7f4+Ap6uaVQaTsGfQaO8ptfi+DG
qp92HT6PiIePGp1mfQ3ybBFnFfF59nPBrNtOogJ4+bosW7IwWGUtVThvXwHd
V7GW1Aw8H+JsCcpFFWDgSn7tkIrX43LtNRalShBZdVIdj8eg9q0ANU+rCpg/
Kv46/gQ/z9RhnnmbGgg9wSQR54iBfY2C50BuDVT59P7Iv4nB9b+Jo/VzNVBj
Hfu13AaDC2xq2RHutdA0WyP98goGR+8mK8sFvYGMHU6PVV0MpvQtLrtl1oNe
6oCK2yEMNCkBdn0T9VAlLr4lLI7Pm5BsV3nRBmjiDF1rEsHApHHxyWJ6A3Qv
xeZP78OgVe7hG4fURnBNPMTRvEODHO4cIZvEZtiW5lIo/EQD5cX1ZWmdFtAt
4hbNJ9LA9gTn/ZFbLbBh90pXNoQGMUSRDWJoC1xV15wt8KfBoiSwzb5rAR/h
L1VED3y9a+GiedpvQccwp2bqKg34+kQuHtRqhYHLRb/xyNFgrRzK/6PRBv1J
oieSOqjQK6dB8LBqgx5Xm6HEFirkFqp6dQS1gdM7Vf7IBiqYZB3T8G5rA7U/
DBqtS6hQGbO/44MhGdghUzsvhgpurj8mY2zboTTU+latKRXmZMu52Yid8G32
0bWro8swli/m9m2gF2Y/xkjQ+5fA361J/3LWIBh7P8rWf74AFi+PX8mIHoa6
s2Un3JznwCGsi/nzwBjEflqfZhWmwLtQObmonkmoztn91WPPDFjvo7TyX52C
cO5ALg+ZKVg92aE55T0D/+wXIl54Pgnl7ns3bnhQoEF+Qvyz4ziwBs2G3Eic
gy7WLK4TeqMQknronFDiAvSKb8XufvkRLrAGybRFLIFEic3BIM0PUHbOdZRW
RIWXwS0pQ58H4EQaIvfnY+D9ofxMQ3EflN0Y1BKcpQPLm13Xi2K6wOGgmdyZ
tW8w8OFA7rMuMlTNcNTq0ldAO2OyXPtBK5znZ5OKZFqDuRdEWyU+EnifV1Et
3rUO/5gQCrZpddD1asWEvLkOrcHp5iwiVeDkuWkuvucHzBSZCHwZL4R0HZVN
Uw4GGGl2HuXalwrFpVeSSVy4v34mPnidAvUC/ioyvAz8P8T+ak4vBYYpb91+
/YcBJjw964OBycBLNJp5JcsA0/EynqHl50Bsd+7dNmTAsUsU8r2ueLinl51Z
mMiA8eAjWa67IyCkvE2DkMqAstjM+C2tcIgTmh8NeMGA/oxA1WifMCidU+Az
KWDAAI+5QNPcE5gPaw77WceA2yvLo6fbH4F154jHpXEG8BWFPIvg8AVXxa29
zZ8ZIJrmt/zL+wEEpIiVSH1lwPKxlNEHs16Q6mRP2VpmAPtgrsd98j0Y4ly9
WvCLAfd8dqgCHLdhxkPwBy/LBkgLH70lP2sPK6Pqif4cG9Ae5aSgS74BPEXB
/ca8G/At5GEFC8dVENuX59LEvwH7d/8VrkM2AXnfDk4p4Q3g6Sjw5uc4BxpT
i/lxohvgLqZh+ieHOvzvfgX/v1/9Fy4RCwU=
          "]]},
        Annotation[#, "Charting`Private`Tag#1"]& ]}, {}},
     {"WolframDynamicHighlight", <|
      "Label" -> {"XYLabel"}, "Ball" -> {"InterpolatedBall"}|>}], 
    StyleBox[
     DynamicBox[(Charting`HighlightActionBox["DynamicHighlight", {}, 
       Slot["HighlightElements"], 
       Slot["LayoutOptions"], 
       Slot["Meta"], 
       Charting`HighlightActionFunction["DynamicHighlight", {{{{}, {}, 
           Annotation[{
             Directive[
              Opacity[1.], 
              RGBColor[0.24, 0.6, 0.8], 
              AbsoluteThickness[2]], 
             Line[CompressedData["
1:eJw113k0VesbB/DMyg0d049CVGRIuC5JeeRmqIiQpEyVITJUyJShdJAxZI7M
ITMZ73klx8yVhLgUOuZz9slQB8lv37V+vz/22uvzz7v2+z7f59nrlbjhbmLP
vGvXrhH8+fd9/hz3n1sSG0jh/YgJyc5CU6M2gM4ptoEMrxQ3pVmpgrzE0gtB
kQ10pD7L1MVKF7g3OhhKhA3EeyzLxsLKHN6/CilzYt5ACdV1FDsrB7DgXBce
nmYgewP/4iorb3DsGKdX5DLQ4l5MlsuGCKE6RZkORxjILXfc0vdWEtwd2iQk
8P1AMgN3gO5WCN1WIvNf+b4jz50OojKxErZJxRUnhdcR+7sr9HuWdTBT9e3Z
pd1r6M5z03mn6b9ANZt9KJprFRl7RVs1i7bCKclBhUjGN2QZXtte30iGA/7c
D6MW6ahR+kCoamAXDGQoWThMYEjfO55BOdUHfztVz/3RREXdUtmKjn0DUCDz
/oTxX0so1Ec1tJH5AyimDXjc61pAUSmPDSuvfwQJxdNjgiVziJttMJAkPQqL
jTps7JUUdDfb4qwS2zjsd2myexA1g5yZj8gy352EX92EfPrdKcTC0m3lR5iC
+/Cb2e0fk6jXovrY07VpqP+9r2W9dgzlOun/bilNgfJ97RVCfw2j2bJ501PG
c3D/ZCqLpvsg6g7pCiKWL8DJJzb68869qBilHw6YX4IuxsN86wu9KMs+l2ZB
XwKLOxnMH+V6UatkWLwSYwm8TD81v13uQfrqoDHMsQwVEqZK6W49aESsenhJ
ahmkSboiF+91o3zPmcuat5aB/8ex5WrfTqQ0kPVIcXwZcp0NzsladqKAPsGn
96aXQXnSueDlyU7UqOe4XbawDMbkQtvorQ7Uz7XFEGQsQ2SCxEeHhx1ob4XD
djY/FZgVBUjCIe2oQ3mIJc2ACpjTz9ig8DZEP/b5QksdFYbKlHgvOrQhI4tI
xzYSFRrXHOIOnG1DFGn20y1kKoQGv49r2HmHVr5mjmV+oIJISsGzVe93SFWE
X/c7jQpnO4wTHO1b0YRy30GmwzRIOZKfZKTdgh7VjhZKhtHgocuYoNjBFlRm
HcjNHE0D8g1xhU9bCDlWiTuNxNPA0m9Nge8+Qj05jqSbmTR4UpSpGGZHQlqc
5GCmWhqMcaz+7q7ZjPStxiZ0vtDgcVv6SWDUoaSrgcmpChjM96sn2NfXISGp
XoFBZQwufhpZivSpQxmGid671DAQofG9GGW8Qc+cbZs0AYMKoaiduxu16A6b
l4WWEQYTzgFteZvVyPU+mBi7YqDtJSLa01iNzqpHf5n2wOBVUL3XN79qNJvM
1eXsiYFn4pqU5lYV2vHXiLD0x2AP6U7EyFYlit7thNWHY+Am2ZjBv1mOep5E
TTlnY6Cu9t3Qzq8cMTnsizfKw4DVQHmndLMMvT0qJCNTiEG6V7Gd3lYp4h3u
oTe+xqCzM03K72cJstrmUrOowyBhYnikPaAEEZ4edZlpwMB6hRDBt12MLKP9
zG42Y7C+P3Lp9XYR4tGYPn7mLQaS7v4Vn38VonRpYXfPbgyoj+vs5IMKURs5
rjKvF4P6lFWC704BusnMGdjVj4FRq4sXYVcBWiKoZdMHMQgQuH5ShykP2f/c
iqwZw0BPNmXpWUguStY6nBr+DwYEGMqYZMpFi5MuXJcmMShyMth5wJyDSH3D
3GgKg+GmU23FLC9RfdilQzzzGBzwvTG58lsWIn1pLglcwCDK74JKHCETcRs3
YdOLGLg8FP3SLZqBOP9gyYygYjAWyK7qdCgdiW6aMvfSMDgfjEWyyaShM8m6
gix0DGQfv1XTUklBYSIq2kYrGKSFFkdPqCcjE68ds1ureD2ICTN+kIRmyvfu
dVvDYDHcPrb2fCLK8S++afMdA8unFykmxgnoZdTQtu4PDLoj1TTol+MROclH
5RAD30/M7jlZuziUVhLo3rCBgfJBim9cXwz6NKHvcX8T3/+huiM9o1HI19WK
XXILg5UjEe/Zvj5FfQ2KimTc749ee6iFhaOFRePl6z/xvMkdk/HfJCKNTXv1
BdxxCjtDtWxP0I1GJUHnbQw8lN4H03kfo/jJ2JDPuI1VcuXlDoQgLSZvv3O/
MLBxW6zouRiIrIpXdwpxi3nGcJ6x90NdZsr7tnBP+irbvvH3Rlfue5Vq72Dw
Imi4Ti7+HjrgJTIUiLt+z7qY9iVXpNaVElqOW03wdL98oD2iTYWQhnC7/Lln
S8H8GtJRCwmh4R6oUanmtNVD8/rX+37iHvJ8ralceRwSslayd/5d/4HOgnGG
KbzrO73zHbdxhSX5dLYd/ON+iTKN+30eQdDU8zaQ5a6ZvcNdZGD/e02uB3SW
5xik4F7UfTuuGe0JPyoi+u1wy54RDe3y9gHKfOSY+L/fo+Erb2YbAL0EuDuI
7284zdkZOxwMQvMmCb64vyenkGqEH4HlgWdnBHALPm8n+HGHwiuLiYB8/PzU
4tccgIUIF1T/0JXFbREr2cTKCINfJyoyc/Hz94ky5ulejgCHzqCwfbjria/r
zIajgeF5k6cHr+/o4zEukZ5YWIu/VimIO0CLtQL7HAdaCh4L5ngeXpxWZq0d
iofRI4OStXh+FE6dKxP6OwG0zd9Lf8DzRTppa+HXlQj+ScbdlHW8Pmoxr4GU
BBecDOjzeD7dVPPNc+qTIUNHz+cTnt9fKs272KpToL+cVED6htdXedGsuzAN
vnGoMTlieP3ldbfNnmVCL6814zjeL6dSCmK+v8wCLVuBtgK8v357xMJrYPES
xDKvGPHOYbBAvZlNdcyGxQuutU0zGOSQD7cphuUCNyyc9sT7N25rKIqJJw+m
jxAeh+D9Haj05PJgUh7cPre/NGQUg2svKLP3C/LhQD+jzXIIA36vgt115EIw
rNXP8ujBgLnEfDDM8BWoh9PzBbowoH9hT7f4+Ap6uaVQaTsGfQaO8ptfi+DG
qp92HT6PiIePGp1mfQ3ybBFnFfF59nPBrNtOogJ4+bosW7IwWGUtVThvXwHd
V7GW1Aw8H+JsCcpFFWDgSn7tkIrX43LtNRalShBZdVIdj8eg9q0ANU+rCpg/
Kv46/gQ/z9RhnnmbGgg9wSQR54iBfY2C50BuDVT59P7Iv4nB9b+Jo/VzNVBj
Hfu13AaDC2xq2RHutdA0WyP98goGR+8mK8sFvYGMHU6PVV0MpvQtLrtl1oNe
6oCK2yEMNCkBdn0T9VAlLr4lLI7Pm5BsV3nRBmjiDF1rEsHApHHxyWJ6A3Qv
xeZP78OgVe7hG4fURnBNPMTRvEODHO4cIZvEZtiW5lIo/EQD5cX1ZWmdFtAt
4hbNJ9LA9gTn/ZFbLbBh90pXNoQGMUSRDWJoC1xV15wt8KfBoiSwzb5rAR/h
L1VED3y9a+GiedpvQccwp2bqKg34+kQuHtRqhYHLRb/xyNFgrRzK/6PRBv1J
oieSOqjQK6dB8LBqgx5Xm6HEFirkFqp6dQS1gdM7Vf7IBiqYZB3T8G5rA7U/
DBqtS6hQGbO/44MhGdghUzsvhgpurj8mY2zboTTU+latKRXmZMu52Yid8G32
0bWro8swli/m9m2gF2Y/xkjQ+5fA361J/3LWIBh7P8rWf74AFi+PX8mIHoa6
s2Un3JznwCGsi/nzwBjEflqfZhWmwLtQObmonkmoztn91WPPDFjvo7TyX52C
cO5ALg+ZKVg92aE55T0D/+wXIl54Pgnl7ns3bnhQoEF+Qvyz4ziwBs2G3Eic
gy7WLK4TeqMQknronFDiAvSKb8XufvkRLrAGybRFLIFEic3BIM0PUHbOdZRW
RIWXwS0pQ58H4EQaIvfnY+D9ofxMQ3EflN0Y1BKcpQPLm13Xi2K6wOGgmdyZ
tW8w8OFA7rMuMlTNcNTq0ldAO2OyXPtBK5znZ5OKZFqDuRdEWyU+EnifV1Et
3rUO/5gQCrZpddD1asWEvLkOrcHp5iwiVeDkuWkuvucHzBSZCHwZL4R0HZVN
Uw4GGGl2HuXalwrFpVeSSVy4v34mPnidAvUC/ioyvAz8P8T+ak4vBYYpb91+
/YcBJjw964OBycBLNJp5JcsA0/EynqHl50Bsd+7dNmTAsUsU8r2ueLinl51Z
mMiA8eAjWa67IyCkvE2DkMqAstjM+C2tcIgTmh8NeMGA/oxA1WifMCidU+Az
KWDAAI+5QNPcE5gPaw77WceA2yvLo6fbH4F154jHpXEG8BWFPIvg8AVXxa29
zZ8ZIJrmt/zL+wEEpIiVSH1lwPKxlNEHs16Q6mRP2VpmAPtgrsd98j0Y4ly9
WvCLAfd8dqgCHLdhxkPwBy/LBkgLH70lP2sPK6Pqif4cG9Ae5aSgS74BPEXB
/ca8G/At5GEFC8dVENuX59LEvwH7d/8VrkM2AXnfDk4p4Q3g6Sjw5uc4BxpT
i/lxohvgLqZh+ieHOvzvfgX/v1/9Fy4RCwU=
              "]]}, "Charting`Private`Tag#1"]}}, {}}, <|
        "HighlightElements" -> <|
          "Label" -> {"XYLabel"}, "Ball" -> {"InterpolatedBall"}|>, 
         "LayoutOptions" -> <|
          "PanelPlotLayout" -> <||>, 
           "PlotRange" -> {{-1.5707962626807608`, 1.5707962626807608`}, {0., 
            1.1}}, "Frame" -> {{False, False}, {False, False}}, 
           "AxesOrigin" -> {0, 0}, "ImageSize" -> {360, 360/GoldenRatio}, 
           "Axes" -> {True, True}, "LabelStyle" -> {}, "AspectRatio" -> 
           GoldenRatio^(-1), "DefaultStyle" -> {
             Directive[
              Opacity[1.], 
              RGBColor[0.24, 0.6, 0.8], 
              AbsoluteThickness[2]]}, 
           "HighlightLabelingFunctions" -> <|"CoordinatesToolOptions" -> ({
               (Identity[#]& )[
                Part[#, 1]], 
               (Identity[#]& )[
                Part[#, 2]]}& ), 
             "ScalingFunctions" -> {{Identity, Identity}, {
               Identity, Identity}}|>, "Primitives" -> {}, "GCFlag" -> 
           False|>, 
         "Meta" -> <|
          "DefaultHighlight" -> {"Dynamic", None}, "Index" -> {}, "Function" -> 
           Plot, "GroupHighlight" -> False|>|>]]& )[<|
       "HighlightElements" -> <|
         "Label" -> {"XYLabel"}, "Ball" -> {"InterpolatedBall"}|>, 
        "LayoutOptions" -> <|
         "PanelPlotLayout" -> <||>, 
          "PlotRange" -> {{-1.5707962626807608`, 1.5707962626807608`}, {0., 
           1.1}}, "Frame" -> {{False, False}, {False, False}}, 
          "AxesOrigin" -> {0, 0}, "ImageSize" -> {360, 360/GoldenRatio}, 
          "Axes" -> {True, True}, "LabelStyle" -> {}, "AspectRatio" -> 
          GoldenRatio^(-1), "DefaultStyle" -> {
            Directive[
             Opacity[1.], 
             RGBColor[0.24, 0.6, 0.8], 
             AbsoluteThickness[2]]}, 
          "HighlightLabelingFunctions" -> <|"CoordinatesToolOptions" -> ({
              (Identity[#]& )[
               Part[#, 1]], 
              (Identity[#]& )[
               Part[#, 2]]}& ), 
            "ScalingFunctions" -> {{Identity, Identity}, {
              Identity, Identity}}|>, "Primitives" -> {}, "GCFlag" -> False|>,
         "Meta" -> <|
         "DefaultHighlight" -> {"Dynamic", None}, "Index" -> {}, "Function" -> 
          Plot, "GroupHighlight" -> False|>|>],
      ImageSizeCache->{{4.503599627370496*^15, -4.503599627370496*^15}, {
       4.503599627370496*^15, -4.503599627370496*^15}}],
     Selectable->False]},
   Annotation[{{{{}, {}, 
       Annotation[{
         Directive[
          Opacity[1.], 
          RGBColor[0.24, 0.6, 0.8], 
          AbsoluteThickness[2]], 
         Line[CompressedData["
1:eJw113k0VesbB/DMyg0d049CVGRIuC5JeeRmqIiQpEyVITJUyJShdJAxZI7M
ITMZ73klx8yVhLgUOuZz9slQB8lv37V+vz/22uvzz7v2+z7f59nrlbjhbmLP
vGvXrhH8+fd9/hz3n1sSG0jh/YgJyc5CU6M2gM4ptoEMrxQ3pVmpgrzE0gtB
kQ10pD7L1MVKF7g3OhhKhA3EeyzLxsLKHN6/CilzYt5ACdV1FDsrB7DgXBce
nmYgewP/4iorb3DsGKdX5DLQ4l5MlsuGCKE6RZkORxjILXfc0vdWEtwd2iQk
8P1AMgN3gO5WCN1WIvNf+b4jz50OojKxErZJxRUnhdcR+7sr9HuWdTBT9e3Z
pd1r6M5z03mn6b9ANZt9KJprFRl7RVs1i7bCKclBhUjGN2QZXtte30iGA/7c
D6MW6ahR+kCoamAXDGQoWThMYEjfO55BOdUHfztVz/3RREXdUtmKjn0DUCDz
/oTxX0so1Ec1tJH5AyimDXjc61pAUSmPDSuvfwQJxdNjgiVziJttMJAkPQqL
jTps7JUUdDfb4qwS2zjsd2myexA1g5yZj8gy352EX92EfPrdKcTC0m3lR5iC
+/Cb2e0fk6jXovrY07VpqP+9r2W9dgzlOun/bilNgfJ97RVCfw2j2bJ501PG
c3D/ZCqLpvsg6g7pCiKWL8DJJzb68869qBilHw6YX4IuxsN86wu9KMs+l2ZB
XwKLOxnMH+V6UatkWLwSYwm8TD81v13uQfrqoDHMsQwVEqZK6W49aESsenhJ
ahmkSboiF+91o3zPmcuat5aB/8ex5WrfTqQ0kPVIcXwZcp0NzsladqKAPsGn
96aXQXnSueDlyU7UqOe4XbawDMbkQtvorQ7Uz7XFEGQsQ2SCxEeHhx1ob4XD
djY/FZgVBUjCIe2oQ3mIJc2ACpjTz9ig8DZEP/b5QksdFYbKlHgvOrQhI4tI
xzYSFRrXHOIOnG1DFGn20y1kKoQGv49r2HmHVr5mjmV+oIJISsGzVe93SFWE
X/c7jQpnO4wTHO1b0YRy30GmwzRIOZKfZKTdgh7VjhZKhtHgocuYoNjBFlRm
HcjNHE0D8g1xhU9bCDlWiTuNxNPA0m9Nge8+Qj05jqSbmTR4UpSpGGZHQlqc
5GCmWhqMcaz+7q7ZjPStxiZ0vtDgcVv6SWDUoaSrgcmpChjM96sn2NfXISGp
XoFBZQwufhpZivSpQxmGid671DAQofG9GGW8Qc+cbZs0AYMKoaiduxu16A6b
l4WWEQYTzgFteZvVyPU+mBi7YqDtJSLa01iNzqpHf5n2wOBVUL3XN79qNJvM
1eXsiYFn4pqU5lYV2vHXiLD0x2AP6U7EyFYlit7thNWHY+Am2ZjBv1mOep5E
TTlnY6Cu9t3Qzq8cMTnsizfKw4DVQHmndLMMvT0qJCNTiEG6V7Gd3lYp4h3u
oTe+xqCzM03K72cJstrmUrOowyBhYnikPaAEEZ4edZlpwMB6hRDBt12MLKP9
zG42Y7C+P3Lp9XYR4tGYPn7mLQaS7v4Vn38VonRpYXfPbgyoj+vs5IMKURs5
rjKvF4P6lFWC704BusnMGdjVj4FRq4sXYVcBWiKoZdMHMQgQuH5ShykP2f/c
iqwZw0BPNmXpWUguStY6nBr+DwYEGMqYZMpFi5MuXJcmMShyMth5wJyDSH3D
3GgKg+GmU23FLC9RfdilQzzzGBzwvTG58lsWIn1pLglcwCDK74JKHCETcRs3
YdOLGLg8FP3SLZqBOP9gyYygYjAWyK7qdCgdiW6aMvfSMDgfjEWyyaShM8m6
gix0DGQfv1XTUklBYSIq2kYrGKSFFkdPqCcjE68ds1ureD2ICTN+kIRmyvfu
dVvDYDHcPrb2fCLK8S++afMdA8unFykmxgnoZdTQtu4PDLoj1TTol+MROclH
5RAD30/M7jlZuziUVhLo3rCBgfJBim9cXwz6NKHvcX8T3/+huiM9o1HI19WK
XXILg5UjEe/Zvj5FfQ2KimTc749ee6iFhaOFRePl6z/xvMkdk/HfJCKNTXv1
BdxxCjtDtWxP0I1GJUHnbQw8lN4H03kfo/jJ2JDPuI1VcuXlDoQgLSZvv3O/
MLBxW6zouRiIrIpXdwpxi3nGcJ6x90NdZsr7tnBP+irbvvH3Rlfue5Vq72Dw
Imi4Ti7+HjrgJTIUiLt+z7qY9iVXpNaVElqOW03wdL98oD2iTYWQhnC7/Lln
S8H8GtJRCwmh4R6oUanmtNVD8/rX+37iHvJ8ralceRwSslayd/5d/4HOgnGG
KbzrO73zHbdxhSX5dLYd/ON+iTKN+30eQdDU8zaQ5a6ZvcNdZGD/e02uB3SW
5xik4F7UfTuuGe0JPyoi+u1wy54RDe3y9gHKfOSY+L/fo+Erb2YbAL0EuDuI
7284zdkZOxwMQvMmCb64vyenkGqEH4HlgWdnBHALPm8n+HGHwiuLiYB8/PzU
4tccgIUIF1T/0JXFbREr2cTKCINfJyoyc/Hz94ky5ulejgCHzqCwfbjria/r
zIajgeF5k6cHr+/o4zEukZ5YWIu/VimIO0CLtQL7HAdaCh4L5ngeXpxWZq0d
iofRI4OStXh+FE6dKxP6OwG0zd9Lf8DzRTppa+HXlQj+ScbdlHW8Pmoxr4GU
BBecDOjzeD7dVPPNc+qTIUNHz+cTnt9fKs272KpToL+cVED6htdXedGsuzAN
vnGoMTlieP3ldbfNnmVCL6814zjeL6dSCmK+v8wCLVuBtgK8v357xMJrYPES
xDKvGPHOYbBAvZlNdcyGxQuutU0zGOSQD7cphuUCNyyc9sT7N25rKIqJJw+m
jxAeh+D9Haj05PJgUh7cPre/NGQUg2svKLP3C/LhQD+jzXIIA36vgt115EIw
rNXP8ujBgLnEfDDM8BWoh9PzBbowoH9hT7f4+Ap6uaVQaTsGfQaO8ptfi+DG
qp92HT6PiIePGp1mfQ3ybBFnFfF59nPBrNtOogJ4+bosW7IwWGUtVThvXwHd
V7GW1Aw8H+JsCcpFFWDgSn7tkIrX43LtNRalShBZdVIdj8eg9q0ANU+rCpg/
Kv46/gQ/z9RhnnmbGgg9wSQR54iBfY2C50BuDVT59P7Iv4nB9b+Jo/VzNVBj
Hfu13AaDC2xq2RHutdA0WyP98goGR+8mK8sFvYGMHU6PVV0MpvQtLrtl1oNe
6oCK2yEMNCkBdn0T9VAlLr4lLI7Pm5BsV3nRBmjiDF1rEsHApHHxyWJ6A3Qv
xeZP78OgVe7hG4fURnBNPMTRvEODHO4cIZvEZtiW5lIo/EQD5cX1ZWmdFtAt
4hbNJ9LA9gTn/ZFbLbBh90pXNoQGMUSRDWJoC1xV15wt8KfBoiSwzb5rAR/h
L1VED3y9a+GiedpvQccwp2bqKg34+kQuHtRqhYHLRb/xyNFgrRzK/6PRBv1J
oieSOqjQK6dB8LBqgx5Xm6HEFirkFqp6dQS1gdM7Vf7IBiqYZB3T8G5rA7U/
DBqtS6hQGbO/44MhGdghUzsvhgpurj8mY2zboTTU+latKRXmZMu52Yid8G32
0bWro8swli/m9m2gF2Y/xkjQ+5fA361J/3LWIBh7P8rWf74AFi+PX8mIHoa6
s2Un3JznwCGsi/nzwBjEflqfZhWmwLtQObmonkmoztn91WPPDFjvo7TyX52C
cO5ALg+ZKVg92aE55T0D/+wXIl54Pgnl7ns3bnhQoEF+Qvyz4ziwBs2G3Eic
gy7WLK4TeqMQknronFDiAvSKb8XufvkRLrAGybRFLIFEic3BIM0PUHbOdZRW
RIWXwS0pQ58H4EQaIvfnY+D9ofxMQ3EflN0Y1BKcpQPLm13Xi2K6wOGgmdyZ
tW8w8OFA7rMuMlTNcNTq0ldAO2OyXPtBK5znZ5OKZFqDuRdEWyU+EnifV1Et
3rUO/5gQCrZpddD1asWEvLkOrcHp5iwiVeDkuWkuvucHzBSZCHwZL4R0HZVN
Uw4GGGl2HuXalwrFpVeSSVy4v34mPnidAvUC/ioyvAz8P8T+ak4vBYYpb91+
/YcBJjw964OBycBLNJp5JcsA0/EynqHl50Bsd+7dNmTAsUsU8r2ueLinl51Z
mMiA8eAjWa67IyCkvE2DkMqAstjM+C2tcIgTmh8NeMGA/oxA1WifMCidU+Az
KWDAAI+5QNPcE5gPaw77WceA2yvLo6fbH4F154jHpXEG8BWFPIvg8AVXxa29
zZ8ZIJrmt/zL+wEEpIiVSH1lwPKxlNEHs16Q6mRP2VpmAPtgrsd98j0Y4ly9
WvCLAfd8dqgCHLdhxkPwBy/LBkgLH70lP2sPK6Pqif4cG9Ae5aSgS74BPEXB
/ca8G/At5GEFC8dVENuX59LEvwH7d/8VrkM2AXnfDk4p4Q3g6Sjw5uc4BxpT
i/lxohvgLqZh+ieHOvzvfgX/v1/9Fy4RCwU=
          "]]}, "Charting`Private`Tag#1"]}}, {}}, <|
    "HighlightElements" -> <|
      "Label" -> {"XYLabel"}, "Ball" -> {"InterpolatedBall"}|>, 
     "LayoutOptions" -> <|
      "PanelPlotLayout" -> <||>, 
       "PlotRange" -> {{-1.5707962626807608`, 1.5707962626807608`}, {0., 
        1.1}}, "Frame" -> {{False, False}, {False, False}}, 
       "AxesOrigin" -> {0, 0}, "ImageSize" -> {360, 360/GoldenRatio}, 
       "Axes" -> {True, True}, "LabelStyle" -> {}, "AspectRatio" -> 
       GoldenRatio^(-1), "DefaultStyle" -> {
         Directive[
          Opacity[1.], 
          RGBColor[0.24, 0.6, 0.8], 
          AbsoluteThickness[2]]}, 
       "HighlightLabelingFunctions" -> <|"CoordinatesToolOptions" -> ({
           (Identity[#]& )[
            Part[#, 1]], 
           (Identity[#]& )[
            Part[#, 2]]}& ), 
         "ScalingFunctions" -> {{Identity, Identity}, {Identity, Identity}}|>,
        "Primitives" -> {}, "GCFlag" -> False|>, 
     "Meta" -> <|
      "DefaultHighlight" -> {"Dynamic", None}, "Index" -> {}, "Function" -> 
       Plot, "GroupHighlight" -> False|>|>, "DynamicHighlight"]],
  AspectRatio->NCache[GoldenRatio^(-1), 0.6180339887498948],
  Axes->{True, True},
  AxesLabel->{None, None},
  AxesOrigin->{0, 0},
  DefaultBaseStyle->{"PlotGraphics", "Graphics"},
  DisplayFunction->Identity,
  Frame->{{False, False}, {False, False}},
  FrameLabel->{{None, None}, {None, None}},
  FrameTicks->{{Automatic, Automatic}, {Automatic, Automatic}},
  GridLines->{None, None},
  GridLinesStyle->Directive[
    GrayLevel[0.5, 0.4]],
  ImagePadding->All,
  Method->{
   "DefaultBoundaryStyle" -> Automatic, 
    "DefaultGraphicsInteraction" -> {
     "Version" -> 1.2, "TrackMousePosition" -> {True, False}, 
      "Effects" -> {
       "Highlight" -> {"ratio" -> 2}, "HighlightPoint" -> {"ratio" -> 2}, 
        "Droplines" -> {
         "freeformCursorMode" -> True, 
          "placement" -> {"x" -> "All", "y" -> "None"}}}}, "DefaultMeshStyle" -> 
    AbsolutePointSize[6], "ScalingFunctions" -> None, 
    "CoordinatesToolOptions" -> {"DisplayFunction" -> ({
        (Identity[#]& )[
         Part[#, 1]], 
        (Identity[#]& )[
         Part[#, 2]]}& ), "CopiedValueFunction" -> ({
        (Identity[#]& )[
         Part[#, 1]], 
        (Identity[#]& )[
         Part[#, 2]]}& )}},
  PlotInteractivity:>True,
  PlotRange->{{-1.5707962626807608`, 1.5707962626807608`}, {0., 1.1}},
  PlotRangeClipping->True,
  PlotRangePadding->{{
     Scaled[0.02], 
     Scaled[0.02]}, {0, 0}},
  Ticks->{Automatic, Automatic}]], "Output",
 CellChangeTimes->{3.951530898588777*^9, 3.951531179016734*^9, 
  3.9526623897378197`*^9, 3.964144599993855*^9},
 CellLabel->"Out[63]=",ExpressionUUID->"36047ac3-8835-48a3-9276-7162913d0438"]
}, Open  ]],

Cell[CellGroupData[{

Cell[BoxData[
 RowBox[{"Export", "[", 
  RowBox[{"\"\<affgaussintquasi-orisel-kappa2.eps\>\"", ",", " ", "%"}], 
  "]"}]], "Input",
 CellChangeTimes->{{3.951530905478992*^9, 3.951530905834691*^9}},
 CellLabel->"In[64]:=",ExpressionUUID->"1f3ef2f6-11be-4350-b441-22d7934087d5"],

Cell[BoxData["\<\"affgaussintquasi-orisel-kappa2.eps\"\>"], "Output",
 CellChangeTimes->{3.951530907109365*^9, 3.951531181981142*^9, 
  3.952662389933774*^9, 3.964144600130382*^9},
 CellLabel->"Out[64]=",ExpressionUUID->"69509c6a-b398-46a3-b526-fc0a03395dc0"]
}, Open  ]],

Cell[CellGroupData[{

Cell[BoxData[
 RowBox[{"Plot", "[", 
  RowBox[{
   RowBox[{
    RowBox[{"Sqrt", "[", "intquasiquadsel2C", "]"}], "/.", 
    RowBox[{"{", 
     RowBox[{
      RowBox[{"gamma", "->", 
       RowBox[{"Sqrt", "[", "2", "]"}]}], ",", 
      RowBox[{"kappa", "->", "4"}]}], "}"}]}], ",", 
   RowBox[{"{", 
    RowBox[{"theta", ",", 
     RowBox[{
      RowBox[{"-", "Pi"}], "/", "2"}], ",", 
     RowBox[{"Pi", "/", "2"}]}], "}"}], ",", 
   RowBox[{"PlotRange", "->", 
    RowBox[{"{", 
     RowBox[{"0", ",", "1.1"}], "}"}]}]}], "]"}]], "Input",
 CellChangeTimes->{{3.95153091454858*^9, 3.9515309149297857`*^9}, {
  3.951531184708508*^9, 3.951531188165187*^9}},
 CellLabel->"In[65]:=",ExpressionUUID->"dcee5ec4-5cbe-48e8-8638-2e378161ef1a"],

Cell[BoxData[
 GraphicsBox[
  InterpretationBox[{
    TagBox[{{{}, {}, 
       TagBox[
        {RGBColor[0.24, 0.6, 0.8], AbsoluteThickness[2], Opacity[1.], 
         LineBox[CompressedData["
1:eJw1mHk41G/UxoVspUVSKdKmLAkpP0uO7KSsiRZboSSyZqlQYwslhJRd9pC9
lEfZ15gYYxhMM5axfWWpsb/zXtf7/vVcn7+ec9/3dc71POeIrYuxHSsLCwvP
FhaW/z31dHeorx5ZRlLdfcY1NjoqSuWP57iElxFbFK068ZYoSB6ZShIQXEbh
70NN7986DzuWmxgyfMtoRVz9tvktLejOCSy8y7qMlgUMFm1umYE519IBwm8G
8po0HC25ZQ8OTQNzxRkMlL+3TWi7lRfgNHOT7U8wkLG9aMqTO8Hg2rPCF7Pn
H9r8ePMir0s8tN4SnKDt+Yv6V+aW/ILTYL0mr1jxwBLiFDV3cr2RDdSSP6+N
uBeRxs6X8U6jH+F8GkdP5LYFJKPdlGRzpASUj+Klwhl/EHdaRZV4XTkc8tvx
JGJyDuU1W7SPvPoMXe9lzO3JGNqroGXEb/kNft4tHT9XPYOcCiJaqqZrIUus
+z/Db1PI7JyJg5dCHUgndj10a6EjSn3s3bmqBjgifYEkkD+O1I2s99Q0NsPk
F82tHJ9G0TbZhRxt7nY4eL/a5lEEFYlLZKjr7OmCxOZmLV4cFbF6iMnzH+oC
QVGCRIYfFV1KfqgzdpzJlLmlTkcqulh+euT9+S7Yf030haguFekp0nJNr3cB
v/rrkt6tVHS/L+bPYnoXbD/owCbn/xvRchRKJBW6YaOV78OcKwVd+qofq+KH
B6ME0fJ9jhS01bSjaX8QHjLtFBtUbCmIjDuyf+UlHvRYbEcjjCnonyVFCp+O
h7hzn06InaWgauEz/P2teDidapBlsziClihaJJ1Dv+CmZ0Q23msE0R8kG07V
/wJ32G56798QKuk7KCR/phc01FHQ7bEhtFG27ntYuRcEtN0qb/UOoVPibDN8
ur1QdYUoaFw6hAbHWDUO3u6FtVuZFEWXIbRl9CqUxvcC7rGyy/ZxMtIVSCja
zkaAuM9OL4oIgyiv79iptt8EqDrbUbtUTkK3KwLiyC1EkN4XqcOXRUK8xSVh
M0Qi5Kzod0nFkZBP0tnXPBNESPjePuzgRUL5w177nDj64ZFB+0b/eRIiT02/
61Tvh/P325RrKvsRqXo2UPh7P5Slt1QFfyaixi03J0waSSAZHKaakUtEJ/cP
+RzrI0HmPd1m9JaIXB5scLBOkCBWuqWP4UNE1sjNZJp7ANxrmv86KhJRKNcx
t0dXBkCW1CRnUN2HYiI3fniSBqBod2Pxvm8EdCqpGPd8YxCMLXfrjeQTUMjF
sQoaHxn+5t2k5iQS0LKL4bDFSTIoayzsVfQmoIfFXHYBhmRo9hLxu3mWgCKL
ap7VZpBhZMBXMy23F8Xq034LXxmC3VlnSOJxPWhHgLzVSMkwuCu+ZVNxwSNB
ropXqtYUiI09OGhmiUf7ZEa1N5woUDabVOZyGY9wcvJVTT4U+JuebpcmgUcF
iNjzJIYC3tsKmtgnulHH+Nknj5oo8HSwJrzNuhtdp5r8zpD5DaFPaXssjLuQ
qOEPobkdVFAMstKZcGxHXmE8VwamaYDdXXvlH1qPVOy1jhr9nICeQpldV+zr
UbXltiTCyAR8WbSPOqRRj/KFUkNuzU8ALqA76vNmHQpmDYh23ksHwYSs1wte
dYgy6hX55gYdNJoMYxzsfiCXf4MTpeN0SDjxIc5ArRbdFLF3H1qbhCf3SQLC
IrVI8nBK5CLvFDTYHpbqX0XIuvDXmS2Hp+C676LUHneEXq+6OqypTkFQbrJ0
iE0NkpFznnLGTQGJc+Gsi8pXtEQWc6dyTcPz+neKwKhEnyv5bIjsMzDRqRBj
V1WJqBcPP6TxzcCV/r6pcO9KVGXR7jogMgOCs3uSiIwKNCooWBiqPAPF+yI2
XZfLUSyKze5xmwGy4+P6zJVSJD9nebqPNANqnoJCbV9K0Z3/7HE24zOQ41/l
+ce3FOVF7tLpWpgBj9hFUZXVEmR9uMLTYvss8NQ4hfWtfkImXawHdyrPgvPR
L+/5V4oQubbyXOGbWVCQ/3vZxrcItZqtXzZInQV2fdnNjyuFqMd36mln3iy8
88yz0V79iDZZ7HPs0Cw0NyeK+q7lo3KcRen02CzEkAl9jY/z0YE/vSc85mbB
cp4vbM96Hnr3oqaWsDwLSwfDpwrWc1FPrTGX5HYMjrr4FQ9vZKOuRkc13jMY
zDyvtJH0z0aHmpqv3pHHoCphgc9nMwu5L5WTYwADgx/3PflYstBiYC2HnwEG
j/feVNTckolk+IOO2zzAQFs8Yep1YAYK5hJRcvfAgA963g9tyUAEtSHLG34Y
5N7V33zEmo4u4vjKCkIxIFQr1+expSJVk0o5/TQMDvnYDs1vT0EiycSxySwM
InwvyUXxJaOTZVpGVgUY3H8iNNIq9B7Fzll6NFdgQHrKcf7usXdoLTqq7ms1
BnoBWPhWsUS0M/4UI6gWA/Hn3+VV5RIQ/29uw7gWDBJxeZFkhXj0dTlNgNyB
AU9wDNUX4lDxC21uRjcGk6F2r8r1YhH90Pu23H4Mrr+4MmpsGIOCnzEuqZIx
aA2XV5q7Go0u3miwyBth6nnJPS5uE4X0NTmjGWMYyIqM+kR1vESX1bb5DdKZ
+o9VnmgjRiD6zUznmGkM5k+EdW+lvUD/RUcYCmEYdJ+68UQVC0Vx7Xocvn8w
KJY4Lea3Eoyk8s89yl3AIEpqs6d8axASFPSKyF/C4KFMd8DcrufI4Au3TMA/
DAzlMiQlDgUi9gMNRieXMbBynixuu/IU7a+4Sk5dwUDY4yXXRTtfdLhfvX56
FYMhH1nrCj8vFCy3yOBZxyDJn1ApEe2G2sxyXVaZXMWzJKxm9AAp0nHCNRsY
yAtc6JR8aoe4voauG28y/VfnWZUyu4GyUuI5vjC5q0yulMtaG/Fu8zq3wOQe
jwIV2U9nYOJla8gGk5MeadIN35uAz17h9QEmGxZfb7iQZgPG2EBcOJO7M/kE
TDzuQV6BkTkvk3P17c6WZTwE/7pCLRvm/ZNa3wdUIj0Ax8p+L4RZn/hFIVyL
lzewd6s1+68x61HykTS1fgzNSsouekx9hERHR+x4ANz6meI4zvTjb3xCTdmB
Z1ABK81mDAwE3jTy+e7AQTq5NDHhL1Nf9KI9sAXDXdKO+YJFDMxfHa1mZ4RA
isUJasw8Bt4Rhjtbp8NgwWj8+eU5pj/BBZWmhEhIidc/pzCFAfE5aZtg2ytQ
kR73vT/B7AdV9mJsOArIOgKkh6NM/Rdk2ct7oiHoa7ft0hAGUsq6hft+xkCZ
e/xPjwEMahStzX1bYiHQ9tZgUx8zH/mXBVATBwb13i70nxg4n/9gll4VD6rl
/VpVbRhsyH1l2VqaAPgnutY3mpj5yk6atmYnwtnIXt7DNcz8JbXWTV8ng8gu
6eS0XAyUE7Je/k1NAUMpd1xSBgbbn7Ht0jdPBfajTj8dkjCgz9xOm3FIA7Es
jeq7URikNxyvlw7JgGyvZNfjzP6NWu2J2LIzE6qzW5feOWHwVCboKj4uE+gf
3G1odzC4kTQ65p71AS58kjGlm2LA75nFXdmQDfwW6y0dshiw5pvhQy7nwBqh
P4UghsHcCMc7894cqOx1Ni4VwaBD30FyhZYLS79mR+m8GAQfP2Vwgb0AWiu6
lK8x59ka3bTV5kgxVPtSXaNfzcIC+0cpPbtiUIq4EbENNwuTh7fGyOYWw+4e
IVcr71kgXi2/wSbzCVSDFR69tZ6F8u97ZzJVS+C6JX/B7TPMefuWsHPCqgye
md0597VxBig65ledk6sgvFFsJ314GlRGH9t0kKtAIt9KoLh7GhID0x5ICn2G
7M462Tt102D8ZTJo8t1n+E5eUniTNQ0/JJ5U2L/9AoEJKVdPOE1D+o70fVax
XyH2WPOy8eIUyE4uTZ/UrAVB/ywBt9VJWCyCov1K9aDpYVO19ncCSB+Enf90
tcMrS9NLhG80qOAoMM6ZbwfVxKp520IaxDgoyFvxd8Dy2eyYlWQa6IuZsnRc
64CXewNW9AJoUFMQFp0z1AEmtC8truo0SCtdrLCa7oQ180wVShsVyqxHN8ee
dwGNPFn5dPQ3+DlX61xNwYNIpkagqjIF1GDpzo4iPAwlyuFfSVOAZ9eZwKYa
PEz6lUnTj1Mg4VP6Z4UhPEQIu7B94aVAxWKYuLDQL/gVJeL5a3gE5n3Nt48n
/oI37fSRkaARcAxZ+ukd1wODGSX63sz3i3nqmWvvIwnAw4UrmDhPhkXOIZvc
ZALEruRUxh0lQ5RLhFNFEQF4fWrszXeQoUWFHtjVTQDhse/WAmODoEhOL2AX
6APc5ewY37hBOCQowPoguQ+8Ugqd8CsDMByzVnChiAikB9f3ynWTwD6khXW4
iwTf1Ls0vIuJcHPn/cqWERK8KWz1w6URwSh+u1PZHAk8VayTkqKJoJxt0Bu2
awCMn1fa//UgAl9Tb7ac4QB03TQKVFUkwjeO3/ovfg6A/QDVR7ypD/iDV+LO
dQ5C5XqT2hKdAHU4CYmItiFQfpN5JcqwFxQ336SKDgzB1FvnjTyNXijxYRH4
PjkEFU8/sv/8rxfSnXtZ/nIPg3THp0nZI73wzNyfYKUzDC7EkJW78z2gJvkr
8GzDMHxCpAtBTB9H7l1wemA1Aiq0FAuF0V9guXv0B78FBe5osxMiEvHAntiz
GG5DASnOF9EDr/CQd7RelM2RAvpRfKmyzP/Cv7MZL/74UsBcOSZ42QUPUWY2
xp3vKZCK43Cha+Kh7h2ZEjJCgd63vZq6C91wSpTAsurwG1gpx6ybTbphQbFJ
heJFhUWHyrJRsS4ocuFdtn04CtUzYtdiH7cDu/9YoG3sOISHsBR30Zsh8O0x
3X2xdFC7o0F129IIl9j9xerDpmDqwoiPkXcdFOo+IM7mzsDiFK9d3WYt/JeI
Gjo/YBB7MB2T6fwGhbZ4VYGxOZi7LO0WmvoZ7EVMJS4u/oFa1mt2wvhyKKFy
lmvNzcPD6Km5C34loMe/VTR8yyKMJTz9dkmgELz05M7nsSzBtOD6/QNz2dCS
M2/csLIEuk4Gr64JpsNdjxWzwzz/QJv0VmJzIB7eacqtmHAygNu15ubu3WGQ
9/FafM02BoTfFr33pCAUqvb6yYntYgB7T7fSjHYoEEa/O2/sZ8B8B2Wp72kI
7Ao2oOaIM+AG9wQPcToIghsd29cvM6BZz+uMZ8szcNNOS86OZYC8Lc8/Z24f
CCyqV+J7ywAaQad1TdUbovZNEB8nMaAnYb/hS+9H8HFcao9xFgOk3i8wqsc9
YSLka8haJQP6RL/bqzS6gWVz30OjAQZIVp2mhXHegwfSq7xfhxkQe/qJ9KaX
AzxOEM4XpTEgXatzp/eYHby9aze6Os2ALf6GMe4NttDDtWCRtcGA/CZPVgFO
C6A+FPi3i20ZjN6RXCXHrsI8USHWj3MZEpQ45bUajGFnbkCn4a5lgO74cjZO
XRDenXm/mn8Zvs1RX2g2qIGkTxOX6IFlIIvNPOLnVAAlyuSHKKFlKC+PMFHn
FIP/20fA/+8j/gco8suC
          "]]},
        Annotation[#, "Charting`Private`Tag#1"]& ]}, {}},
     {"WolframDynamicHighlight", <|
      "Label" -> {"XYLabel"}, "Ball" -> {"InterpolatedBall"}|>}], 
    StyleBox[
     DynamicBox[(Charting`HighlightActionBox["DynamicHighlight", {}, 
       Slot["HighlightElements"], 
       Slot["LayoutOptions"], 
       Slot["Meta"], 
       Charting`HighlightActionFunction["DynamicHighlight", {{{{}, {}, 
           Annotation[{
             Directive[
              Opacity[1.], 
              RGBColor[0.24, 0.6, 0.8], 
              AbsoluteThickness[2]], 
             Line[CompressedData["
1:eJw1mHk41G/UxoVspUVSKdKmLAkpP0uO7KSsiRZboSSyZqlQYwslhJRd9pC9
lEfZ15gYYxhMM5axfWWpsb/zXtf7/vVcn7+ec9/3dc71POeIrYuxHSsLCwvP
FhaW/z31dHeorx5ZRlLdfcY1NjoqSuWP57iElxFbFK068ZYoSB6ZShIQXEbh
70NN7986DzuWmxgyfMtoRVz9tvktLejOCSy8y7qMlgUMFm1umYE519IBwm8G
8po0HC25ZQ8OTQNzxRkMlL+3TWi7lRfgNHOT7U8wkLG9aMqTO8Hg2rPCF7Pn
H9r8ePMir0s8tN4SnKDt+Yv6V+aW/ILTYL0mr1jxwBLiFDV3cr2RDdSSP6+N
uBeRxs6X8U6jH+F8GkdP5LYFJKPdlGRzpASUj+Klwhl/EHdaRZV4XTkc8tvx
JGJyDuU1W7SPvPoMXe9lzO3JGNqroGXEb/kNft4tHT9XPYOcCiJaqqZrIUus
+z/Db1PI7JyJg5dCHUgndj10a6EjSn3s3bmqBjgifYEkkD+O1I2s99Q0NsPk
F82tHJ9G0TbZhRxt7nY4eL/a5lEEFYlLZKjr7OmCxOZmLV4cFbF6iMnzH+oC
QVGCRIYfFV1KfqgzdpzJlLmlTkcqulh+euT9+S7Yf030haguFekp0nJNr3cB
v/rrkt6tVHS/L+bPYnoXbD/owCbn/xvRchRKJBW6YaOV78OcKwVd+qofq+KH
B6ME0fJ9jhS01bSjaX8QHjLtFBtUbCmIjDuyf+UlHvRYbEcjjCnonyVFCp+O
h7hzn06InaWgauEz/P2teDidapBlsziClihaJJ1Dv+CmZ0Q23msE0R8kG07V
/wJ32G56798QKuk7KCR/phc01FHQ7bEhtFG27ntYuRcEtN0qb/UOoVPibDN8
ur1QdYUoaFw6hAbHWDUO3u6FtVuZFEWXIbRl9CqUxvcC7rGyy/ZxMtIVSCja
zkaAuM9OL4oIgyiv79iptt8EqDrbUbtUTkK3KwLiyC1EkN4XqcOXRUK8xSVh
M0Qi5Kzod0nFkZBP0tnXPBNESPjePuzgRUL5w177nDj64ZFB+0b/eRIiT02/
61Tvh/P325RrKvsRqXo2UPh7P5Slt1QFfyaixi03J0waSSAZHKaakUtEJ/cP
+RzrI0HmPd1m9JaIXB5scLBOkCBWuqWP4UNE1sjNZJp7ANxrmv86KhJRKNcx
t0dXBkCW1CRnUN2HYiI3fniSBqBod2Pxvm8EdCqpGPd8YxCMLXfrjeQTUMjF
sQoaHxn+5t2k5iQS0LKL4bDFSTIoayzsVfQmoIfFXHYBhmRo9hLxu3mWgCKL
ap7VZpBhZMBXMy23F8Xq034LXxmC3VlnSOJxPWhHgLzVSMkwuCu+ZVNxwSNB
ropXqtYUiI09OGhmiUf7ZEa1N5woUDabVOZyGY9wcvJVTT4U+JuebpcmgUcF
iNjzJIYC3tsKmtgnulHH+Nknj5oo8HSwJrzNuhtdp5r8zpD5DaFPaXssjLuQ
qOEPobkdVFAMstKZcGxHXmE8VwamaYDdXXvlH1qPVOy1jhr9nICeQpldV+zr
UbXltiTCyAR8WbSPOqRRj/KFUkNuzU8ALqA76vNmHQpmDYh23ksHwYSs1wte
dYgy6hX55gYdNJoMYxzsfiCXf4MTpeN0SDjxIc5ArRbdFLF3H1qbhCf3SQLC
IrVI8nBK5CLvFDTYHpbqX0XIuvDXmS2Hp+C676LUHneEXq+6OqypTkFQbrJ0
iE0NkpFznnLGTQGJc+Gsi8pXtEQWc6dyTcPz+neKwKhEnyv5bIjsMzDRqRBj
V1WJqBcPP6TxzcCV/r6pcO9KVGXR7jogMgOCs3uSiIwKNCooWBiqPAPF+yI2
XZfLUSyKze5xmwGy4+P6zJVSJD9nebqPNANqnoJCbV9K0Z3/7HE24zOQ41/l
+ce3FOVF7tLpWpgBj9hFUZXVEmR9uMLTYvss8NQ4hfWtfkImXawHdyrPgvPR
L+/5V4oQubbyXOGbWVCQ/3vZxrcItZqtXzZInQV2fdnNjyuFqMd36mln3iy8
88yz0V79iDZZ7HPs0Cw0NyeK+q7lo3KcRen02CzEkAl9jY/z0YE/vSc85mbB
cp4vbM96Hnr3oqaWsDwLSwfDpwrWc1FPrTGX5HYMjrr4FQ9vZKOuRkc13jMY
zDyvtJH0z0aHmpqv3pHHoCphgc9nMwu5L5WTYwADgx/3PflYstBiYC2HnwEG
j/feVNTckolk+IOO2zzAQFs8Yep1YAYK5hJRcvfAgA963g9tyUAEtSHLG34Y
5N7V33zEmo4u4vjKCkIxIFQr1+expSJVk0o5/TQMDvnYDs1vT0EiycSxySwM
InwvyUXxJaOTZVpGVgUY3H8iNNIq9B7Fzll6NFdgQHrKcf7usXdoLTqq7ms1
BnoBWPhWsUS0M/4UI6gWA/Hn3+VV5RIQ/29uw7gWDBJxeZFkhXj0dTlNgNyB
AU9wDNUX4lDxC21uRjcGk6F2r8r1YhH90Pu23H4Mrr+4MmpsGIOCnzEuqZIx
aA2XV5q7Go0u3miwyBth6nnJPS5uE4X0NTmjGWMYyIqM+kR1vESX1bb5DdKZ
+o9VnmgjRiD6zUznmGkM5k+EdW+lvUD/RUcYCmEYdJ+68UQVC0Vx7Xocvn8w
KJY4Lea3Eoyk8s89yl3AIEpqs6d8axASFPSKyF/C4KFMd8DcrufI4Au3TMA/
DAzlMiQlDgUi9gMNRieXMbBynixuu/IU7a+4Sk5dwUDY4yXXRTtfdLhfvX56
FYMhH1nrCj8vFCy3yOBZxyDJn1ApEe2G2sxyXVaZXMWzJKxm9AAp0nHCNRsY
yAtc6JR8aoe4voauG28y/VfnWZUyu4GyUuI5vjC5q0yulMtaG/Fu8zq3wOQe
jwIV2U9nYOJla8gGk5MeadIN35uAz17h9QEmGxZfb7iQZgPG2EBcOJO7M/kE
TDzuQV6BkTkvk3P17c6WZTwE/7pCLRvm/ZNa3wdUIj0Ax8p+L4RZn/hFIVyL
lzewd6s1+68x61HykTS1fgzNSsouekx9hERHR+x4ANz6meI4zvTjb3xCTdmB
Z1ABK81mDAwE3jTy+e7AQTq5NDHhL1Nf9KI9sAXDXdKO+YJFDMxfHa1mZ4RA
isUJasw8Bt4Rhjtbp8NgwWj8+eU5pj/BBZWmhEhIidc/pzCFAfE5aZtg2ytQ
kR73vT/B7AdV9mJsOArIOgKkh6NM/Rdk2ct7oiHoa7ft0hAGUsq6hft+xkCZ
e/xPjwEMahStzX1bYiHQ9tZgUx8zH/mXBVATBwb13i70nxg4n/9gll4VD6rl
/VpVbRhsyH1l2VqaAPgnutY3mpj5yk6atmYnwtnIXt7DNcz8JbXWTV8ng8gu
6eS0XAyUE7Je/k1NAUMpd1xSBgbbn7Ht0jdPBfajTj8dkjCgz9xOm3FIA7Es
jeq7URikNxyvlw7JgGyvZNfjzP6NWu2J2LIzE6qzW5feOWHwVCboKj4uE+gf
3G1odzC4kTQ65p71AS58kjGlm2LA75nFXdmQDfwW6y0dshiw5pvhQy7nwBqh
P4UghsHcCMc7894cqOx1Ni4VwaBD30FyhZYLS79mR+m8GAQfP2Vwgb0AWiu6
lK8x59ka3bTV5kgxVPtSXaNfzcIC+0cpPbtiUIq4EbENNwuTh7fGyOYWw+4e
IVcr71kgXi2/wSbzCVSDFR69tZ6F8u97ZzJVS+C6JX/B7TPMefuWsHPCqgye
md0597VxBig65ledk6sgvFFsJ314GlRGH9t0kKtAIt9KoLh7GhID0x5ICn2G
7M462Tt102D8ZTJo8t1n+E5eUniTNQ0/JJ5U2L/9AoEJKVdPOE1D+o70fVax
XyH2WPOy8eIUyE4uTZ/UrAVB/ywBt9VJWCyCov1K9aDpYVO19ncCSB+Enf90
tcMrS9NLhG80qOAoMM6ZbwfVxKp520IaxDgoyFvxd8Dy2eyYlWQa6IuZsnRc
64CXewNW9AJoUFMQFp0z1AEmtC8truo0SCtdrLCa7oQ180wVShsVyqxHN8ee
dwGNPFn5dPQ3+DlX61xNwYNIpkagqjIF1GDpzo4iPAwlyuFfSVOAZ9eZwKYa
PEz6lUnTj1Mg4VP6Z4UhPEQIu7B94aVAxWKYuLDQL/gVJeL5a3gE5n3Nt48n
/oI37fSRkaARcAxZ+ukd1wODGSX63sz3i3nqmWvvIwnAw4UrmDhPhkXOIZvc
ZALEruRUxh0lQ5RLhFNFEQF4fWrszXeQoUWFHtjVTQDhse/WAmODoEhOL2AX
6APc5ewY37hBOCQowPoguQ+8Ugqd8CsDMByzVnChiAikB9f3ynWTwD6khXW4
iwTf1Ls0vIuJcHPn/cqWERK8KWz1w6URwSh+u1PZHAk8VayTkqKJoJxt0Bu2
awCMn1fa//UgAl9Tb7ac4QB03TQKVFUkwjeO3/ovfg6A/QDVR7ypD/iDV+LO
dQ5C5XqT2hKdAHU4CYmItiFQfpN5JcqwFxQ336SKDgzB1FvnjTyNXijxYRH4
PjkEFU8/sv/8rxfSnXtZ/nIPg3THp0nZI73wzNyfYKUzDC7EkJW78z2gJvkr
8GzDMHxCpAtBTB9H7l1wemA1Aiq0FAuF0V9guXv0B78FBe5osxMiEvHAntiz
GG5DASnOF9EDr/CQd7RelM2RAvpRfKmyzP/Cv7MZL/74UsBcOSZ42QUPUWY2
xp3vKZCK43Cha+Kh7h2ZEjJCgd63vZq6C91wSpTAsurwG1gpx6ybTbphQbFJ
heJFhUWHyrJRsS4ocuFdtn04CtUzYtdiH7cDu/9YoG3sOISHsBR30Zsh8O0x
3X2xdFC7o0F129IIl9j9xerDpmDqwoiPkXcdFOo+IM7mzsDiFK9d3WYt/JeI
Gjo/YBB7MB2T6fwGhbZ4VYGxOZi7LO0WmvoZ7EVMJS4u/oFa1mt2wvhyKKFy
lmvNzcPD6Km5C34loMe/VTR8yyKMJTz9dkmgELz05M7nsSzBtOD6/QNz2dCS
M2/csLIEuk4Gr64JpsNdjxWzwzz/QJv0VmJzIB7eacqtmHAygNu15ubu3WGQ
9/FafM02BoTfFr33pCAUqvb6yYntYgB7T7fSjHYoEEa/O2/sZ8B8B2Wp72kI
7Ao2oOaIM+AG9wQPcToIghsd29cvM6BZz+uMZ8szcNNOS86OZYC8Lc8/Z24f
CCyqV+J7ywAaQad1TdUbovZNEB8nMaAnYb/hS+9H8HFcao9xFgOk3i8wqsc9
YSLka8haJQP6RL/bqzS6gWVz30OjAQZIVp2mhXHegwfSq7xfhxkQe/qJ9KaX
AzxOEM4XpTEgXatzp/eYHby9aze6Os2ALf6GMe4NttDDtWCRtcGA/CZPVgFO
C6A+FPi3i20ZjN6RXCXHrsI8USHWj3MZEpQ45bUajGFnbkCn4a5lgO74cjZO
XRDenXm/mn8Zvs1RX2g2qIGkTxOX6IFlIIvNPOLnVAAlyuSHKKFlKC+PMFHn
FIP/20fA/+8j/gco8suC
              "]]}, "Charting`Private`Tag#1"]}}, {}}, <|
        "HighlightElements" -> <|
          "Label" -> {"XYLabel"}, "Ball" -> {"InterpolatedBall"}|>, 
         "LayoutOptions" -> <|
          "PanelPlotLayout" -> <||>, 
           "PlotRange" -> {{-1.5707962626807608`, 1.5707962626807608`}, {0., 
            1.1}}, "Frame" -> {{False, False}, {False, False}}, 
           "AxesOrigin" -> {0, 0}, "ImageSize" -> {360, 360/GoldenRatio}, 
           "Axes" -> {True, True}, "LabelStyle" -> {}, "AspectRatio" -> 
           GoldenRatio^(-1), "DefaultStyle" -> {
             Directive[
              Opacity[1.], 
              RGBColor[0.24, 0.6, 0.8], 
              AbsoluteThickness[2]]}, 
           "HighlightLabelingFunctions" -> <|"CoordinatesToolOptions" -> ({
               (Identity[#]& )[
                Part[#, 1]], 
               (Identity[#]& )[
                Part[#, 2]]}& ), 
             "ScalingFunctions" -> {{Identity, Identity}, {
               Identity, Identity}}|>, "Primitives" -> {}, "GCFlag" -> 
           False|>, 
         "Meta" -> <|
          "DefaultHighlight" -> {"Dynamic", None}, "Index" -> {}, "Function" -> 
           Plot, "GroupHighlight" -> False|>|>]]& )[<|
       "HighlightElements" -> <|
         "Label" -> {"XYLabel"}, "Ball" -> {"InterpolatedBall"}|>, 
        "LayoutOptions" -> <|
         "PanelPlotLayout" -> <||>, 
          "PlotRange" -> {{-1.5707962626807608`, 1.5707962626807608`}, {0., 
           1.1}}, "Frame" -> {{False, False}, {False, False}}, 
          "AxesOrigin" -> {0, 0}, "ImageSize" -> {360, 360/GoldenRatio}, 
          "Axes" -> {True, True}, "LabelStyle" -> {}, "AspectRatio" -> 
          GoldenRatio^(-1), "DefaultStyle" -> {
            Directive[
             Opacity[1.], 
             RGBColor[0.24, 0.6, 0.8], 
             AbsoluteThickness[2]]}, 
          "HighlightLabelingFunctions" -> <|"CoordinatesToolOptions" -> ({
              (Identity[#]& )[
               Part[#, 1]], 
              (Identity[#]& )[
               Part[#, 2]]}& ), 
            "ScalingFunctions" -> {{Identity, Identity}, {
              Identity, Identity}}|>, "Primitives" -> {}, "GCFlag" -> False|>,
         "Meta" -> <|
         "DefaultHighlight" -> {"Dynamic", None}, "Index" -> {}, "Function" -> 
          Plot, "GroupHighlight" -> False|>|>],
      ImageSizeCache->{{4.503599627370496*^15, -4.503599627370496*^15}, {
       4.503599627370496*^15, -4.503599627370496*^15}}],
     Selectable->False]},
   Annotation[{{{{}, {}, 
       Annotation[{
         Directive[
          Opacity[1.], 
          RGBColor[0.24, 0.6, 0.8], 
          AbsoluteThickness[2]], 
         Line[CompressedData["
1:eJw1mHk41G/UxoVspUVSKdKmLAkpP0uO7KSsiRZboSSyZqlQYwslhJRd9pC9
lEfZ15gYYxhMM5axfWWpsb/zXtf7/vVcn7+ec9/3dc71POeIrYuxHSsLCwvP
FhaW/z31dHeorx5ZRlLdfcY1NjoqSuWP57iElxFbFK068ZYoSB6ZShIQXEbh
70NN7986DzuWmxgyfMtoRVz9tvktLejOCSy8y7qMlgUMFm1umYE519IBwm8G
8po0HC25ZQ8OTQNzxRkMlL+3TWi7lRfgNHOT7U8wkLG9aMqTO8Hg2rPCF7Pn
H9r8ePMir0s8tN4SnKDt+Yv6V+aW/ILTYL0mr1jxwBLiFDV3cr2RDdSSP6+N
uBeRxs6X8U6jH+F8GkdP5LYFJKPdlGRzpASUj+Klwhl/EHdaRZV4XTkc8tvx
JGJyDuU1W7SPvPoMXe9lzO3JGNqroGXEb/kNft4tHT9XPYOcCiJaqqZrIUus
+z/Db1PI7JyJg5dCHUgndj10a6EjSn3s3bmqBjgifYEkkD+O1I2s99Q0NsPk
F82tHJ9G0TbZhRxt7nY4eL/a5lEEFYlLZKjr7OmCxOZmLV4cFbF6iMnzH+oC
QVGCRIYfFV1KfqgzdpzJlLmlTkcqulh+euT9+S7Yf030haguFekp0nJNr3cB
v/rrkt6tVHS/L+bPYnoXbD/owCbn/xvRchRKJBW6YaOV78OcKwVd+qofq+KH
B6ME0fJ9jhS01bSjaX8QHjLtFBtUbCmIjDuyf+UlHvRYbEcjjCnonyVFCp+O
h7hzn06InaWgauEz/P2teDidapBlsziClihaJJ1Dv+CmZ0Q23msE0R8kG07V
/wJ32G56798QKuk7KCR/phc01FHQ7bEhtFG27ntYuRcEtN0qb/UOoVPibDN8
ur1QdYUoaFw6hAbHWDUO3u6FtVuZFEWXIbRl9CqUxvcC7rGyy/ZxMtIVSCja
zkaAuM9OL4oIgyiv79iptt8EqDrbUbtUTkK3KwLiyC1EkN4XqcOXRUK8xSVh
M0Qi5Kzod0nFkZBP0tnXPBNESPjePuzgRUL5w177nDj64ZFB+0b/eRIiT02/
61Tvh/P325RrKvsRqXo2UPh7P5Slt1QFfyaixi03J0waSSAZHKaakUtEJ/cP
+RzrI0HmPd1m9JaIXB5scLBOkCBWuqWP4UNE1sjNZJp7ANxrmv86KhJRKNcx
t0dXBkCW1CRnUN2HYiI3fniSBqBod2Pxvm8EdCqpGPd8YxCMLXfrjeQTUMjF
sQoaHxn+5t2k5iQS0LKL4bDFSTIoayzsVfQmoIfFXHYBhmRo9hLxu3mWgCKL
ap7VZpBhZMBXMy23F8Xq034LXxmC3VlnSOJxPWhHgLzVSMkwuCu+ZVNxwSNB
ropXqtYUiI09OGhmiUf7ZEa1N5woUDabVOZyGY9wcvJVTT4U+JuebpcmgUcF
iNjzJIYC3tsKmtgnulHH+Nknj5oo8HSwJrzNuhtdp5r8zpD5DaFPaXssjLuQ
qOEPobkdVFAMstKZcGxHXmE8VwamaYDdXXvlH1qPVOy1jhr9nICeQpldV+zr
UbXltiTCyAR8WbSPOqRRj/KFUkNuzU8ALqA76vNmHQpmDYh23ksHwYSs1wte
dYgy6hX55gYdNJoMYxzsfiCXf4MTpeN0SDjxIc5ArRbdFLF3H1qbhCf3SQLC
IrVI8nBK5CLvFDTYHpbqX0XIuvDXmS2Hp+C676LUHneEXq+6OqypTkFQbrJ0
iE0NkpFznnLGTQGJc+Gsi8pXtEQWc6dyTcPz+neKwKhEnyv5bIjsMzDRqRBj
V1WJqBcPP6TxzcCV/r6pcO9KVGXR7jogMgOCs3uSiIwKNCooWBiqPAPF+yI2
XZfLUSyKze5xmwGy4+P6zJVSJD9nebqPNANqnoJCbV9K0Z3/7HE24zOQ41/l
+ce3FOVF7tLpWpgBj9hFUZXVEmR9uMLTYvss8NQ4hfWtfkImXawHdyrPgvPR
L+/5V4oQubbyXOGbWVCQ/3vZxrcItZqtXzZInQV2fdnNjyuFqMd36mln3iy8
88yz0V79iDZZ7HPs0Cw0NyeK+q7lo3KcRen02CzEkAl9jY/z0YE/vSc85mbB
cp4vbM96Hnr3oqaWsDwLSwfDpwrWc1FPrTGX5HYMjrr4FQ9vZKOuRkc13jMY
zDyvtJH0z0aHmpqv3pHHoCphgc9nMwu5L5WTYwADgx/3PflYstBiYC2HnwEG
j/feVNTckolk+IOO2zzAQFs8Yep1YAYK5hJRcvfAgA963g9tyUAEtSHLG34Y
5N7V33zEmo4u4vjKCkIxIFQr1+expSJVk0o5/TQMDvnYDs1vT0EiycSxySwM
InwvyUXxJaOTZVpGVgUY3H8iNNIq9B7Fzll6NFdgQHrKcf7usXdoLTqq7ms1
BnoBWPhWsUS0M/4UI6gWA/Hn3+VV5RIQ/29uw7gWDBJxeZFkhXj0dTlNgNyB
AU9wDNUX4lDxC21uRjcGk6F2r8r1YhH90Pu23H4Mrr+4MmpsGIOCnzEuqZIx
aA2XV5q7Go0u3miwyBth6nnJPS5uE4X0NTmjGWMYyIqM+kR1vESX1bb5DdKZ
+o9VnmgjRiD6zUznmGkM5k+EdW+lvUD/RUcYCmEYdJ+68UQVC0Vx7Xocvn8w
KJY4Lea3Eoyk8s89yl3AIEpqs6d8axASFPSKyF/C4KFMd8DcrufI4Au3TMA/
DAzlMiQlDgUi9gMNRieXMbBynixuu/IU7a+4Sk5dwUDY4yXXRTtfdLhfvX56
FYMhH1nrCj8vFCy3yOBZxyDJn1ApEe2G2sxyXVaZXMWzJKxm9AAp0nHCNRsY
yAtc6JR8aoe4voauG28y/VfnWZUyu4GyUuI5vjC5q0yulMtaG/Fu8zq3wOQe
jwIV2U9nYOJla8gGk5MeadIN35uAz17h9QEmGxZfb7iQZgPG2EBcOJO7M/kE
TDzuQV6BkTkvk3P17c6WZTwE/7pCLRvm/ZNa3wdUIj0Ax8p+L4RZn/hFIVyL
lzewd6s1+68x61HykTS1fgzNSsouekx9hERHR+x4ANz6meI4zvTjb3xCTdmB
Z1ABK81mDAwE3jTy+e7AQTq5NDHhL1Nf9KI9sAXDXdKO+YJFDMxfHa1mZ4RA
isUJasw8Bt4Rhjtbp8NgwWj8+eU5pj/BBZWmhEhIidc/pzCFAfE5aZtg2ytQ
kR73vT/B7AdV9mJsOArIOgKkh6NM/Rdk2ct7oiHoa7ft0hAGUsq6hft+xkCZ
e/xPjwEMahStzX1bYiHQ9tZgUx8zH/mXBVATBwb13i70nxg4n/9gll4VD6rl
/VpVbRhsyH1l2VqaAPgnutY3mpj5yk6atmYnwtnIXt7DNcz8JbXWTV8ng8gu
6eS0XAyUE7Je/k1NAUMpd1xSBgbbn7Ht0jdPBfajTj8dkjCgz9xOm3FIA7Es
jeq7URikNxyvlw7JgGyvZNfjzP6NWu2J2LIzE6qzW5feOWHwVCboKj4uE+gf
3G1odzC4kTQ65p71AS58kjGlm2LA75nFXdmQDfwW6y0dshiw5pvhQy7nwBqh
P4UghsHcCMc7894cqOx1Ni4VwaBD30FyhZYLS79mR+m8GAQfP2Vwgb0AWiu6
lK8x59ka3bTV5kgxVPtSXaNfzcIC+0cpPbtiUIq4EbENNwuTh7fGyOYWw+4e
IVcr71kgXi2/wSbzCVSDFR69tZ6F8u97ZzJVS+C6JX/B7TPMefuWsHPCqgye
md0597VxBig65ledk6sgvFFsJ314GlRGH9t0kKtAIt9KoLh7GhID0x5ICn2G
7M462Tt102D8ZTJo8t1n+E5eUniTNQ0/JJ5U2L/9AoEJKVdPOE1D+o70fVax
XyH2WPOy8eIUyE4uTZ/UrAVB/ywBt9VJWCyCov1K9aDpYVO19ncCSB+Enf90
tcMrS9NLhG80qOAoMM6ZbwfVxKp520IaxDgoyFvxd8Dy2eyYlWQa6IuZsnRc
64CXewNW9AJoUFMQFp0z1AEmtC8truo0SCtdrLCa7oQ180wVShsVyqxHN8ee
dwGNPFn5dPQ3+DlX61xNwYNIpkagqjIF1GDpzo4iPAwlyuFfSVOAZ9eZwKYa
PEz6lUnTj1Mg4VP6Z4UhPEQIu7B94aVAxWKYuLDQL/gVJeL5a3gE5n3Nt48n
/oI37fSRkaARcAxZ+ukd1wODGSX63sz3i3nqmWvvIwnAw4UrmDhPhkXOIZvc
ZALEruRUxh0lQ5RLhFNFEQF4fWrszXeQoUWFHtjVTQDhse/WAmODoEhOL2AX
6APc5ewY37hBOCQowPoguQ+8Ugqd8CsDMByzVnChiAikB9f3ynWTwD6khXW4
iwTf1Ls0vIuJcHPn/cqWERK8KWz1w6URwSh+u1PZHAk8VayTkqKJoJxt0Bu2
awCMn1fa//UgAl9Tb7ac4QB03TQKVFUkwjeO3/ovfg6A/QDVR7ypD/iDV+LO
dQ5C5XqT2hKdAHU4CYmItiFQfpN5JcqwFxQ336SKDgzB1FvnjTyNXijxYRH4
PjkEFU8/sv/8rxfSnXtZ/nIPg3THp0nZI73wzNyfYKUzDC7EkJW78z2gJvkr
8GzDMHxCpAtBTB9H7l1wemA1Aiq0FAuF0V9guXv0B78FBe5osxMiEvHAntiz
GG5DASnOF9EDr/CQd7RelM2RAvpRfKmyzP/Cv7MZL/74UsBcOSZ42QUPUWY2
xp3vKZCK43Cha+Kh7h2ZEjJCgd63vZq6C91wSpTAsurwG1gpx6ybTbphQbFJ
heJFhUWHyrJRsS4ocuFdtn04CtUzYtdiH7cDu/9YoG3sOISHsBR30Zsh8O0x
3X2xdFC7o0F129IIl9j9xerDpmDqwoiPkXcdFOo+IM7mzsDiFK9d3WYt/JeI
Gjo/YBB7MB2T6fwGhbZ4VYGxOZi7LO0WmvoZ7EVMJS4u/oFa1mt2wvhyKKFy
lmvNzcPD6Km5C34loMe/VTR8yyKMJTz9dkmgELz05M7nsSzBtOD6/QNz2dCS
M2/csLIEuk4Gr64JpsNdjxWzwzz/QJv0VmJzIB7eacqtmHAygNu15ubu3WGQ
9/FafM02BoTfFr33pCAUqvb6yYntYgB7T7fSjHYoEEa/O2/sZ8B8B2Wp72kI
7Ao2oOaIM+AG9wQPcToIghsd29cvM6BZz+uMZ8szcNNOS86OZYC8Lc8/Z24f
CCyqV+J7ywAaQad1TdUbovZNEB8nMaAnYb/hS+9H8HFcao9xFgOk3i8wqsc9
YSLka8haJQP6RL/bqzS6gWVz30OjAQZIVp2mhXHegwfSq7xfhxkQe/qJ9KaX
AzxOEM4XpTEgXatzp/eYHby9aze6Os2ALf6GMe4NttDDtWCRtcGA/CZPVgFO
C6A+FPi3i20ZjN6RXCXHrsI8USHWj3MZEpQ45bUajGFnbkCn4a5lgO74cjZO
XRDenXm/mn8Zvs1RX2g2qIGkTxOX6IFlIIvNPOLnVAAlyuSHKKFlKC+PMFHn
FIP/20fA/+8j/gco8suC
          "]]}, "Charting`Private`Tag#1"]}}, {}}, <|
    "HighlightElements" -> <|
      "Label" -> {"XYLabel"}, "Ball" -> {"InterpolatedBall"}|>, 
     "LayoutOptions" -> <|
      "PanelPlotLayout" -> <||>, 
       "PlotRange" -> {{-1.5707962626807608`, 1.5707962626807608`}, {0., 
        1.1}}, "Frame" -> {{False, False}, {False, False}}, 
       "AxesOrigin" -> {0, 0}, "ImageSize" -> {360, 360/GoldenRatio}, 
       "Axes" -> {True, True}, "LabelStyle" -> {}, "AspectRatio" -> 
       GoldenRatio^(-1), "DefaultStyle" -> {
         Directive[
          Opacity[1.], 
          RGBColor[0.24, 0.6, 0.8], 
          AbsoluteThickness[2]]}, 
       "HighlightLabelingFunctions" -> <|"CoordinatesToolOptions" -> ({
           (Identity[#]& )[
            Part[#, 1]], 
           (Identity[#]& )[
            Part[#, 2]]}& ), 
         "ScalingFunctions" -> {{Identity, Identity}, {Identity, Identity}}|>,
        "Primitives" -> {}, "GCFlag" -> False|>, 
     "Meta" -> <|
      "DefaultHighlight" -> {"Dynamic", None}, "Index" -> {}, "Function" -> 
       Plot, "GroupHighlight" -> False|>|>, "DynamicHighlight"]],
  AspectRatio->NCache[GoldenRatio^(-1), 0.6180339887498948],
  Axes->{True, True},
  AxesLabel->{None, None},
  AxesOrigin->{0, 0},
  DefaultBaseStyle->{"PlotGraphics", "Graphics"},
  DisplayFunction->Identity,
  Frame->{{False, False}, {False, False}},
  FrameLabel->{{None, None}, {None, None}},
  FrameTicks->{{Automatic, Automatic}, {Automatic, Automatic}},
  GridLines->{None, None},
  GridLinesStyle->Directive[
    GrayLevel[0.5, 0.4]],
  ImagePadding->All,
  Method->{
   "DefaultBoundaryStyle" -> Automatic, 
    "DefaultGraphicsInteraction" -> {
     "Version" -> 1.2, "TrackMousePosition" -> {True, False}, 
      "Effects" -> {
       "Highlight" -> {"ratio" -> 2}, "HighlightPoint" -> {"ratio" -> 2}, 
        "Droplines" -> {
         "freeformCursorMode" -> True, 
          "placement" -> {"x" -> "All", "y" -> "None"}}}}, "DefaultMeshStyle" -> 
    AbsolutePointSize[6], "ScalingFunctions" -> None, 
    "CoordinatesToolOptions" -> {"DisplayFunction" -> ({
        (Identity[#]& )[
         Part[#, 1]], 
        (Identity[#]& )[
         Part[#, 2]]}& ), "CopiedValueFunction" -> ({
        (Identity[#]& )[
         Part[#, 1]], 
        (Identity[#]& )[
         Part[#, 2]]}& )}},
  PlotInteractivity:>True,
  PlotRange->{{-1.5707962626807608`, 1.5707962626807608`}, {0., 1.1}},
  PlotRangeClipping->True,
  PlotRangePadding->{{
     Scaled[0.02], 
     Scaled[0.02]}, {0, 0}},
  Ticks->{Automatic, Automatic}]], "Output",
 CellChangeTimes->{3.9515309154072533`*^9, 3.951531188775799*^9, 
  3.952662389964005*^9, 3.964144600162794*^9},
 CellLabel->"Out[65]=",ExpressionUUID->"f142407a-5f0d-4955-9ab3-28c54041f8c2"]
}, Open  ]],

Cell[CellGroupData[{

Cell[BoxData[
 RowBox[{"Export", "[", 
  RowBox[{"\"\<affgaussintquasi-orisel-kappa4.eps\>\"", ",", " ", "%"}], 
  "]"}]], "Input",
 CellChangeTimes->{{3.951530921146492*^9, 3.951530921528782*^9}},
 CellLabel->"In[66]:=",ExpressionUUID->"7d4173ac-39ca-4d5d-bd49-02325c9d5241"],

Cell[BoxData["\<\"affgaussintquasi-orisel-kappa4.eps\"\>"], "Output",
 CellChangeTimes->{3.951530922988282*^9, 3.951531191830983*^9, 
  3.952662390088291*^9, 3.964144600299397*^9},
 CellLabel->"Out[66]=",ExpressionUUID->"93d9bee6-be8f-45c6-9c26-2c0d16524638"]
}, Open  ]],

Cell[CellGroupData[{

Cell[BoxData[
 RowBox[{"Plot", "[", 
  RowBox[{
   RowBox[{
    RowBox[{"Sqrt", "[", "intquasiquadsel2C", "]"}], "/.", 
    RowBox[{"{", 
     RowBox[{
      RowBox[{"gamma", "->", 
       RowBox[{"Sqrt", "[", "2", "]"}]}], ",", 
      RowBox[{"kappa", "->", "8"}]}], "}"}]}], ",", 
   RowBox[{"{", 
    RowBox[{"theta", ",", 
     RowBox[{
      RowBox[{"-", "Pi"}], "/", "2"}], ",", 
     RowBox[{"Pi", "/", "2"}]}], "}"}], ",", 
   RowBox[{"PlotRange", "->", 
    RowBox[{"{", 
     RowBox[{"0", ",", "1.1"}], "}"}]}]}], "]"}]], "Input",
 CellChangeTimes->{{3.951530940517736*^9, 3.951530941469779*^9}, {
  3.951531194701285*^9, 3.95153119798384*^9}},
 CellLabel->"In[67]:=",ExpressionUUID->"25a66bb6-3310-4e0f-9e7b-eb3751ddae7c"],

Cell[BoxData[
 GraphicsBox[
  InterpretationBox[{
    TagBox[{{{}, {}, 
       TagBox[
        {RGBColor[0.24, 0.6, 0.8], AbsoluteThickness[2], Opacity[1.], 
         LineBox[CompressedData["
1:eJw1mHk0FX7QxoVKJdlSKZFKWVKhTfK0apMklYosZQ8hskVaSCTbTyjKvocQ
Rb62i2vLet0sN7r27QpZK6/3nPf9a85zzsw5M/P555nZYmClYcjOxsamtoSN
7X/jubM8J+a3zJJd9S0aBfoHlQ9nu4xxbZ4lgpsn8sJ0hCCzZShcSHiW1DYW
a5rrSIBntnxmL/8sWbNa5o6Wzn7UJ7h/MGGfJf4bJqb1dVSgxfV7A+3nDEkf
7p/4qHMVxuVtY+nRM8TBIlmLW9cIT08lRhhtnyEm1NwA1zv2sG6a4w8UmCbT
z27t57fyRKWOcH+3wBT5eEOC/szDH38LktIVN/wmWh0b+X1vvgbz4y//Sysm
ScMt95DcnnDsj1zW9HLVBGmMOm/yaUsUlMQbZL1nfhHf5/9ke0piscmZ56HP
4BjRlijz0vFPRN3bvVpGHSzSG5gi0KGXim8mmX378kaI8PZBqdusdMRJ1h9U
/zpEjL/IU44pZ2JPWN09G+oAyVNqldAtysaWPUdahZL7yH7T4BZFWi4Gv5xa
uiyjh1wp5OiO3ZaPZP+cStuEHtI7ti1VUCEfd00k/bre9ZCOfv+clyfyMbJ2
9cavvj3EfOdkUYRBPsbuNe25f7eHlK0N41aOzMeUxG3tnzt6SJZSSK6L2Few
Bz7KLIjoJiYq0UlaOwqw0TxP/4EPkxjw797dLVOIsIoKldVPmeTWqX6lsX2F
EJagSUc7MwlX3J81HFjUXWO/a82YZK2qo+SRS4VYf03ihcTZxfyalq2c9oUQ
POH/sXkpk0RfkDvUU1gI7o3GHApuP4lz2pqLB7SL8K+SP3bMuot42bkZWCcX
41KIRPY6sy5SwSfZRrKLEWOoSFE26CJN+7eECRUW4xybQY+PRhcxabJd19FU
jOB9Gdsl5bvIei2J89/+FWPX+4tx+pOdxMAjKUtDswTadj7xDfadRLjKqFlq
WSnSjr/PmbXsJHdUxXaE8pWCnTerXMy4k9wN2X6eT6QUCUltfZbXOskv/ahj
ogqlmPwhtXPVwU6ynzJgk2lQCqH/Ai55jv8gDh8d/alFpbAFt6bpNINsW72h
dt1zCk6eIM9u9zKI8ripy/h/FAidtsnRaWYQcfu3HG3RFOSq0YU1MhnkzWed
qWZCwR+dmC5FKwY5/SRryG6GgqcuSlbcfR3k/ZuHiTZ3yxD8+e6LNFo7kXC/
U8yjVw7jr6L5iZR2YuDFRxqtynGwqGEkOqudXOUroSS6laO14uClkIB2Mmvx
ysjrXTk20znXu6u1k6y4tEPCneWIn3obq1HWRkrzRLeF36lArnxN4e/sVuJ6
JJvB40LFnnUvz/DHtRLN59b8f32oSJhTrZMNbiVNuwLL/oZTEVJU/cPYvpVc
5cmSPVBIxYOL1f++728l1AyXpy+XVmK/eZVSQc530nFz552ewEpkRVFzPT7T
yauHNbmKhVWQ8fA6Gp1IJzcYkh15jVWIMT1bQULpRK3GdqVmXxWC9lBbZhzp
ZM+Y9Y5KnmrYFlRMmSnSydBA+9qGW9WQay1XuJjXQl5e+Wf4gKMGaXxl6eu+
0kjVT0HO23q10LjFd64zmUYeO1TSljrWYipJm5kQRiPlt342VPrXQunkxFpF
BxphpnYb5pfUosJezFlbnkZCZW2nT0l+Q2eb06nIxGaiLsajsW/+G/jidrdK
BTeRSVUxXQNGHbLGnWwnnjaRlbN9ultH6qCFMu582yZitsziy9x8HSLo2rhw
qYn89/nbyZEN9ZBa9SLGiruJ9CkJqfRdrcfxe92WWY8bSfM24xc6zfWwVQzl
ULZqIHIS+w739TQgKGhj+9VbDSSzuFLPe7oBWaPhWVYXGohk+pCc6opGTEVF
GUZKN5Cbb+f7tu1qhMOqlHLO/nqS4dm6StG+Ea7tBd5VevUkVf6y3l6eJjx3
7Ra4rlFHVgnoCVpda0YC3WjY+lgdmaq1KD5o0Qyq3EDpiz11hMdlYmbnk2as
7Buxy+epI2Krkuxc05oh/G40DcHfiFXaejGulTRsPyZ4sMazlozsfsg7UkaD
4jPdM/1m1YTvYPqTQQM6qDMPY2+drybPPNxT7Fzo0Lr7lr1Zupp4htUrygbT
YXf5e37RcBVBvuJ2yUo60rdc3vvGsoosFE6mXFL4jh0FKsJqNpXEup0lXM3X
CsHpXcOZjhVkW/Yfp6eTbYg2Uz0rdaOCxDDGkwMF2yHHMIt7r1hBzmxclshQ
aIc6JV7v5Xw52STgwiZl3w7vwC3NRg/LSfzo/MqY+Xaw71lbsMG9jHAfJRX/
8TPAMvnzyu15KRlWgsDcoU40fdjLq2ZUSkwbRx+PXezEl0kjv00nS0loTKKp
gFEnnj6q9/u8UEJqJ8xLfgR0Qjgkzn/CvoT07ahwCBvtxMly9UBjw2JSs2J3
eP2HLoRsjw2+eLyQLOVPno+8zMRD81ahzWKF5PP56/8CrJigGIjKfp8nJO9r
om22NxM3nCZlBWwJybQ+ec23lIlniRF7PPULyDkDTwGfg91oXT4hb6WcT9ad
5jzmLtmDJ6VvFDGTQ2DbWdsh3Yf+2kOBhrk5JL2Y/p3jfB/UvrcMeTvkEPYI
5z0nzfogPCoQTp/5RJjWaefXJPYhfZ3PgvVsNpE/WXI/dUc/OsxcSmPmMsmT
JfqMhh0DsBT/8lZwLo3s/FsZorljCIcOTF3Qd0ojnCMaTkkqQ+BUlVtInftA
KtjF5BmGQ3hjl6R/ej6VnCw7u6EpeggVFWESTn+SyQFV9YREkWGIWzmn//gX
T2LDNuZpLRvByJMcfRm3eNLo+jBeUnwEuSET/I4LcSS4/qxv/JERXCw2t+Nn
iyORuLku3HYELmu1FU8tiSHeXUHi/G0jOC0VMuTvHk3qC6p4RydGwI+mt4wl
0eToqhRzbe5RJJqoLjxgjyIuWhlyzMOjoOUplSZxvCdXTx5MPvLfKDY5GjDG
ud+RC21hQ/2Jo/BxOq/gxx9BzDlFxPkLRmH+UKSzUuQtyRITH2roHkWr67L9
JlvfEMPSXy13pkdx7hHLe6lkGNmubW1tuoIFqSdFB44qhJDYNs4pIs1C2NOk
lx2HXpPMUyIfuJVYWOkRyHRCMFm42/qh6DwLg88NX2WfCyLXm2N7bpiycOOF
Wo+GeiDZWyHgpPiAhUrvA4fHrgQQ/mcf1zo+ZSHRd0WflL4fyd8Uw7UqnAU5
sR5Hvxpf0qZ2++6NBBb4t+Zsr6L7kF2PKb/YMlkY3+5Vv7T7BTnV29f2J5+F
+p03Hx5lPSeRo689VctYSJfeJek850H+cLLfHa1lwU92oSl76TPiZHh1YxeN
hXt76x+N8T4hHTG3T2xlsKCuEC0jvcmdHDCW+JDZzYKu5WB6lZoriW2+cNx/
kIXN9325jhk6kSemWRx5LBYYjnJ6n5ztiUxKtcCeSRbC3Wg50gE2JCtwyUfW
NAu5K39vPn7JgmjJrlSanWPhgNCRWhlXQ5KmtUdW9S8L5idWzstevUlCTr7Y
2v+PhboshUwuvdNkOlKCVr3AQtP9FGW5jN0oOiktOreowx+cGlB/exkyu3un
rBa1evoNypFIfYiO192XXayvj+EXunzfFF/0PL7t+7O4T1VD+azoe2h9l6Tt
MbvIQ6WoTfnlfYjHUvzEphZ5HhN5SrV3wNmTvAuc44v9HHaU0dRzQeOk/HWF
ERZoYWZmrG2PYP/0r2VaHwtTr0MKsjY8hv5vdtkHXaxFv1DG78TzFBn1SpE+
rYvzBUwagcMD3KcDx8YaWNB6JZ7HOeOJGCNdvdhKFhx81NdUDntBgdWpnly0
uB+PlBxN2kuYv5rLz0hlgf6kdZVw1SuYTYi6ZUex4HKUM531ww8m0zkX+F4v
zn9EjjO7KQBKNsPp9IcsyCqd/bDuWyCOb4tUP3OPhQJFPS0nahC2tVzjW2+w
yOeAbwoKgqFbHvGn8wQLlvtjr0blvoYVhd7OkGfhn0I+29LMEHT5Bp9W2brI
V25QszI+DFeq5H/dZFvkL6PyV9M/AnG52o4jmaNQConznXr/DupF57wLw0fB
/ZiDV1XrPZRnDd788RjFwMjtyBHjSEztG28ruDaKKMq20j2e0cjdy3+UPj4C
Qbu4FTmUePjIXhSh8Y+APflqg+eFBPis+JPL83sYY53L3mg1J+Dlo0wTFm0Y
NarGMnPdieC7ZRORGzoMj207Lx7hTEHvFGdO88Zh/BnQrNTfko7bOode3ls7
hAnOVNlzhulQZKbl9E8MYlB0aaBcYjqqxINkjzcMgn4l+ybH3gywi39Qj/Ud
RHbR2pGYox+xzI1JdV02CMtQ2pp+3Sx4r1b70DLZj64zWlcsI3JxbctWU7W2
Xij3uOjXdORixyYpt8r8XoS5R1rIiHyG6unLo3cieqHxZfDZ4JvPCHv2be+M
fi+KpR9+Mgr9ArGB64mpgz2I4olapxuUj+avQoI/2XsgN/h7eMepQohkxq66
dIkJvYNcti13CmFjsy/u7QEmfD2EZz2eFuL4+Jda/s1MDIpjaW9JITTH9L67
Dv1E1M3nIjHHizA42+l85flPCNQIq4kdLcYa5qFOFrULk2lIW3+4FGdEvMbH
zDtRLX2Y/55OKWqrhysTr3QiOn6/XblbKe4PB/m9Qic03u06bF9aCk2vgMxO
gU5k+G4sb7xAAVdNZvKWhz9gaTHN8NUrgwofNbT0AAMqA+PHeh+X4bqWw0cv
XgZEDEdjjsSWweinTkDEQAeqtXvMhgfKYKz/iDv7bQekVBunztqWY1vV+uTH
yzrQJ5XGs9SjAqs/Sl5a09+Ggrgka+2ECtiohLM9obQhWDyuKbOyApMWKRJK
0W1QEQ4PM1hDxaz4hSsuum2IWeEtURhCxVb9lC7xtlbo9RspOydXoiW+oPMR
4ztaYzdb/qqrhsY/diUHPjo+LUvRSBivxvojr2Unp1oQaHzogK5gDbiyDkZG
trdAVVKTreZaDdr68iVfJbSgIMUrIIFRA/aZ23Pxx1sQmTn5SXe4Fies1XIt
3GjI0utZ6H1SB7XAoCTT9c0Q55OxKQ6qgyvX0aTjHM3wK7LpDo+tw9vVWseO
jjbBQpyNqlleB8/v7q3xpU2Q6BYOKF5Zj9W3ss1FbZsQYqy+LcK/Hl5WVCcT
WiOcLfPOXHnXgNp3E83qWQ04jt93eNIakCL4Vv98TANW8u52Ly9owI+G7xk6
QQ0IyYj6fIixGHXraBX3G/Bp0ktqs0gjullnazL3N2DcSYu7L6wRdkNNdR8L
6mHm+fubQ3ATGIXbS0QX/a+c1u7hvXFNeNe/bN2XujrM7jTlGspuQsLVOWJU
Uofnle1HdZqbkDq1xHUqoQ5xq0szjgk2YzwxOnfofh26AgMCVwY0w+5JUTYP
76J/fr/72tuXNKja/tcSH1OLyeUM/cQIGsoecH1b6lMLPyufu5/SaKgc0HB9
ZlsLqvKAe109DWoRC6z+47VQ7IhK4RRqQRL25Rxk1mCTsBC7RUQLKhpLvhZL
1uBH4J+UI2l0mC0p0aVXV8FlPinnXCEd2bKKTyZyqrD+9vXia/V07IpZP7gz
ugrqcp9arCfo8PqgkdvlWIXCOiv2uAPfMR5xe+TZzipErWZe4yn8jq26Nb8s
X1TCyJPK/qOuFdLVkx+9danQXmOeQ+1sRdtKc9FyNSouvea+mzXWivfSx5IE
lalQir/Y7MXbhtyivZE9m6jgL2+OV1Bvg72mWc3Ntgp8XfZT9cW3Nrwby8l1
u1kBQY+54H217WCWXaL1Gpej5Km0tE8VA8uf+i/vS6ZAceG/9xJtDNyyS3cW
fUfBR0c2oaJBBlLWhEbcDqAgyrKZbWrFD8j0bU7hcaTgsZYbTffMD+y+4cw9
qkLBcZlGd3nKD8TxNj8s6S5Fp+mRuxa6nXihwbdJe2cpbvH1FAte78L7xIBp
+epicIY1TXrrd+EeYzCYvagYSeKlEhxmXTCe8expXbzXp+WjX/xy6sLgimGt
hHfF8Luqr1H7tgs18S7rs22LUfKmo8uzswuu38cuvBApxk4JGtu88U885nTj
qnpQhAnFcuUueyb4Psrc2XGyEGWX00+VuzKh4Zy3+93hQoTcDVVN9WDCLP7+
9Cb5QihHmN9wDGbCpOrOLSnxQrxYwmvP94kJ04zkIm+2QohXaKUe+82EKHWp
M8WF4NKVwY1Rtt0Y8QvSN3QpQJrV6lmDez3ITqEELQvLB6dbr7tBUB/2wykh
czYX7qFbz64LGoDz9NV+o5WfcJ7TTbLUawgXbX6NGD3MxIezFvTRxBHQzXYl
ObNn4GAYodTGspDioKgnU5+KDwYNR4V6x7BpO8/LFVGJMBLTlD42+QvGlPE1
bQ2x+Mhcnq0yNo67/pysUOconBNcKuG9ZBKvNz75GioUAftzCvuT2H4j2P12
/8Gx16AmjGtQ5n5jYWFvkoFwAEzuz10VXTkN0X1RlpztnnhzSmHu8vIZiK8a
yObnc0RS6rXXBatmsNylMcM1xQG5a50VJHlnkOfld3/0tANoPUWW/9bPoE7e
kPe76wPwelxkJkjN4MtRSRZ92A4eZWbVfy/MYL456Ksd1QY2pyMj4oNmcMyI
etZqhSnc00oP84fOoMvTZu3foybwW9dPdwmfwQP6ziBfB2Ok9skKaMTNQOa6
/J78PkP0e+Z7/slZrFe28VIuM8CtipZ7l9oW87fFzngtvw6LPfOr83/MYNZO
69iC/TW4hGxOluieAdc1dxGH3isINTHsmR+egfVd1htbigaauCaux/2bgay4
33Kh5WfBvCc0zcsxi1dBp+xkek9hnH4oyHn5LOy2yh5SoRzHmsRHteq8s3DZ
y/jEsfwQNvPFmOcJzsIkwsL7FEUOMo7lXBIbZqFFlB0El0vicNdgrJ/ILDQ2
Rl4+sXwD/u+fif//Z/4Pg/jZAw==
          "]]},
        Annotation[#, "Charting`Private`Tag#1"]& ]}, {}},
     {"WolframDynamicHighlight", <|
      "Label" -> {"XYLabel"}, "Ball" -> {"InterpolatedBall"}|>}], 
    StyleBox[
     DynamicBox[(Charting`HighlightActionBox["DynamicHighlight", {}, 
       Slot["HighlightElements"], 
       Slot["LayoutOptions"], 
       Slot["Meta"], 
       Charting`HighlightActionFunction["DynamicHighlight", {{{{}, {}, 
           Annotation[{
             Directive[
              Opacity[1.], 
              RGBColor[0.24, 0.6, 0.8], 
              AbsoluteThickness[2]], 
             Line[CompressedData["
1:eJw1mHk0FX7QxoVKJdlSKZFKWVKhTfK0apMklYosZQ8hskVaSCTbTyjKvocQ
Rb62i2vLet0sN7r27QpZK6/3nPf9a85zzsw5M/P555nZYmClYcjOxsamtoSN
7X/jubM8J+a3zJJd9S0aBfoHlQ9nu4xxbZ4lgpsn8sJ0hCCzZShcSHiW1DYW
a5rrSIBntnxmL/8sWbNa5o6Wzn7UJ7h/MGGfJf4bJqb1dVSgxfV7A+3nDEkf
7p/4qHMVxuVtY+nRM8TBIlmLW9cIT08lRhhtnyEm1NwA1zv2sG6a4w8UmCbT
z27t57fyRKWOcH+3wBT5eEOC/szDH38LktIVN/wmWh0b+X1vvgbz4y//Sysm
ScMt95DcnnDsj1zW9HLVBGmMOm/yaUsUlMQbZL1nfhHf5/9ke0piscmZ56HP
4BjRlijz0vFPRN3bvVpGHSzSG5gi0KGXim8mmX378kaI8PZBqdusdMRJ1h9U
/zpEjL/IU44pZ2JPWN09G+oAyVNqldAtysaWPUdahZL7yH7T4BZFWi4Gv5xa
uiyjh1wp5OiO3ZaPZP+cStuEHtI7ti1VUCEfd00k/bre9ZCOfv+clyfyMbJ2
9cavvj3EfOdkUYRBPsbuNe25f7eHlK0N41aOzMeUxG3tnzt6SJZSSK6L2Few
Bz7KLIjoJiYq0UlaOwqw0TxP/4EPkxjw797dLVOIsIoKldVPmeTWqX6lsX2F
EJagSUc7MwlX3J81HFjUXWO/a82YZK2qo+SRS4VYf03ihcTZxfyalq2c9oUQ
POH/sXkpk0RfkDvUU1gI7o3GHApuP4lz2pqLB7SL8K+SP3bMuot42bkZWCcX
41KIRPY6sy5SwSfZRrKLEWOoSFE26CJN+7eECRUW4xybQY+PRhcxabJd19FU
jOB9Gdsl5bvIei2J89/+FWPX+4tx+pOdxMAjKUtDswTadj7xDfadRLjKqFlq
WSnSjr/PmbXsJHdUxXaE8pWCnTerXMy4k9wN2X6eT6QUCUltfZbXOskv/ahj
ogqlmPwhtXPVwU6ynzJgk2lQCqH/Ai55jv8gDh8d/alFpbAFt6bpNINsW72h
dt1zCk6eIM9u9zKI8ripy/h/FAidtsnRaWYQcfu3HG3RFOSq0YU1MhnkzWed
qWZCwR+dmC5FKwY5/SRryG6GgqcuSlbcfR3k/ZuHiTZ3yxD8+e6LNFo7kXC/
U8yjVw7jr6L5iZR2YuDFRxqtynGwqGEkOqudXOUroSS6laO14uClkIB2Mmvx
ysjrXTk20znXu6u1k6y4tEPCneWIn3obq1HWRkrzRLeF36lArnxN4e/sVuJ6
JJvB40LFnnUvz/DHtRLN59b8f32oSJhTrZMNbiVNuwLL/oZTEVJU/cPYvpVc
5cmSPVBIxYOL1f++728l1AyXpy+XVmK/eZVSQc530nFz552ewEpkRVFzPT7T
yauHNbmKhVWQ8fA6Gp1IJzcYkh15jVWIMT1bQULpRK3GdqVmXxWC9lBbZhzp
ZM+Y9Y5KnmrYFlRMmSnSydBA+9qGW9WQay1XuJjXQl5e+Wf4gKMGaXxl6eu+
0kjVT0HO23q10LjFd64zmUYeO1TSljrWYipJm5kQRiPlt342VPrXQunkxFpF
BxphpnYb5pfUosJezFlbnkZCZW2nT0l+Q2eb06nIxGaiLsajsW/+G/jidrdK
BTeRSVUxXQNGHbLGnWwnnjaRlbN9ultH6qCFMu582yZitsziy9x8HSLo2rhw
qYn89/nbyZEN9ZBa9SLGiruJ9CkJqfRdrcfxe92WWY8bSfM24xc6zfWwVQzl
ULZqIHIS+w739TQgKGhj+9VbDSSzuFLPe7oBWaPhWVYXGohk+pCc6opGTEVF
GUZKN5Cbb+f7tu1qhMOqlHLO/nqS4dm6StG+Ea7tBd5VevUkVf6y3l6eJjx3
7Ra4rlFHVgnoCVpda0YC3WjY+lgdmaq1KD5o0Qyq3EDpiz11hMdlYmbnk2as
7Buxy+epI2Krkuxc05oh/G40DcHfiFXaejGulTRsPyZ4sMazlozsfsg7UkaD
4jPdM/1m1YTvYPqTQQM6qDMPY2+drybPPNxT7Fzo0Lr7lr1Zupp4htUrygbT
YXf5e37RcBVBvuJ2yUo60rdc3vvGsoosFE6mXFL4jh0FKsJqNpXEup0lXM3X
CsHpXcOZjhVkW/Yfp6eTbYg2Uz0rdaOCxDDGkwMF2yHHMIt7r1hBzmxclshQ
aIc6JV7v5Xw52STgwiZl3w7vwC3NRg/LSfzo/MqY+Xaw71lbsMG9jHAfJRX/
8TPAMvnzyu15KRlWgsDcoU40fdjLq2ZUSkwbRx+PXezEl0kjv00nS0loTKKp
gFEnnj6q9/u8UEJqJ8xLfgR0Qjgkzn/CvoT07ahwCBvtxMly9UBjw2JSs2J3
eP2HLoRsjw2+eLyQLOVPno+8zMRD81ahzWKF5PP56/8CrJigGIjKfp8nJO9r
om22NxM3nCZlBWwJybQ+ec23lIlniRF7PPULyDkDTwGfg91oXT4hb6WcT9ad
5jzmLtmDJ6VvFDGTQ2DbWdsh3Yf+2kOBhrk5JL2Y/p3jfB/UvrcMeTvkEPYI
5z0nzfogPCoQTp/5RJjWaefXJPYhfZ3PgvVsNpE/WXI/dUc/OsxcSmPmMsmT
JfqMhh0DsBT/8lZwLo3s/FsZorljCIcOTF3Qd0ojnCMaTkkqQ+BUlVtInftA
KtjF5BmGQ3hjl6R/ej6VnCw7u6EpeggVFWESTn+SyQFV9YREkWGIWzmn//gX
T2LDNuZpLRvByJMcfRm3eNLo+jBeUnwEuSET/I4LcSS4/qxv/JERXCw2t+Nn
iyORuLku3HYELmu1FU8tiSHeXUHi/G0jOC0VMuTvHk3qC6p4RydGwI+mt4wl
0eToqhRzbe5RJJqoLjxgjyIuWhlyzMOjoOUplSZxvCdXTx5MPvLfKDY5GjDG
ud+RC21hQ/2Jo/BxOq/gxx9BzDlFxPkLRmH+UKSzUuQtyRITH2roHkWr67L9
JlvfEMPSXy13pkdx7hHLe6lkGNmubW1tuoIFqSdFB44qhJDYNs4pIs1C2NOk
lx2HXpPMUyIfuJVYWOkRyHRCMFm42/qh6DwLg88NX2WfCyLXm2N7bpiycOOF
Wo+GeiDZWyHgpPiAhUrvA4fHrgQQ/mcf1zo+ZSHRd0WflL4fyd8Uw7UqnAU5
sR5Hvxpf0qZ2++6NBBb4t+Zsr6L7kF2PKb/YMlkY3+5Vv7T7BTnV29f2J5+F
+p03Hx5lPSeRo689VctYSJfeJek850H+cLLfHa1lwU92oSl76TPiZHh1YxeN
hXt76x+N8T4hHTG3T2xlsKCuEC0jvcmdHDCW+JDZzYKu5WB6lZoriW2+cNx/
kIXN9325jhk6kSemWRx5LBYYjnJ6n5ztiUxKtcCeSRbC3Wg50gE2JCtwyUfW
NAu5K39vPn7JgmjJrlSanWPhgNCRWhlXQ5KmtUdW9S8L5idWzstevUlCTr7Y
2v+PhboshUwuvdNkOlKCVr3AQtP9FGW5jN0oOiktOreowx+cGlB/exkyu3un
rBa1evoNypFIfYiO192XXayvj+EXunzfFF/0PL7t+7O4T1VD+azoe2h9l6Tt
MbvIQ6WoTfnlfYjHUvzEphZ5HhN5SrV3wNmTvAuc44v9HHaU0dRzQeOk/HWF
ERZoYWZmrG2PYP/0r2VaHwtTr0MKsjY8hv5vdtkHXaxFv1DG78TzFBn1SpE+
rYvzBUwagcMD3KcDx8YaWNB6JZ7HOeOJGCNdvdhKFhx81NdUDntBgdWpnly0
uB+PlBxN2kuYv5rLz0hlgf6kdZVw1SuYTYi6ZUex4HKUM531ww8m0zkX+F4v
zn9EjjO7KQBKNsPp9IcsyCqd/bDuWyCOb4tUP3OPhQJFPS0nahC2tVzjW2+w
yOeAbwoKgqFbHvGn8wQLlvtjr0blvoYVhd7OkGfhn0I+29LMEHT5Bp9W2brI
V25QszI+DFeq5H/dZFvkL6PyV9M/AnG52o4jmaNQConznXr/DupF57wLw0fB
/ZiDV1XrPZRnDd788RjFwMjtyBHjSEztG28ruDaKKMq20j2e0cjdy3+UPj4C
Qbu4FTmUePjIXhSh8Y+APflqg+eFBPis+JPL83sYY53L3mg1J+Dlo0wTFm0Y
NarGMnPdieC7ZRORGzoMj207Lx7hTEHvFGdO88Zh/BnQrNTfko7bOode3ls7
hAnOVNlzhulQZKbl9E8MYlB0aaBcYjqqxINkjzcMgn4l+ybH3gywi39Qj/Ud
RHbR2pGYox+xzI1JdV02CMtQ2pp+3Sx4r1b70DLZj64zWlcsI3JxbctWU7W2
Xij3uOjXdORixyYpt8r8XoS5R1rIiHyG6unLo3cieqHxZfDZ4JvPCHv2be+M
fi+KpR9+Mgr9ArGB64mpgz2I4olapxuUj+avQoI/2XsgN/h7eMepQohkxq66
dIkJvYNcti13CmFjsy/u7QEmfD2EZz2eFuL4+Jda/s1MDIpjaW9JITTH9L67
Dv1E1M3nIjHHizA42+l85flPCNQIq4kdLcYa5qFOFrULk2lIW3+4FGdEvMbH
zDtRLX2Y/55OKWqrhysTr3QiOn6/XblbKe4PB/m9Qic03u06bF9aCk2vgMxO
gU5k+G4sb7xAAVdNZvKWhz9gaTHN8NUrgwofNbT0AAMqA+PHeh+X4bqWw0cv
XgZEDEdjjsSWweinTkDEQAeqtXvMhgfKYKz/iDv7bQekVBunztqWY1vV+uTH
yzrQJ5XGs9SjAqs/Sl5a09+Ggrgka+2ECtiohLM9obQhWDyuKbOyApMWKRJK
0W1QEQ4PM1hDxaz4hSsuum2IWeEtURhCxVb9lC7xtlbo9RspOydXoiW+oPMR
4ztaYzdb/qqrhsY/diUHPjo+LUvRSBivxvojr2Unp1oQaHzogK5gDbiyDkZG
trdAVVKTreZaDdr68iVfJbSgIMUrIIFRA/aZ23Pxx1sQmTn5SXe4Fies1XIt
3GjI0utZ6H1SB7XAoCTT9c0Q55OxKQ6qgyvX0aTjHM3wK7LpDo+tw9vVWseO
jjbBQpyNqlleB8/v7q3xpU2Q6BYOKF5Zj9W3ss1FbZsQYqy+LcK/Hl5WVCcT
WiOcLfPOXHnXgNp3E83qWQ04jt93eNIakCL4Vv98TANW8u52Ly9owI+G7xk6
QQ0IyYj6fIixGHXraBX3G/Bp0ktqs0gjullnazL3N2DcSYu7L6wRdkNNdR8L
6mHm+fubQ3ATGIXbS0QX/a+c1u7hvXFNeNe/bN2XujrM7jTlGspuQsLVOWJU
Uofnle1HdZqbkDq1xHUqoQ5xq0szjgk2YzwxOnfofh26AgMCVwY0w+5JUTYP
76J/fr/72tuXNKja/tcSH1OLyeUM/cQIGsoecH1b6lMLPyufu5/SaKgc0HB9
ZlsLqvKAe109DWoRC6z+47VQ7IhK4RRqQRL25Rxk1mCTsBC7RUQLKhpLvhZL
1uBH4J+UI2l0mC0p0aVXV8FlPinnXCEd2bKKTyZyqrD+9vXia/V07IpZP7gz
ugrqcp9arCfo8PqgkdvlWIXCOiv2uAPfMR5xe+TZzipErWZe4yn8jq26Nb8s
X1TCyJPK/qOuFdLVkx+9danQXmOeQ+1sRdtKc9FyNSouvea+mzXWivfSx5IE
lalQir/Y7MXbhtyivZE9m6jgL2+OV1Bvg72mWc3Ntgp8XfZT9cW3Nrwby8l1
u1kBQY+54H217WCWXaL1Gpej5Km0tE8VA8uf+i/vS6ZAceG/9xJtDNyyS3cW
fUfBR0c2oaJBBlLWhEbcDqAgyrKZbWrFD8j0bU7hcaTgsZYbTffMD+y+4cw9
qkLBcZlGd3nKD8TxNj8s6S5Fp+mRuxa6nXihwbdJe2cpbvH1FAte78L7xIBp
+epicIY1TXrrd+EeYzCYvagYSeKlEhxmXTCe8expXbzXp+WjX/xy6sLgimGt
hHfF8Luqr1H7tgs18S7rs22LUfKmo8uzswuu38cuvBApxk4JGtu88U885nTj
qnpQhAnFcuUueyb4Psrc2XGyEGWX00+VuzKh4Zy3+93hQoTcDVVN9WDCLP7+
9Cb5QihHmN9wDGbCpOrOLSnxQrxYwmvP94kJ04zkIm+2QohXaKUe+82EKHWp
M8WF4NKVwY1Rtt0Y8QvSN3QpQJrV6lmDez3ITqEELQvLB6dbr7tBUB/2wykh
czYX7qFbz64LGoDz9NV+o5WfcJ7TTbLUawgXbX6NGD3MxIezFvTRxBHQzXYl
ObNn4GAYodTGspDioKgnU5+KDwYNR4V6x7BpO8/LFVGJMBLTlD42+QvGlPE1
bQ2x+Mhcnq0yNo67/pysUOconBNcKuG9ZBKvNz75GioUAftzCvuT2H4j2P12
/8Gx16AmjGtQ5n5jYWFvkoFwAEzuz10VXTkN0X1RlpztnnhzSmHu8vIZiK8a
yObnc0RS6rXXBatmsNylMcM1xQG5a50VJHlnkOfld3/0tANoPUWW/9bPoE7e
kPe76wPwelxkJkjN4MtRSRZ92A4eZWbVfy/MYL456Ksd1QY2pyMj4oNmcMyI
etZqhSnc00oP84fOoMvTZu3foybwW9dPdwmfwQP6ziBfB2Ok9skKaMTNQOa6
/J78PkP0e+Z7/slZrFe28VIuM8CtipZ7l9oW87fFzngtvw6LPfOr83/MYNZO
69iC/TW4hGxOluieAdc1dxGH3isINTHsmR+egfVd1htbigaauCaux/2bgay4
33Kh5WfBvCc0zcsxi1dBp+xkek9hnH4oyHn5LOy2yh5SoRzHmsRHteq8s3DZ
y/jEsfwQNvPFmOcJzsIkwsL7FEUOMo7lXBIbZqFFlB0El0vicNdgrJ/ILDQ2
Rl4+sXwD/u+fif//Z/4Pg/jZAw==
              "]]}, "Charting`Private`Tag#1"]}}, {}}, <|
        "HighlightElements" -> <|
          "Label" -> {"XYLabel"}, "Ball" -> {"InterpolatedBall"}|>, 
         "LayoutOptions" -> <|
          "PanelPlotLayout" -> <||>, 
           "PlotRange" -> {{-1.5707962626807608`, 1.5707962626807608`}, {0., 
            1.1}}, "Frame" -> {{False, False}, {False, False}}, 
           "AxesOrigin" -> {0, 0}, "ImageSize" -> {360, 360/GoldenRatio}, 
           "Axes" -> {True, True}, "LabelStyle" -> {}, "AspectRatio" -> 
           GoldenRatio^(-1), "DefaultStyle" -> {
             Directive[
              Opacity[1.], 
              RGBColor[0.24, 0.6, 0.8], 
              AbsoluteThickness[2]]}, 
           "HighlightLabelingFunctions" -> <|"CoordinatesToolOptions" -> ({
               (Identity[#]& )[
                Part[#, 1]], 
               (Identity[#]& )[
                Part[#, 2]]}& ), 
             "ScalingFunctions" -> {{Identity, Identity}, {
               Identity, Identity}}|>, "Primitives" -> {}, "GCFlag" -> 
           False|>, 
         "Meta" -> <|
          "DefaultHighlight" -> {"Dynamic", None}, "Index" -> {}, "Function" -> 
           Plot, "GroupHighlight" -> False|>|>]]& )[<|
       "HighlightElements" -> <|
         "Label" -> {"XYLabel"}, "Ball" -> {"InterpolatedBall"}|>, 
        "LayoutOptions" -> <|
         "PanelPlotLayout" -> <||>, 
          "PlotRange" -> {{-1.5707962626807608`, 1.5707962626807608`}, {0., 
           1.1}}, "Frame" -> {{False, False}, {False, False}}, 
          "AxesOrigin" -> {0, 0}, "ImageSize" -> {360, 360/GoldenRatio}, 
          "Axes" -> {True, True}, "LabelStyle" -> {}, "AspectRatio" -> 
          GoldenRatio^(-1), "DefaultStyle" -> {
            Directive[
             Opacity[1.], 
             RGBColor[0.24, 0.6, 0.8], 
             AbsoluteThickness[2]]}, 
          "HighlightLabelingFunctions" -> <|"CoordinatesToolOptions" -> ({
              (Identity[#]& )[
               Part[#, 1]], 
              (Identity[#]& )[
               Part[#, 2]]}& ), 
            "ScalingFunctions" -> {{Identity, Identity}, {
              Identity, Identity}}|>, "Primitives" -> {}, "GCFlag" -> False|>,
         "Meta" -> <|
         "DefaultHighlight" -> {"Dynamic", None}, "Index" -> {}, "Function" -> 
          Plot, "GroupHighlight" -> False|>|>],
      ImageSizeCache->{{4.503599627370496*^15, -4.503599627370496*^15}, {
       4.503599627370496*^15, -4.503599627370496*^15}}],
     Selectable->False]},
   Annotation[{{{{}, {}, 
       Annotation[{
         Directive[
          Opacity[1.], 
          RGBColor[0.24, 0.6, 0.8], 
          AbsoluteThickness[2]], 
         Line[CompressedData["
1:eJw1mHk0FX7QxoVKJdlSKZFKWVKhTfK0apMklYosZQ8hskVaSCTbTyjKvocQ
Rb62i2vLet0sN7r27QpZK6/3nPf9a85zzsw5M/P555nZYmClYcjOxsamtoSN
7X/jubM8J+a3zJJd9S0aBfoHlQ9nu4xxbZ4lgpsn8sJ0hCCzZShcSHiW1DYW
a5rrSIBntnxmL/8sWbNa5o6Wzn7UJ7h/MGGfJf4bJqb1dVSgxfV7A+3nDEkf
7p/4qHMVxuVtY+nRM8TBIlmLW9cIT08lRhhtnyEm1NwA1zv2sG6a4w8UmCbT
z27t57fyRKWOcH+3wBT5eEOC/szDH38LktIVN/wmWh0b+X1vvgbz4y//Sysm
ScMt95DcnnDsj1zW9HLVBGmMOm/yaUsUlMQbZL1nfhHf5/9ke0piscmZ56HP
4BjRlijz0vFPRN3bvVpGHSzSG5gi0KGXim8mmX378kaI8PZBqdusdMRJ1h9U
/zpEjL/IU44pZ2JPWN09G+oAyVNqldAtysaWPUdahZL7yH7T4BZFWi4Gv5xa
uiyjh1wp5OiO3ZaPZP+cStuEHtI7ti1VUCEfd00k/bre9ZCOfv+clyfyMbJ2
9cavvj3EfOdkUYRBPsbuNe25f7eHlK0N41aOzMeUxG3tnzt6SJZSSK6L2Few
Bz7KLIjoJiYq0UlaOwqw0TxP/4EPkxjw797dLVOIsIoKldVPmeTWqX6lsX2F
EJagSUc7MwlX3J81HFjUXWO/a82YZK2qo+SRS4VYf03ihcTZxfyalq2c9oUQ
POH/sXkpk0RfkDvUU1gI7o3GHApuP4lz2pqLB7SL8K+SP3bMuot42bkZWCcX
41KIRPY6sy5SwSfZRrKLEWOoSFE26CJN+7eECRUW4xybQY+PRhcxabJd19FU
jOB9Gdsl5bvIei2J89/+FWPX+4tx+pOdxMAjKUtDswTadj7xDfadRLjKqFlq
WSnSjr/PmbXsJHdUxXaE8pWCnTerXMy4k9wN2X6eT6QUCUltfZbXOskv/ahj
ogqlmPwhtXPVwU6ynzJgk2lQCqH/Ai55jv8gDh8d/alFpbAFt6bpNINsW72h
dt1zCk6eIM9u9zKI8ripy/h/FAidtsnRaWYQcfu3HG3RFOSq0YU1MhnkzWed
qWZCwR+dmC5FKwY5/SRryG6GgqcuSlbcfR3k/ZuHiTZ3yxD8+e6LNFo7kXC/
U8yjVw7jr6L5iZR2YuDFRxqtynGwqGEkOqudXOUroSS6laO14uClkIB2Mmvx
ysjrXTk20znXu6u1k6y4tEPCneWIn3obq1HWRkrzRLeF36lArnxN4e/sVuJ6
JJvB40LFnnUvz/DHtRLN59b8f32oSJhTrZMNbiVNuwLL/oZTEVJU/cPYvpVc
5cmSPVBIxYOL1f++728l1AyXpy+XVmK/eZVSQc530nFz552ewEpkRVFzPT7T
yauHNbmKhVWQ8fA6Gp1IJzcYkh15jVWIMT1bQULpRK3GdqVmXxWC9lBbZhzp
ZM+Y9Y5KnmrYFlRMmSnSydBA+9qGW9WQay1XuJjXQl5e+Wf4gKMGaXxl6eu+
0kjVT0HO23q10LjFd64zmUYeO1TSljrWYipJm5kQRiPlt342VPrXQunkxFpF
BxphpnYb5pfUosJezFlbnkZCZW2nT0l+Q2eb06nIxGaiLsajsW/+G/jidrdK
BTeRSVUxXQNGHbLGnWwnnjaRlbN9ultH6qCFMu582yZitsziy9x8HSLo2rhw
qYn89/nbyZEN9ZBa9SLGiruJ9CkJqfRdrcfxe92WWY8bSfM24xc6zfWwVQzl
ULZqIHIS+w739TQgKGhj+9VbDSSzuFLPe7oBWaPhWVYXGohk+pCc6opGTEVF
GUZKN5Cbb+f7tu1qhMOqlHLO/nqS4dm6StG+Ea7tBd5VevUkVf6y3l6eJjx3
7Ra4rlFHVgnoCVpda0YC3WjY+lgdmaq1KD5o0Qyq3EDpiz11hMdlYmbnk2as
7Buxy+epI2Krkuxc05oh/G40DcHfiFXaejGulTRsPyZ4sMazlozsfsg7UkaD
4jPdM/1m1YTvYPqTQQM6qDMPY2+drybPPNxT7Fzo0Lr7lr1Zupp4htUrygbT
YXf5e37RcBVBvuJ2yUo60rdc3vvGsoosFE6mXFL4jh0FKsJqNpXEup0lXM3X
CsHpXcOZjhVkW/Yfp6eTbYg2Uz0rdaOCxDDGkwMF2yHHMIt7r1hBzmxclshQ
aIc6JV7v5Xw52STgwiZl3w7vwC3NRg/LSfzo/MqY+Xaw71lbsMG9jHAfJRX/
8TPAMvnzyu15KRlWgsDcoU40fdjLq2ZUSkwbRx+PXezEl0kjv00nS0loTKKp
gFEnnj6q9/u8UEJqJ8xLfgR0Qjgkzn/CvoT07ahwCBvtxMly9UBjw2JSs2J3
eP2HLoRsjw2+eLyQLOVPno+8zMRD81ahzWKF5PP56/8CrJigGIjKfp8nJO9r
om22NxM3nCZlBWwJybQ+ec23lIlniRF7PPULyDkDTwGfg91oXT4hb6WcT9ad
5jzmLtmDJ6VvFDGTQ2DbWdsh3Yf+2kOBhrk5JL2Y/p3jfB/UvrcMeTvkEPYI
5z0nzfogPCoQTp/5RJjWaefXJPYhfZ3PgvVsNpE/WXI/dUc/OsxcSmPmMsmT
JfqMhh0DsBT/8lZwLo3s/FsZorljCIcOTF3Qd0ojnCMaTkkqQ+BUlVtInftA
KtjF5BmGQ3hjl6R/ej6VnCw7u6EpeggVFWESTn+SyQFV9YREkWGIWzmn//gX
T2LDNuZpLRvByJMcfRm3eNLo+jBeUnwEuSET/I4LcSS4/qxv/JERXCw2t+Nn
iyORuLku3HYELmu1FU8tiSHeXUHi/G0jOC0VMuTvHk3qC6p4RydGwI+mt4wl
0eToqhRzbe5RJJqoLjxgjyIuWhlyzMOjoOUplSZxvCdXTx5MPvLfKDY5GjDG
ud+RC21hQ/2Jo/BxOq/gxx9BzDlFxPkLRmH+UKSzUuQtyRITH2roHkWr67L9
JlvfEMPSXy13pkdx7hHLe6lkGNmubW1tuoIFqSdFB44qhJDYNs4pIs1C2NOk
lx2HXpPMUyIfuJVYWOkRyHRCMFm42/qh6DwLg88NX2WfCyLXm2N7bpiycOOF
Wo+GeiDZWyHgpPiAhUrvA4fHrgQQ/mcf1zo+ZSHRd0WflL4fyd8Uw7UqnAU5
sR5Hvxpf0qZ2++6NBBb4t+Zsr6L7kF2PKb/YMlkY3+5Vv7T7BTnV29f2J5+F
+p03Hx5lPSeRo689VctYSJfeJek850H+cLLfHa1lwU92oSl76TPiZHh1YxeN
hXt76x+N8T4hHTG3T2xlsKCuEC0jvcmdHDCW+JDZzYKu5WB6lZoriW2+cNx/
kIXN9325jhk6kSemWRx5LBYYjnJ6n5ztiUxKtcCeSRbC3Wg50gE2JCtwyUfW
NAu5K39vPn7JgmjJrlSanWPhgNCRWhlXQ5KmtUdW9S8L5idWzstevUlCTr7Y
2v+PhboshUwuvdNkOlKCVr3AQtP9FGW5jN0oOiktOreowx+cGlB/exkyu3un
rBa1evoNypFIfYiO192XXayvj+EXunzfFF/0PL7t+7O4T1VD+azoe2h9l6Tt
MbvIQ6WoTfnlfYjHUvzEphZ5HhN5SrV3wNmTvAuc44v9HHaU0dRzQeOk/HWF
ERZoYWZmrG2PYP/0r2VaHwtTr0MKsjY8hv5vdtkHXaxFv1DG78TzFBn1SpE+
rYvzBUwagcMD3KcDx8YaWNB6JZ7HOeOJGCNdvdhKFhx81NdUDntBgdWpnly0
uB+PlBxN2kuYv5rLz0hlgf6kdZVw1SuYTYi6ZUex4HKUM531ww8m0zkX+F4v
zn9EjjO7KQBKNsPp9IcsyCqd/bDuWyCOb4tUP3OPhQJFPS0nahC2tVzjW2+w
yOeAbwoKgqFbHvGn8wQLlvtjr0blvoYVhd7OkGfhn0I+29LMEHT5Bp9W2brI
V25QszI+DFeq5H/dZFvkL6PyV9M/AnG52o4jmaNQConznXr/DupF57wLw0fB
/ZiDV1XrPZRnDd788RjFwMjtyBHjSEztG28ruDaKKMq20j2e0cjdy3+UPj4C
Qbu4FTmUePjIXhSh8Y+APflqg+eFBPis+JPL83sYY53L3mg1J+Dlo0wTFm0Y
NarGMnPdieC7ZRORGzoMj207Lx7hTEHvFGdO88Zh/BnQrNTfko7bOode3ls7
hAnOVNlzhulQZKbl9E8MYlB0aaBcYjqqxINkjzcMgn4l+ybH3gywi39Qj/Ud
RHbR2pGYox+xzI1JdV02CMtQ2pp+3Sx4r1b70DLZj64zWlcsI3JxbctWU7W2
Xij3uOjXdORixyYpt8r8XoS5R1rIiHyG6unLo3cieqHxZfDZ4JvPCHv2be+M
fi+KpR9+Mgr9ArGB64mpgz2I4olapxuUj+avQoI/2XsgN/h7eMepQohkxq66
dIkJvYNcti13CmFjsy/u7QEmfD2EZz2eFuL4+Jda/s1MDIpjaW9JITTH9L67
Dv1E1M3nIjHHizA42+l85flPCNQIq4kdLcYa5qFOFrULk2lIW3+4FGdEvMbH
zDtRLX2Y/55OKWqrhysTr3QiOn6/XblbKe4PB/m9Qic03u06bF9aCk2vgMxO
gU5k+G4sb7xAAVdNZvKWhz9gaTHN8NUrgwofNbT0AAMqA+PHeh+X4bqWw0cv
XgZEDEdjjsSWweinTkDEQAeqtXvMhgfKYKz/iDv7bQekVBunztqWY1vV+uTH
yzrQJ5XGs9SjAqs/Sl5a09+Ggrgka+2ECtiohLM9obQhWDyuKbOyApMWKRJK
0W1QEQ4PM1hDxaz4hSsuum2IWeEtURhCxVb9lC7xtlbo9RspOydXoiW+oPMR
4ztaYzdb/qqrhsY/diUHPjo+LUvRSBivxvojr2Unp1oQaHzogK5gDbiyDkZG
trdAVVKTreZaDdr68iVfJbSgIMUrIIFRA/aZ23Pxx1sQmTn5SXe4Fies1XIt
3GjI0utZ6H1SB7XAoCTT9c0Q55OxKQ6qgyvX0aTjHM3wK7LpDo+tw9vVWseO
jjbBQpyNqlleB8/v7q3xpU2Q6BYOKF5Zj9W3ss1FbZsQYqy+LcK/Hl5WVCcT
WiOcLfPOXHnXgNp3E83qWQ04jt93eNIakCL4Vv98TANW8u52Ly9owI+G7xk6
QQ0IyYj6fIixGHXraBX3G/Bp0ktqs0gjullnazL3N2DcSYu7L6wRdkNNdR8L
6mHm+fubQ3ATGIXbS0QX/a+c1u7hvXFNeNe/bN2XujrM7jTlGspuQsLVOWJU
Uofnle1HdZqbkDq1xHUqoQ5xq0szjgk2YzwxOnfofh26AgMCVwY0w+5JUTYP
76J/fr/72tuXNKja/tcSH1OLyeUM/cQIGsoecH1b6lMLPyufu5/SaKgc0HB9
ZlsLqvKAe109DWoRC6z+47VQ7IhK4RRqQRL25Rxk1mCTsBC7RUQLKhpLvhZL
1uBH4J+UI2l0mC0p0aVXV8FlPinnXCEd2bKKTyZyqrD+9vXia/V07IpZP7gz
ugrqcp9arCfo8PqgkdvlWIXCOiv2uAPfMR5xe+TZzipErWZe4yn8jq26Nb8s
X1TCyJPK/qOuFdLVkx+9danQXmOeQ+1sRdtKc9FyNSouvea+mzXWivfSx5IE
lalQir/Y7MXbhtyivZE9m6jgL2+OV1Bvg72mWc3Ntgp8XfZT9cW3Nrwby8l1
u1kBQY+54H217WCWXaL1Gpej5Km0tE8VA8uf+i/vS6ZAceG/9xJtDNyyS3cW
fUfBR0c2oaJBBlLWhEbcDqAgyrKZbWrFD8j0bU7hcaTgsZYbTffMD+y+4cw9
qkLBcZlGd3nKD8TxNj8s6S5Fp+mRuxa6nXihwbdJe2cpbvH1FAte78L7xIBp
+epicIY1TXrrd+EeYzCYvagYSeKlEhxmXTCe8expXbzXp+WjX/xy6sLgimGt
hHfF8Luqr1H7tgs18S7rs22LUfKmo8uzswuu38cuvBApxk4JGtu88U885nTj
qnpQhAnFcuUueyb4Psrc2XGyEGWX00+VuzKh4Zy3+93hQoTcDVVN9WDCLP7+
9Cb5QihHmN9wDGbCpOrOLSnxQrxYwmvP94kJ04zkIm+2QohXaKUe+82EKHWp
M8WF4NKVwY1Rtt0Y8QvSN3QpQJrV6lmDez3ITqEELQvLB6dbr7tBUB/2wykh
czYX7qFbz64LGoDz9NV+o5WfcJ7TTbLUawgXbX6NGD3MxIezFvTRxBHQzXYl
ObNn4GAYodTGspDioKgnU5+KDwYNR4V6x7BpO8/LFVGJMBLTlD42+QvGlPE1
bQ2x+Mhcnq0yNo67/pysUOconBNcKuG9ZBKvNz75GioUAftzCvuT2H4j2P12
/8Gx16AmjGtQ5n5jYWFvkoFwAEzuz10VXTkN0X1RlpztnnhzSmHu8vIZiK8a
yObnc0RS6rXXBatmsNylMcM1xQG5a50VJHlnkOfld3/0tANoPUWW/9bPoE7e
kPe76wPwelxkJkjN4MtRSRZ92A4eZWbVfy/MYL456Ksd1QY2pyMj4oNmcMyI
etZqhSnc00oP84fOoMvTZu3foybwW9dPdwmfwQP6ziBfB2Ok9skKaMTNQOa6
/J78PkP0e+Z7/slZrFe28VIuM8CtipZ7l9oW87fFzngtvw6LPfOr83/MYNZO
69iC/TW4hGxOluieAdc1dxGH3isINTHsmR+egfVd1htbigaauCaux/2bgay4
33Kh5WfBvCc0zcsxi1dBp+xkek9hnH4oyHn5LOy2yh5SoRzHmsRHteq8s3DZ
y/jEsfwQNvPFmOcJzsIkwsL7FEUOMo7lXBIbZqFFlB0El0vicNdgrJ/ILDQ2
Rl4+sXwD/u+fif//Z/4Pg/jZAw==
          "]]}, "Charting`Private`Tag#1"]}}, {}}, <|
    "HighlightElements" -> <|
      "Label" -> {"XYLabel"}, "Ball" -> {"InterpolatedBall"}|>, 
     "LayoutOptions" -> <|
      "PanelPlotLayout" -> <||>, 
       "PlotRange" -> {{-1.5707962626807608`, 1.5707962626807608`}, {0., 
        1.1}}, "Frame" -> {{False, False}, {False, False}}, 
       "AxesOrigin" -> {0, 0}, "ImageSize" -> {360, 360/GoldenRatio}, 
       "Axes" -> {True, True}, "LabelStyle" -> {}, "AspectRatio" -> 
       GoldenRatio^(-1), "DefaultStyle" -> {
         Directive[
          Opacity[1.], 
          RGBColor[0.24, 0.6, 0.8], 
          AbsoluteThickness[2]]}, 
       "HighlightLabelingFunctions" -> <|"CoordinatesToolOptions" -> ({
           (Identity[#]& )[
            Part[#, 1]], 
           (Identity[#]& )[
            Part[#, 2]]}& ), 
         "ScalingFunctions" -> {{Identity, Identity}, {Identity, Identity}}|>,
        "Primitives" -> {}, "GCFlag" -> False|>, 
     "Meta" -> <|
      "DefaultHighlight" -> {"Dynamic", None}, "Index" -> {}, "Function" -> 
       Plot, "GroupHighlight" -> False|>|>, "DynamicHighlight"]],
  AspectRatio->NCache[GoldenRatio^(-1), 0.6180339887498948],
  Axes->{True, True},
  AxesLabel->{None, None},
  AxesOrigin->{0, 0},
  DefaultBaseStyle->{"PlotGraphics", "Graphics"},
  DisplayFunction->Identity,
  Frame->{{False, False}, {False, False}},
  FrameLabel->{{None, None}, {None, None}},
  FrameTicks->{{Automatic, Automatic}, {Automatic, Automatic}},
  GridLines->{None, None},
  GridLinesStyle->Directive[
    GrayLevel[0.5, 0.4]],
  ImagePadding->All,
  Method->{
   "DefaultBoundaryStyle" -> Automatic, 
    "DefaultGraphicsInteraction" -> {
     "Version" -> 1.2, "TrackMousePosition" -> {True, False}, 
      "Effects" -> {
       "Highlight" -> {"ratio" -> 2}, "HighlightPoint" -> {"ratio" -> 2}, 
        "Droplines" -> {
         "freeformCursorMode" -> True, 
          "placement" -> {"x" -> "All", "y" -> "None"}}}}, "DefaultMeshStyle" -> 
    AbsolutePointSize[6], "ScalingFunctions" -> None, 
    "CoordinatesToolOptions" -> {"DisplayFunction" -> ({
        (Identity[#]& )[
         Part[#, 1]], 
        (Identity[#]& )[
         Part[#, 2]]}& ), "CopiedValueFunction" -> ({
        (Identity[#]& )[
         Part[#, 1]], 
        (Identity[#]& )[
         Part[#, 2]]}& )}},
  PlotInteractivity:>True,
  PlotRange->{{-1.5707962626807608`, 1.5707962626807608`}, {0., 1.1}},
  PlotRangeClipping->True,
  PlotRangePadding->{{
     Scaled[0.02], 
     Scaled[0.02]}, {0, 0}},
  Ticks->{Automatic, Automatic}]], "Output",
 CellChangeTimes->{3.951530943762332*^9, 3.951531198519801*^9, 
  3.952662390140101*^9, 3.9641446003450212`*^9},
 CellLabel->"Out[67]=",ExpressionUUID->"9c2f438a-78ef-4932-b984-98417c52cb11"]
}, Open  ]],

Cell[CellGroupData[{

Cell[BoxData[
 RowBox[{"Export", "[", 
  RowBox[{"\"\<affgaussintquasi-orisel-kappa8.eps\>\"", ",", " ", "%"}], 
  "]"}]], "Input",
 CellChangeTimes->{{3.951530950934046*^9, 3.951530951670883*^9}},
 CellLabel->"In[68]:=",ExpressionUUID->"eec22088-bb92-43d5-96d8-143ee584e134"],

Cell[BoxData["\<\"affgaussintquasi-orisel-kappa8.eps\"\>"], "Output",
 CellChangeTimes->{3.951530952267465*^9, 3.951531201516461*^9, 
  3.95266239026685*^9, 3.9641446004752083`*^9},
 CellLabel->"Out[68]=",ExpressionUUID->"55e66802-1575-4353-b01f-4a08a3594b7d"]
}, Open  ]],

Cell[CellGroupData[{

Cell[BoxData[
 RowBox[{"Plot", "[", 
  RowBox[{
   RowBox[{"{", 
    RowBox[{
     RowBox[{
      RowBox[{"Sqrt", "[", "intquasiquadsel2C", "]"}], "/.", 
      RowBox[{"{", 
       RowBox[{
        RowBox[{"gamma", "->", 
         RowBox[{"Sqrt", "[", "2", "]"}]}], ",", 
        RowBox[{"kappa", "->", "1"}]}], "}"}]}], ",", 
     RowBox[{
      RowBox[{"Sqrt", "[", "intquasiquadsel2C", "]"}], "/.", 
      RowBox[{"{", 
       RowBox[{
        RowBox[{"gamma", "->", 
         RowBox[{"Sqrt", "[", "2", "]"}]}], ",", 
        RowBox[{"kappa", "->", "2"}]}], "}"}]}], ",", 
     RowBox[{
      RowBox[{"Sqrt", "[", "intquasiquadsel2C", "]"}], "/.", 
      RowBox[{"{", 
       RowBox[{
        RowBox[{"gamma", "->", 
         RowBox[{"Sqrt", "[", "2", "]"}]}], ",", 
        RowBox[{"kappa", "->", "4"}]}], "}"}]}], ",", 
     RowBox[{
      RowBox[{"Sqrt", "[", "intquasiquadsel2C", "]"}], "/.", 
      RowBox[{"{", 
       RowBox[{
        RowBox[{"gamma", "->", 
         RowBox[{"Sqrt", "[", "2", "]"}]}], ",", 
        RowBox[{"kappa", "->", "8"}]}], "}"}]}]}], "}"}], ",", 
   RowBox[{"{", 
    RowBox[{"theta", ",", 
     RowBox[{
      RowBox[{"-", "Pi"}], "/", "2"}], ",", 
     RowBox[{"Pi", "/", "2"}]}], "}"}], ",", 
   RowBox[{"PlotRange", "->", 
    RowBox[{"{", 
     RowBox[{"0", ",", "1.1"}], "}"}]}], ",", 
   RowBox[{"PlotLegends", "->", 
    RowBox[{"{", 
     RowBox[{"\"\<kappa=1\>\"", ",", "\"\<kappa=2\>\"", ",", "\"\<kappa=4\>\"",
       ",", "\"\<kappa=8\>\""}], "}"}]}]}], "]"}]], "Input",
 CellChangeTimes->{{3.951530990894816*^9, 3.951531094951127*^9}, {
  3.951531203523822*^9, 3.951531225271941*^9}},
 CellLabel->"In[69]:=",ExpressionUUID->"60ee0ea6-f6d5-4ad9-ad9a-e9e10ad85810"],

Cell[BoxData[
 TemplateBox[{
   GraphicsBox[
    InterpretationBox[{
      TagBox[{{{}, {}, 
         TagBox[{
           RGBColor[0.24, 0.6, 0.8], 
           AbsoluteThickness[2], 
           Opacity[1.], 
           LineBox[CompressedData["
1:eJw113k4VW3XAHAVKZXqmErx0KBCMvTyRFk0qCSEEBlfU4QyPcYyZIokZJb5
OIYMGVPOjXDM85RkyDycs2U8hnj3c13f98e+9vX7Z1/3vfZa6143v7Gtmulu
BgaGP/jz71vxLuuNTf51dLGjT41sZCErU+y+sI93HfFaV5XH6imAMP9cAif3
OtrI31Sx0tME1nUKXYywjuwGmR9o65lBB8kr12L3OjoRM55lpOcE2vtWjvf+
oqPfxs2lBXp+YE75sZCfSkc53Qdn9xpEwqtbmR/MztKRRkH5mqEJEZ53bxDC
2dZQe8XdozTrUmjU454eZ1tFDw4JyrL7VMEfcla+9PEV9GXLQqhWmQJjn36/
e7B/Gdk+tHvkQ24ByeS93W8OLCGd3ayaLksdcPVUp0gQ/TcSJPvUPNLvgZNu
rB7BswtI4WducH1TP7THi2mb/cSQ1etA+zWWQWizKJz6zxcqUg2eElSNHgbi
hY6/VSvm0NFIqt8hx1EQjW1/Ztcwgxy2nKwMCWPAL3ptgDN7CqlKzLF8axyH
2fJbTHsLJhBxru9p2qNJOGH1xeif4DHkdUF3uXhtCrYbCekLz0fRezQpb+M0
A/ZwUOPJ2hD6quvtGFQ1C2USLZUrxQOowszwE2Keh7yjdflcFb3o9GdxTIaD
Cmr6RxVHsnvRsKw7o/txKqxmPR4jxfYiTUFHnc88VLh6c4lD2rkXhQ2o1AgJ
UKHeic/tsUQvelVQa4dJUmHkh+ut5MweZE5Le/hbiwpHiZcGBCO7UWdSq1B/
FBXspWP2yNp2ImJd8/YmKw0iIk4Maup3ImVD8gEHAg2KaAlFtvc70c7MR6kZ
DhqspqSYJgt1or0XpGcaT9LA+UAOhXG6A8V5ssVbCdLgxSA5qMmwA00sqgfx
36JBwItxtkdq7ahAQolZx5kGpH6z+efy7Yikrmfu4EaDBvGZmtei7UgH3WsJ
ekEDlimq41fWdoR9bsgoeEUD7kRaHkS2IffIAu/voTQ4K8/+d4t/KxoPLbgY
Q6KBtK/BnWnLZqR98NyTrh78e3SPdP17zch9x81Sv58G2k/jd/cINSNPa46q
yQEaOKp//1o134RmQlatsGEa5POri8XZNCEG+ZLMkRkanCMrcCvbNaK5vuMP
rv+hAfvaxflCl3pE+9XZtM2PQaql0l1BnXqUcmDbWeIMBuJDlsQk6XrUyOdl
ZSqAgWpthuGbTQrS7izhrRLEICicv8fMg4LU/sNZoCWBwW5RDvJxrzrko3SJ
f9dNDDCLrbcvA2qQZfrW+ev/xaA7V+yIslkNktF1ICqYYlC+bBZ68mYNEt4O
GLptjsErz47QzzvfUN7PYHc5Kwy4o4nvlpy+oY0MBWMWewxuUlTDzU2rUVeL
8RMGbwwuHPJjk7xRjQwrajXbfTBgVf8SzshfjZRExNfifTH4PnQ2InmwCvVt
66sIB2Jgs7oR8UO9CsWQP6ueDsUg+mx6pMr1SmSUkCVll4CBh9UAJy9fJbK6
38V/KBGDWuO/RL5vIhScJF+WloSBjuuyCJs9Qjw9OtMNqRj4Zn4Q9TciI4X1
D4rzmRgMMC9J2Mp+RSOhPN9CizHwqYmTBnopcv3YelCzEYPp1ivhpmWliAeb
Rs+bMFD+3jcX5FyK6DdnvF834/ulsSX000tQCHumVGErBvlcwTvP14vRfuHU
h6OdGPy0dK9J2yhE8yz+YvkDGFx35OZpKi9E6229lPgfGJBeljn+di1Esyde
W/oNYuAQsSwgu/kJVdBVu1WHMGAhPw3s2yxAxk82JapH8XicKo9n38hDWrzl
G5zTGFyRWr1v5JqHvOVG5LpxMyqJ73zcyEVmK69DQ2YwiHPMMrq9+RFhrc33
NmYxqK+PFXDdykaXb1dczKViEP6zt6/OPRtd8SN/UadhoL9ICGT7k4V+vySo
reJeORE0l/MnE+1fPBslvoDBKVu3/OHtDCR0UOGl/yIGVJ9SI+GXGUhq4LQS
xxIGZdFLBJcdItqquseXhFul2sqRwEBEf7ftGspZxsCd47H0rV1pyDvmV3bK
Kga3BaPn3nmlojTL6bxjaxgQoDt+aFcq+rOjXR6EO9NCaeef3SmohcD1y4KO
Qe+XqzVZe5LQt/v2rjvrGJx0MR5aPJiIvrauDOpuYBDseu9yKOEDsknpNC7G
beXBM9LIE49M9j7oN9jE//eLvZIWp+OQ11orJR+3oicWxHQhFnH8MRjYxi3o
UyUldzkaucW5WoRtYRD7KuvNzytRiKA/MdaHm8UvfMwVIlFxwFlv7j8YzAaY
vi1WjEDvt2kCUbh1XitPqKmGo2PX9C924G4MkpJZeBiGxBptNPdt4/sJ2T8l
aBSKFJUUjtjgFuebcAltCUGvtteS4nETTpeebeoPRm0ufBr1uBfPBnYwjb9G
DPElF37j7jiv6yGHBSDpwQJ+rh0834QuXnDb8EOYIstVadyhIjvdxUy+aOJd
mbMO7mdiHZ4LR3zQ1eXivn9wq15OFRY66YWMlbe0w3Ab2MzmNym/QAKcfluZ
uHkdQvbJm7qiPB3lajLuIRdxwxI3J+RZo5rVjjvhZW+pUJgdcn0fWDSMu4xl
hff6A2s0TFoZmcMtxXmtVfiFKbpnH3ZpBbfVDZZNEU1dVLlbP2kTd3vR5cJ9
hrdR3LamxA7uboccWfGCS5CS4T79rxP+uTWjGq8OK32teA7g683Xqb2WbAQn
9ih/puPuSCNwqjs8gdX/bHYv4M5UMpUoSn0GXZz9hEncswpVP2TfOIDWxKRd
P25BeZ5XDU7OEOAquEL5dz0yLsIahu7QcYcYU4S7N9bSEjvjCUu6+oYfcK9G
RZOLjnsD4ZHWXV/cnO/rCK6sryDrRaTGk3/3F7ZsBnv8ICqN31sRt/bbU18Y
6f7AeHWn4zxu52DVw43zgfCPiuRNxn/j45dTqtH7BiTY2t9+wv9fv8/AAe6m
t8Dfd+OJL253OcZ8bDgUTGQlTB/iTrgmzljcHQb2RR9r5vH8Ebl6N5erLRyu
JSufL8JNljbUdm2IgFvUyFxn3ENSITlAjoSKZZXT63h+2kima6aURQFB+8fR
Ytzbl78yMBVGg4HljdM2uHnFZzUaM2KhwXMitw/PdwNhhT8a7z5AhqSkVQBe
L1ejiSGrSYlw7VdE9FncB733HFHSToKoAGSO8Hqbof43mWqeDLV8Q3PTeD2m
1J6pEfVPBQfNyyFseL2GbnYH7zqcBlljI83v8fp+Ieb7sDMyDUrTr+Sy49ZN
mJi0J6bDtXjbR/tWMGB3JO4vrc2ANNPYhxS8n+zO1uz0v08C1V8qH0VwL4zs
jdPuIUFlSR0p7DcGLUrmwhvjmeBJCgtSxfuR35nzKtcYcyAzez9TGt7PtmY0
Go3488FaV5uaOYXBEuNHEUXTfMienIv4MYnnx19M4eKZ+XDNdP/Yftz9D4t1
94gVQJdIgf3jcQyKqzioaXKfQPfN66ffR/B4xvQenjYoAhO2Rqr4dwxMi0Qc
2lOLoGcJ47rUj8HjNr/+sqki4MiSnj/Xh8E9JqnkQNtikF2Sjzjcg8H551Hi
Qi9LwP2c3kxJOwajd7Qf2nwog8bluHFTCgayE+5GLT/LIHGH0iNfh/cbr2Rr
YZ7PIBYoMcZdi4Fa+azvbNxnWPlZq15TjUG1kEeJWUw5/KU9FrZcgcefNYXL
IOIrKK8Yf2ssxPvJ7Mr8uVuVwNkXOaKCn4+Gf++z7zOpBEnSp+G2OAxC/LjX
/V5VwgFrXsb7sXg8TgHT5LdKSI4UJctG4d/TDeBJu14FoWFPGRjeYcDWwq3M
J1cN3NzEfRv4eb2cB3nHZGpAcjE3pRU//5uFZAjP9GogQBk71IzPB6kZko6U
lzXw3ctcuA6fH9QSL8o41dRA1s29vvkGGBSEnKB03a+F3DSdQj0tPL7Wa0Mh
hnUwenzJhVsBgynBPFYmv3pQ8uz15cfnGzIx6/ljUj3EJBKNS3gxiDxF7C5s
rIfuYhvGOycxUOBOiDU+3ACFshoxRlwYpO0PEqiMbgDGs4nHbQ7h+582k3XL
boQ3ZG4GKp0GA+m8Nr/bm+FNeP28XwsNSvbmqJEWm0FV3re3upEG4eZXpAzY
W6Bt6U7pJoUGShc0GFq0WqBQ4K2hSTUNyDmBYaShFvCy/WVytJQGyYXLJQbz
rSD2S7llIBGfTw0ndiZ92sGhjMAsaksDN5svdx4mdkLPMjHrEBMNrsOKCWte
J9xbcrdu2IXPl0cueVHInTAiylrivU2F6IKUz1eGOsFDnusHdY0KJcuBgrw8
XbBJavcnzlJh0VX74FRsF/Qr/mBKaaOCpf9Km3NkN0geZfOow+dn7aRLWvFv
egHjWjtN46OCmX/D7uH2AfjJHcp4hmEevr0SEgpuGoKurrpt/bZZ0D86Uc3+
aBTopJkzz/1nYEmaIjvqNAZ6dw9YvWaehjzbQ+vGzyZAdHa1xzdoEhhfTnoZ
R0zBsezAoYXBcfCKOX2XK2IGqgXemgnIjsE9xpcXagLnYOF428ivxFHIvWvd
T8ukwtP7xZWniofh71hU25qOQS4tew7MByHXuFOOc3IBmsweGVsO9IMZn4aQ
/PJvyA3RQuee9sCnMeZihYVFKHHN9FC92wmK7EwCQbuWgbshg0me1gJOipcl
sxhW4PyB8uS5UQo0kBbVajdWQEnfa8SEsxosHDY0/2JZAyVea7v6gVKIu3V5
Q52ZDlGUKz4TRzIh66NWFPkAHUzqrPk0ckhQxuF2+cIROhxSTDapu02C3okq
m+1jdAjpjCcVv8iAI34qYyRBOlhlFAZVzKeDX51l85/7dLjppk0wa0gBu9vJ
HzIi6LCIeT433x8DXnk1MoQYOvC85WNclYuGUK7pfvcEOtTU9UgHOEfBxykR
NjUiHTwOnuMpnXoP0/5f/bdK6RB9Pe+ZTF0Y6Nf3PXvwgw4VHtQrAcyBYC26
eejrMB3snnB3/XHyB/do3myBcTocO3l6xWnSF2IsTCc25+lAmR/9ZVfrDd37
lh4Rt+lwe0ErjoPZBcaeca4d2bMO/nLLwsKTjrDYfyXCjXkdIga/HlCotYPD
mZ6tqkfWocqAOX4P8xPgPZpm9YV9HaR1eT1v1RqDsAtln8DxdfC2Dn7OzvwI
ZEZn00N51sG5aPnBDea78H/3d/j/+/v/ACDJhHM=
            "]]}, Annotation[#, "Charting`Private`Tag#1"]& ], 
         TagBox[{
           RGBColor[0.95, 0.627, 0.1425], 
           AbsoluteThickness[2], 
           Opacity[1.], 
           LineBox[CompressedData["
1:eJw113k0VesbB/DMyg0d049CVGRIuC5JeeRmqIiQpEyVITJUyJShdJAxZI7M
ITMZ73klx8yVhLgUOuZz9slQB8lv37V+vz/22uvzz7v2+z7f59nrlbjhbmLP
vGvXrhH8+fd9/hz3n1sSG0jh/YgJyc5CU6M2gM4ptoEMrxQ3pVmpgrzE0gtB
kQ10pD7L1MVKF7g3OhhKhA3EeyzLxsLKHN6/CilzYt5ACdV1FDsrB7DgXBce
nmYgewP/4iorb3DsGKdX5DLQ4l5MlsuGCKE6RZkORxjILXfc0vdWEtwd2iQk
8P1AMgN3gO5WCN1WIvNf+b4jz50OojKxErZJxRUnhdcR+7sr9HuWdTBT9e3Z
pd1r6M5z03mn6b9ANZt9KJprFRl7RVs1i7bCKclBhUjGN2QZXtte30iGA/7c
D6MW6ahR+kCoamAXDGQoWThMYEjfO55BOdUHfztVz/3RREXdUtmKjn0DUCDz
/oTxX0so1Ec1tJH5AyimDXjc61pAUSmPDSuvfwQJxdNjgiVziJttMJAkPQqL
jTps7JUUdDfb4qwS2zjsd2myexA1g5yZj8gy352EX92EfPrdKcTC0m3lR5iC
+/Cb2e0fk6jXovrY07VpqP+9r2W9dgzlOun/bilNgfJ97RVCfw2j2bJ501PG
c3D/ZCqLpvsg6g7pCiKWL8DJJzb68869qBilHw6YX4IuxsN86wu9KMs+l2ZB
XwKLOxnMH+V6UatkWLwSYwm8TD81v13uQfrqoDHMsQwVEqZK6W49aESsenhJ
ahmkSboiF+91o3zPmcuat5aB/8ex5WrfTqQ0kPVIcXwZcp0NzsladqKAPsGn
96aXQXnSueDlyU7UqOe4XbawDMbkQtvorQ7Uz7XFEGQsQ2SCxEeHhx1ob4XD
djY/FZgVBUjCIe2oQ3mIJc2ACpjTz9ig8DZEP/b5QksdFYbKlHgvOrQhI4tI
xzYSFRrXHOIOnG1DFGn20y1kKoQGv49r2HmHVr5mjmV+oIJISsGzVe93SFWE
X/c7jQpnO4wTHO1b0YRy30GmwzRIOZKfZKTdgh7VjhZKhtHgocuYoNjBFlRm
HcjNHE0D8g1xhU9bCDlWiTuNxNPA0m9Nge8+Qj05jqSbmTR4UpSpGGZHQlqc
5GCmWhqMcaz+7q7ZjPStxiZ0vtDgcVv6SWDUoaSrgcmpChjM96sn2NfXISGp
XoFBZQwufhpZivSpQxmGid671DAQofG9GGW8Qc+cbZs0AYMKoaiduxu16A6b
l4WWEQYTzgFteZvVyPU+mBi7YqDtJSLa01iNzqpHf5n2wOBVUL3XN79qNJvM
1eXsiYFn4pqU5lYV2vHXiLD0x2AP6U7EyFYlit7thNWHY+Am2ZjBv1mOep5E
TTlnY6Cu9t3Qzq8cMTnsizfKw4DVQHmndLMMvT0qJCNTiEG6V7Gd3lYp4h3u
oTe+xqCzM03K72cJstrmUrOowyBhYnikPaAEEZ4edZlpwMB6hRDBt12MLKP9
zG42Y7C+P3Lp9XYR4tGYPn7mLQaS7v4Vn38VonRpYXfPbgyoj+vs5IMKURs5
rjKvF4P6lFWC704BusnMGdjVj4FRq4sXYVcBWiKoZdMHMQgQuH5ShykP2f/c
iqwZw0BPNmXpWUguStY6nBr+DwYEGMqYZMpFi5MuXJcmMShyMth5wJyDSH3D
3GgKg+GmU23FLC9RfdilQzzzGBzwvTG58lsWIn1pLglcwCDK74JKHCETcRs3
YdOLGLg8FP3SLZqBOP9gyYygYjAWyK7qdCgdiW6aMvfSMDgfjEWyyaShM8m6
gix0DGQfv1XTUklBYSIq2kYrGKSFFkdPqCcjE68ds1ureD2ICTN+kIRmyvfu
dVvDYDHcPrb2fCLK8S++afMdA8unFykmxgnoZdTQtu4PDLoj1TTol+MROclH
5RAD30/M7jlZuziUVhLo3rCBgfJBim9cXwz6NKHvcX8T3/+huiM9o1HI19WK
XXILg5UjEe/Zvj5FfQ2KimTc749ee6iFhaOFRePl6z/xvMkdk/HfJCKNTXv1
BdxxCjtDtWxP0I1GJUHnbQw8lN4H03kfo/jJ2JDPuI1VcuXlDoQgLSZvv3O/
MLBxW6zouRiIrIpXdwpxi3nGcJ6x90NdZsr7tnBP+irbvvH3Rlfue5Vq72Dw
Imi4Ti7+HjrgJTIUiLt+z7qY9iVXpNaVElqOW03wdL98oD2iTYWQhnC7/Lln
S8H8GtJRCwmh4R6oUanmtNVD8/rX+37iHvJ8ralceRwSslayd/5d/4HOgnGG
KbzrO73zHbdxhSX5dLYd/ON+iTKN+30eQdDU8zaQ5a6ZvcNdZGD/e02uB3SW
5xik4F7UfTuuGe0JPyoi+u1wy54RDe3y9gHKfOSY+L/fo+Erb2YbAL0EuDuI
7284zdkZOxwMQvMmCb64vyenkGqEH4HlgWdnBHALPm8n+HGHwiuLiYB8/PzU
4tccgIUIF1T/0JXFbREr2cTKCINfJyoyc/Hz94ky5ulejgCHzqCwfbjria/r
zIajgeF5k6cHr+/o4zEukZ5YWIu/VimIO0CLtQL7HAdaCh4L5ngeXpxWZq0d
iofRI4OStXh+FE6dKxP6OwG0zd9Lf8DzRTppa+HXlQj+ScbdlHW8Pmoxr4GU
BBecDOjzeD7dVPPNc+qTIUNHz+cTnt9fKs272KpToL+cVED6htdXedGsuzAN
vnGoMTlieP3ldbfNnmVCL6814zjeL6dSCmK+v8wCLVuBtgK8v357xMJrYPES
xDKvGPHOYbBAvZlNdcyGxQuutU0zGOSQD7cphuUCNyyc9sT7N25rKIqJJw+m
jxAeh+D9Haj05PJgUh7cPre/NGQUg2svKLP3C/LhQD+jzXIIA36vgt115EIw
rNXP8ujBgLnEfDDM8BWoh9PzBbowoH9hT7f4+Ap6uaVQaTsGfQaO8ptfi+DG
qp92HT6PiIePGp1mfQ3ybBFnFfF59nPBrNtOogJ4+bosW7IwWGUtVThvXwHd
V7GW1Aw8H+JsCcpFFWDgSn7tkIrX43LtNRalShBZdVIdj8eg9q0ANU+rCpg/
Kv46/gQ/z9RhnnmbGgg9wSQR54iBfY2C50BuDVT59P7Iv4nB9b+Jo/VzNVBj
Hfu13AaDC2xq2RHutdA0WyP98goGR+8mK8sFvYGMHU6PVV0MpvQtLrtl1oNe
6oCK2yEMNCkBdn0T9VAlLr4lLI7Pm5BsV3nRBmjiDF1rEsHApHHxyWJ6A3Qv
xeZP78OgVe7hG4fURnBNPMTRvEODHO4cIZvEZtiW5lIo/EQD5cX1ZWmdFtAt
4hbNJ9LA9gTn/ZFbLbBh90pXNoQGMUSRDWJoC1xV15wt8KfBoiSwzb5rAR/h
L1VED3y9a+GiedpvQccwp2bqKg34+kQuHtRqhYHLRb/xyNFgrRzK/6PRBv1J
oieSOqjQK6dB8LBqgx5Xm6HEFirkFqp6dQS1gdM7Vf7IBiqYZB3T8G5rA7U/
DBqtS6hQGbO/44MhGdghUzsvhgpurj8mY2zboTTU+latKRXmZMu52Yid8G32
0bWro8swli/m9m2gF2Y/xkjQ+5fA361J/3LWIBh7P8rWf74AFi+PX8mIHoa6
s2Un3JznwCGsi/nzwBjEflqfZhWmwLtQObmonkmoztn91WPPDFjvo7TyX52C
cO5ALg+ZKVg92aE55T0D/+wXIl54Pgnl7ns3bnhQoEF+Qvyz4ziwBs2G3Eic
gy7WLK4TeqMQknronFDiAvSKb8XufvkRLrAGybRFLIFEic3BIM0PUHbOdZRW
RIWXwS0pQ58H4EQaIvfnY+D9ofxMQ3EflN0Y1BKcpQPLm13Xi2K6wOGgmdyZ
tW8w8OFA7rMuMlTNcNTq0ldAO2OyXPtBK5znZ5OKZFqDuRdEWyU+EnifV1Et
3rUO/5gQCrZpddD1asWEvLkOrcHp5iwiVeDkuWkuvucHzBSZCHwZL4R0HZVN
Uw4GGGl2HuXalwrFpVeSSVy4v34mPnidAvUC/ioyvAz8P8T+ak4vBYYpb91+
/YcBJjw964OBycBLNJp5JcsA0/EynqHl50Bsd+7dNmTAsUsU8r2ueLinl51Z
mMiA8eAjWa67IyCkvE2DkMqAstjM+C2tcIgTmh8NeMGA/oxA1WifMCidU+Az
KWDAAI+5QNPcE5gPaw77WceA2yvLo6fbH4F154jHpXEG8BWFPIvg8AVXxa29
zZ8ZIJrmt/zL+wEEpIiVSH1lwPKxlNEHs16Q6mRP2VpmAPtgrsd98j0Y4ly9
WvCLAfd8dqgCHLdhxkPwBy/LBkgLH70lP2sPK6Pqif4cG9Ae5aSgS74BPEXB
/ca8G/At5GEFC8dVENuX59LEvwH7d/8VrkM2AXnfDk4p4Q3g6Sjw5uc4BxpT
i/lxohvgLqZh+ieHOvzvfgX/v1/9Fy4RCwU=
            "]]}, Annotation[#, "Charting`Private`Tag#2"]& ], 
         TagBox[{
           RGBColor[0.455, 0.7, 0.21], 
           AbsoluteThickness[2], 
           Opacity[1.], 
           LineBox[CompressedData["
1:eJw1mHk41G/UxoVspUVSKdKmLAkpP0uO7KSsiRZboSSyZqlQYwslhJRd9pC9
lEfZ15gYYxhMM5axfWWpsb/zXtf7/vVcn7+ec9/3dc71POeIrYuxHSsLCwvP
FhaW/z31dHeorx5ZRlLdfcY1NjoqSuWP57iElxFbFK068ZYoSB6ZShIQXEbh
70NN7986DzuWmxgyfMtoRVz9tvktLejOCSy8y7qMlgUMFm1umYE519IBwm8G
8po0HC25ZQ8OTQNzxRkMlL+3TWi7lRfgNHOT7U8wkLG9aMqTO8Hg2rPCF7Pn
H9r8ePMir0s8tN4SnKDt+Yv6V+aW/ILTYL0mr1jxwBLiFDV3cr2RDdSSP6+N
uBeRxs6X8U6jH+F8GkdP5LYFJKPdlGRzpASUj+Klwhl/EHdaRZV4XTkc8tvx
JGJyDuU1W7SPvPoMXe9lzO3JGNqroGXEb/kNft4tHT9XPYOcCiJaqqZrIUus
+z/Db1PI7JyJg5dCHUgndj10a6EjSn3s3bmqBjgifYEkkD+O1I2s99Q0NsPk
F82tHJ9G0TbZhRxt7nY4eL/a5lEEFYlLZKjr7OmCxOZmLV4cFbF6iMnzH+oC
QVGCRIYfFV1KfqgzdpzJlLmlTkcqulh+euT9+S7Yf030haguFekp0nJNr3cB
v/rrkt6tVHS/L+bPYnoXbD/owCbn/xvRchRKJBW6YaOV78OcKwVd+qofq+KH
B6ME0fJ9jhS01bSjaX8QHjLtFBtUbCmIjDuyf+UlHvRYbEcjjCnonyVFCp+O
h7hzn06InaWgauEz/P2teDidapBlsziClihaJJ1Dv+CmZ0Q23msE0R8kG07V
/wJ32G56798QKuk7KCR/phc01FHQ7bEhtFG27ntYuRcEtN0qb/UOoVPibDN8
ur1QdYUoaFw6hAbHWDUO3u6FtVuZFEWXIbRl9CqUxvcC7rGyy/ZxMtIVSCja
zkaAuM9OL4oIgyiv79iptt8EqDrbUbtUTkK3KwLiyC1EkN4XqcOXRUK8xSVh
M0Qi5Kzod0nFkZBP0tnXPBNESPjePuzgRUL5w177nDj64ZFB+0b/eRIiT02/
61Tvh/P325RrKvsRqXo2UPh7P5Slt1QFfyaixi03J0waSSAZHKaakUtEJ/cP
+RzrI0HmPd1m9JaIXB5scLBOkCBWuqWP4UNE1sjNZJp7ANxrmv86KhJRKNcx
t0dXBkCW1CRnUN2HYiI3fniSBqBod2Pxvm8EdCqpGPd8YxCMLXfrjeQTUMjF
sQoaHxn+5t2k5iQS0LKL4bDFSTIoayzsVfQmoIfFXHYBhmRo9hLxu3mWgCKL
ap7VZpBhZMBXMy23F8Xq034LXxmC3VlnSOJxPWhHgLzVSMkwuCu+ZVNxwSNB
ropXqtYUiI09OGhmiUf7ZEa1N5woUDabVOZyGY9wcvJVTT4U+JuebpcmgUcF
iNjzJIYC3tsKmtgnulHH+Nknj5oo8HSwJrzNuhtdp5r8zpD5DaFPaXssjLuQ
qOEPobkdVFAMstKZcGxHXmE8VwamaYDdXXvlH1qPVOy1jhr9nICeQpldV+zr
UbXltiTCyAR8WbSPOqRRj/KFUkNuzU8ALqA76vNmHQpmDYh23ksHwYSs1wte
dYgy6hX55gYdNJoMYxzsfiCXf4MTpeN0SDjxIc5ArRbdFLF3H1qbhCf3SQLC
IrVI8nBK5CLvFDTYHpbqX0XIuvDXmS2Hp+C676LUHneEXq+6OqypTkFQbrJ0
iE0NkpFznnLGTQGJc+Gsi8pXtEQWc6dyTcPz+neKwKhEnyv5bIjsMzDRqRBj
V1WJqBcPP6TxzcCV/r6pcO9KVGXR7jogMgOCs3uSiIwKNCooWBiqPAPF+yI2
XZfLUSyKze5xmwGy4+P6zJVSJD9nebqPNANqnoJCbV9K0Z3/7HE24zOQ41/l
+ce3FOVF7tLpWpgBj9hFUZXVEmR9uMLTYvss8NQ4hfWtfkImXawHdyrPgvPR
L+/5V4oQubbyXOGbWVCQ/3vZxrcItZqtXzZInQV2fdnNjyuFqMd36mln3iy8
88yz0V79iDZZ7HPs0Cw0NyeK+q7lo3KcRen02CzEkAl9jY/z0YE/vSc85mbB
cp4vbM96Hnr3oqaWsDwLSwfDpwrWc1FPrTGX5HYMjrr4FQ9vZKOuRkc13jMY
zDyvtJH0z0aHmpqv3pHHoCphgc9nMwu5L5WTYwADgx/3PflYstBiYC2HnwEG
j/feVNTckolk+IOO2zzAQFs8Yep1YAYK5hJRcvfAgA963g9tyUAEtSHLG34Y
5N7V33zEmo4u4vjKCkIxIFQr1+expSJVk0o5/TQMDvnYDs1vT0EiycSxySwM
InwvyUXxJaOTZVpGVgUY3H8iNNIq9B7Fzll6NFdgQHrKcf7usXdoLTqq7ms1
BnoBWPhWsUS0M/4UI6gWA/Hn3+VV5RIQ/29uw7gWDBJxeZFkhXj0dTlNgNyB
AU9wDNUX4lDxC21uRjcGk6F2r8r1YhH90Pu23H4Mrr+4MmpsGIOCnzEuqZIx
aA2XV5q7Go0u3miwyBth6nnJPS5uE4X0NTmjGWMYyIqM+kR1vESX1bb5DdKZ
+o9VnmgjRiD6zUznmGkM5k+EdW+lvUD/RUcYCmEYdJ+68UQVC0Vx7Xocvn8w
KJY4Lea3Eoyk8s89yl3AIEpqs6d8axASFPSKyF/C4KFMd8DcrufI4Au3TMA/
DAzlMiQlDgUi9gMNRieXMbBynixuu/IU7a+4Sk5dwUDY4yXXRTtfdLhfvX56
FYMhH1nrCj8vFCy3yOBZxyDJn1ApEe2G2sxyXVaZXMWzJKxm9AAp0nHCNRsY
yAtc6JR8aoe4voauG28y/VfnWZUyu4GyUuI5vjC5q0yulMtaG/Fu8zq3wOQe
jwIV2U9nYOJla8gGk5MeadIN35uAz17h9QEmGxZfb7iQZgPG2EBcOJO7M/kE
TDzuQV6BkTkvk3P17c6WZTwE/7pCLRvm/ZNa3wdUIj0Ax8p+L4RZn/hFIVyL
lzewd6s1+68x61HykTS1fgzNSsouekx9hERHR+x4ANz6meI4zvTjb3xCTdmB
Z1ABK81mDAwE3jTy+e7AQTq5NDHhL1Nf9KI9sAXDXdKO+YJFDMxfHa1mZ4RA
isUJasw8Bt4Rhjtbp8NgwWj8+eU5pj/BBZWmhEhIidc/pzCFAfE5aZtg2ytQ
kR73vT/B7AdV9mJsOArIOgKkh6NM/Rdk2ct7oiHoa7ft0hAGUsq6hft+xkCZ
e/xPjwEMahStzX1bYiHQ9tZgUx8zH/mXBVATBwb13i70nxg4n/9gll4VD6rl
/VpVbRhsyH1l2VqaAPgnutY3mpj5yk6atmYnwtnIXt7DNcz8JbXWTV8ng8gu
6eS0XAyUE7Je/k1NAUMpd1xSBgbbn7Ht0jdPBfajTj8dkjCgz9xOm3FIA7Es
jeq7URikNxyvlw7JgGyvZNfjzP6NWu2J2LIzE6qzW5feOWHwVCboKj4uE+gf
3G1odzC4kTQ65p71AS58kjGlm2LA75nFXdmQDfwW6y0dshiw5pvhQy7nwBqh
P4UghsHcCMc7894cqOx1Ni4VwaBD30FyhZYLS79mR+m8GAQfP2Vwgb0AWiu6
lK8x59ka3bTV5kgxVPtSXaNfzcIC+0cpPbtiUIq4EbENNwuTh7fGyOYWw+4e
IVcr71kgXi2/wSbzCVSDFR69tZ6F8u97ZzJVS+C6JX/B7TPMefuWsHPCqgye
md0597VxBig65ledk6sgvFFsJ314GlRGH9t0kKtAIt9KoLh7GhID0x5ICn2G
7M462Tt102D8ZTJo8t1n+E5eUniTNQ0/JJ5U2L/9AoEJKVdPOE1D+o70fVax
XyH2WPOy8eIUyE4uTZ/UrAVB/ywBt9VJWCyCov1K9aDpYVO19ncCSB+Enf90
tcMrS9NLhG80qOAoMM6ZbwfVxKp520IaxDgoyFvxd8Dy2eyYlWQa6IuZsnRc
64CXewNW9AJoUFMQFp0z1AEmtC8truo0SCtdrLCa7oQ180wVShsVyqxHN8ee
dwGNPFn5dPQ3+DlX61xNwYNIpkagqjIF1GDpzo4iPAwlyuFfSVOAZ9eZwKYa
PEz6lUnTj1Mg4VP6Z4UhPEQIu7B94aVAxWKYuLDQL/gVJeL5a3gE5n3Nt48n
/oI37fSRkaARcAxZ+ukd1wODGSX63sz3i3nqmWvvIwnAw4UrmDhPhkXOIZvc
ZALEruRUxh0lQ5RLhFNFEQF4fWrszXeQoUWFHtjVTQDhse/WAmODoEhOL2AX
6APc5ewY37hBOCQowPoguQ+8Ugqd8CsDMByzVnChiAikB9f3ynWTwD6khXW4
iwTf1Ls0vIuJcHPn/cqWERK8KWz1w6URwSh+u1PZHAk8VayTkqKJoJxt0Bu2
awCMn1fa//UgAl9Tb7ac4QB03TQKVFUkwjeO3/ovfg6A/QDVR7ypD/iDV+LO
dQ5C5XqT2hKdAHU4CYmItiFQfpN5JcqwFxQ336SKDgzB1FvnjTyNXijxYRH4
PjkEFU8/sv/8rxfSnXtZ/nIPg3THp0nZI73wzNyfYKUzDC7EkJW78z2gJvkr
8GzDMHxCpAtBTB9H7l1wemA1Aiq0FAuF0V9guXv0B78FBe5osxMiEvHAntiz
GG5DASnOF9EDr/CQd7RelM2RAvpRfKmyzP/Cv7MZL/74UsBcOSZ42QUPUWY2
xp3vKZCK43Cha+Kh7h2ZEjJCgd63vZq6C91wSpTAsurwG1gpx6ybTbphQbFJ
heJFhUWHyrJRsS4ocuFdtn04CtUzYtdiH7cDu/9YoG3sOISHsBR30Zsh8O0x
3X2xdFC7o0F129IIl9j9xerDpmDqwoiPkXcdFOo+IM7mzsDiFK9d3WYt/JeI
Gjo/YBB7MB2T6fwGhbZ4VYGxOZi7LO0WmvoZ7EVMJS4u/oFa1mt2wvhyKKFy
lmvNzcPD6Km5C34loMe/VTR8yyKMJTz9dkmgELz05M7nsSzBtOD6/QNz2dCS
M2/csLIEuk4Gr64JpsNdjxWzwzz/QJv0VmJzIB7eacqtmHAygNu15ubu3WGQ
9/FafM02BoTfFr33pCAUqvb6yYntYgB7T7fSjHYoEEa/O2/sZ8B8B2Wp72kI
7Ao2oOaIM+AG9wQPcToIghsd29cvM6BZz+uMZ8szcNNOS86OZYC8Lc8/Z24f
CCyqV+J7ywAaQad1TdUbovZNEB8nMaAnYb/hS+9H8HFcao9xFgOk3i8wqsc9
YSLka8haJQP6RL/bqzS6gWVz30OjAQZIVp2mhXHegwfSq7xfhxkQe/qJ9KaX
AzxOEM4XpTEgXatzp/eYHby9aze6Os2ALf6GMe4NttDDtWCRtcGA/CZPVgFO
C6A+FPi3i20ZjN6RXCXHrsI8USHWj3MZEpQ45bUajGFnbkCn4a5lgO74cjZO
XRDenXm/mn8Zvs1RX2g2qIGkTxOX6IFlIIvNPOLnVAAlyuSHKKFlKC+PMFHn
FIP/20fA/+8j/gco8suC
            "]]}, Annotation[#, "Charting`Private`Tag#3"]& ], 
         TagBox[{
           RGBColor[0.922526, 0.385626, 0.209179], 
           AbsoluteThickness[2], 
           Opacity[1.], 
           LineBox[CompressedData["
1:eJw1mHk0FX7QxoVKJdlSKZFKWVKhTfK0apMklYosZQ8hskVaSCTbTyjKvocQ
Rb62i2vLet0sN7r27QpZK6/3nPf9a85zzsw5M/P555nZYmClYcjOxsamtoSN
7X/jubM8J+a3zJJd9S0aBfoHlQ9nu4xxbZ4lgpsn8sJ0hCCzZShcSHiW1DYW
a5rrSIBntnxmL/8sWbNa5o6Wzn7UJ7h/MGGfJf4bJqb1dVSgxfV7A+3nDEkf
7p/4qHMVxuVtY+nRM8TBIlmLW9cIT08lRhhtnyEm1NwA1zv2sG6a4w8UmCbT
z27t57fyRKWOcH+3wBT5eEOC/szDH38LktIVN/wmWh0b+X1vvgbz4y//Sysm
ScMt95DcnnDsj1zW9HLVBGmMOm/yaUsUlMQbZL1nfhHf5/9ke0piscmZ56HP
4BjRlijz0vFPRN3bvVpGHSzSG5gi0KGXim8mmX378kaI8PZBqdusdMRJ1h9U
/zpEjL/IU44pZ2JPWN09G+oAyVNqldAtysaWPUdahZL7yH7T4BZFWi4Gv5xa
uiyjh1wp5OiO3ZaPZP+cStuEHtI7ti1VUCEfd00k/bre9ZCOfv+clyfyMbJ2
9cavvj3EfOdkUYRBPsbuNe25f7eHlK0N41aOzMeUxG3tnzt6SJZSSK6L2Few
Bz7KLIjoJiYq0UlaOwqw0TxP/4EPkxjw797dLVOIsIoKldVPmeTWqX6lsX2F
EJagSUc7MwlX3J81HFjUXWO/a82YZK2qo+SRS4VYf03ihcTZxfyalq2c9oUQ
POH/sXkpk0RfkDvUU1gI7o3GHApuP4lz2pqLB7SL8K+SP3bMuot42bkZWCcX
41KIRPY6sy5SwSfZRrKLEWOoSFE26CJN+7eECRUW4xybQY+PRhcxabJd19FU
jOB9Gdsl5bvIei2J89/+FWPX+4tx+pOdxMAjKUtDswTadj7xDfadRLjKqFlq
WSnSjr/PmbXsJHdUxXaE8pWCnTerXMy4k9wN2X6eT6QUCUltfZbXOskv/ahj
ogqlmPwhtXPVwU6ynzJgk2lQCqH/Ai55jv8gDh8d/alFpbAFt6bpNINsW72h
dt1zCk6eIM9u9zKI8ripy/h/FAidtsnRaWYQcfu3HG3RFOSq0YU1MhnkzWed
qWZCwR+dmC5FKwY5/SRryG6GgqcuSlbcfR3k/ZuHiTZ3yxD8+e6LNFo7kXC/
U8yjVw7jr6L5iZR2YuDFRxqtynGwqGEkOqudXOUroSS6laO14uClkIB2Mmvx
ysjrXTk20znXu6u1k6y4tEPCneWIn3obq1HWRkrzRLeF36lArnxN4e/sVuJ6
JJvB40LFnnUvz/DHtRLN59b8f32oSJhTrZMNbiVNuwLL/oZTEVJU/cPYvpVc
5cmSPVBIxYOL1f++728l1AyXpy+XVmK/eZVSQc530nFz552ewEpkRVFzPT7T
yauHNbmKhVWQ8fA6Gp1IJzcYkh15jVWIMT1bQULpRK3GdqVmXxWC9lBbZhzp
ZM+Y9Y5KnmrYFlRMmSnSydBA+9qGW9WQay1XuJjXQl5e+Wf4gKMGaXxl6eu+
0kjVT0HO23q10LjFd64zmUYeO1TSljrWYipJm5kQRiPlt342VPrXQunkxFpF
BxphpnYb5pfUosJezFlbnkZCZW2nT0l+Q2eb06nIxGaiLsajsW/+G/jidrdK
BTeRSVUxXQNGHbLGnWwnnjaRlbN9ultH6qCFMu582yZitsziy9x8HSLo2rhw
qYn89/nbyZEN9ZBa9SLGiruJ9CkJqfRdrcfxe92WWY8bSfM24xc6zfWwVQzl
ULZqIHIS+w739TQgKGhj+9VbDSSzuFLPe7oBWaPhWVYXGohk+pCc6opGTEVF
GUZKN5Cbb+f7tu1qhMOqlHLO/nqS4dm6StG+Ea7tBd5VevUkVf6y3l6eJjx3
7Ra4rlFHVgnoCVpda0YC3WjY+lgdmaq1KD5o0Qyq3EDpiz11hMdlYmbnk2as
7Buxy+epI2Krkuxc05oh/G40DcHfiFXaejGulTRsPyZ4sMazlozsfsg7UkaD
4jPdM/1m1YTvYPqTQQM6qDMPY2+drybPPNxT7Fzo0Lr7lr1Zupp4htUrygbT
YXf5e37RcBVBvuJ2yUo60rdc3vvGsoosFE6mXFL4jh0FKsJqNpXEup0lXM3X
CsHpXcOZjhVkW/Yfp6eTbYg2Uz0rdaOCxDDGkwMF2yHHMIt7r1hBzmxclshQ
aIc6JV7v5Xw52STgwiZl3w7vwC3NRg/LSfzo/MqY+Xaw71lbsMG9jHAfJRX/
8TPAMvnzyu15KRlWgsDcoU40fdjLq2ZUSkwbRx+PXezEl0kjv00nS0loTKKp
gFEnnj6q9/u8UEJqJ8xLfgR0Qjgkzn/CvoT07ahwCBvtxMly9UBjw2JSs2J3
eP2HLoRsjw2+eLyQLOVPno+8zMRD81ahzWKF5PP56/8CrJigGIjKfp8nJO9r
om22NxM3nCZlBWwJybQ+ec23lIlniRF7PPULyDkDTwGfg91oXT4hb6WcT9ad
5jzmLtmDJ6VvFDGTQ2DbWdsh3Yf+2kOBhrk5JL2Y/p3jfB/UvrcMeTvkEPYI
5z0nzfogPCoQTp/5RJjWaefXJPYhfZ3PgvVsNpE/WXI/dUc/OsxcSmPmMsmT
JfqMhh0DsBT/8lZwLo3s/FsZorljCIcOTF3Qd0ojnCMaTkkqQ+BUlVtInftA
KtjF5BmGQ3hjl6R/ej6VnCw7u6EpeggVFWESTn+SyQFV9YREkWGIWzmn//gX
T2LDNuZpLRvByJMcfRm3eNLo+jBeUnwEuSET/I4LcSS4/qxv/JERXCw2t+Nn
iyORuLku3HYELmu1FU8tiSHeXUHi/G0jOC0VMuTvHk3qC6p4RydGwI+mt4wl
0eToqhRzbe5RJJqoLjxgjyIuWhlyzMOjoOUplSZxvCdXTx5MPvLfKDY5GjDG
ud+RC21hQ/2Jo/BxOq/gxx9BzDlFxPkLRmH+UKSzUuQtyRITH2roHkWr67L9
JlvfEMPSXy13pkdx7hHLe6lkGNmubW1tuoIFqSdFB44qhJDYNs4pIs1C2NOk
lx2HXpPMUyIfuJVYWOkRyHRCMFm42/qh6DwLg88NX2WfCyLXm2N7bpiycOOF
Wo+GeiDZWyHgpPiAhUrvA4fHrgQQ/mcf1zo+ZSHRd0WflL4fyd8Uw7UqnAU5
sR5Hvxpf0qZ2++6NBBb4t+Zsr6L7kF2PKb/YMlkY3+5Vv7T7BTnV29f2J5+F
+p03Hx5lPSeRo689VctYSJfeJek850H+cLLfHa1lwU92oSl76TPiZHh1YxeN
hXt76x+N8T4hHTG3T2xlsKCuEC0jvcmdHDCW+JDZzYKu5WB6lZoriW2+cNx/
kIXN9325jhk6kSemWRx5LBYYjnJ6n5ztiUxKtcCeSRbC3Wg50gE2JCtwyUfW
NAu5K39vPn7JgmjJrlSanWPhgNCRWhlXQ5KmtUdW9S8L5idWzstevUlCTr7Y
2v+PhboshUwuvdNkOlKCVr3AQtP9FGW5jN0oOiktOreowx+cGlB/exkyu3un
rBa1evoNypFIfYiO192XXayvj+EXunzfFF/0PL7t+7O4T1VD+azoe2h9l6Tt
MbvIQ6WoTfnlfYjHUvzEphZ5HhN5SrV3wNmTvAuc44v9HHaU0dRzQeOk/HWF
ERZoYWZmrG2PYP/0r2VaHwtTr0MKsjY8hv5vdtkHXaxFv1DG78TzFBn1SpE+
rYvzBUwagcMD3KcDx8YaWNB6JZ7HOeOJGCNdvdhKFhx81NdUDntBgdWpnly0
uB+PlBxN2kuYv5rLz0hlgf6kdZVw1SuYTYi6ZUex4HKUM531ww8m0zkX+F4v
zn9EjjO7KQBKNsPp9IcsyCqd/bDuWyCOb4tUP3OPhQJFPS0nahC2tVzjW2+w
yOeAbwoKgqFbHvGn8wQLlvtjr0blvoYVhd7OkGfhn0I+29LMEHT5Bp9W2brI
V25QszI+DFeq5H/dZFvkL6PyV9M/AnG52o4jmaNQConznXr/DupF57wLw0fB
/ZiDV1XrPZRnDd788RjFwMjtyBHjSEztG28ruDaKKMq20j2e0cjdy3+UPj4C
Qbu4FTmUePjIXhSh8Y+APflqg+eFBPis+JPL83sYY53L3mg1J+Dlo0wTFm0Y
NarGMnPdieC7ZRORGzoMj207Lx7hTEHvFGdO88Zh/BnQrNTfko7bOode3ls7
hAnOVNlzhulQZKbl9E8MYlB0aaBcYjqqxINkjzcMgn4l+ybH3gywi39Qj/Ud
RHbR2pGYox+xzI1JdV02CMtQ2pp+3Sx4r1b70DLZj64zWlcsI3JxbctWU7W2
Xij3uOjXdORixyYpt8r8XoS5R1rIiHyG6unLo3cieqHxZfDZ4JvPCHv2be+M
fi+KpR9+Mgr9ArGB64mpgz2I4olapxuUj+avQoI/2XsgN/h7eMepQohkxq66
dIkJvYNcti13CmFjsy/u7QEmfD2EZz2eFuL4+Jda/s1MDIpjaW9JITTH9L67
Dv1E1M3nIjHHizA42+l85flPCNQIq4kdLcYa5qFOFrULk2lIW3+4FGdEvMbH
zDtRLX2Y/55OKWqrhysTr3QiOn6/XblbKe4PB/m9Qic03u06bF9aCk2vgMxO
gU5k+G4sb7xAAVdNZvKWhz9gaTHN8NUrgwofNbT0AAMqA+PHeh+X4bqWw0cv
XgZEDEdjjsSWweinTkDEQAeqtXvMhgfKYKz/iDv7bQekVBunztqWY1vV+uTH
yzrQJ5XGs9SjAqs/Sl5a09+Ggrgka+2ECtiohLM9obQhWDyuKbOyApMWKRJK
0W1QEQ4PM1hDxaz4hSsuum2IWeEtURhCxVb9lC7xtlbo9RspOydXoiW+oPMR
4ztaYzdb/qqrhsY/diUHPjo+LUvRSBivxvojr2Unp1oQaHzogK5gDbiyDkZG
trdAVVKTreZaDdr68iVfJbSgIMUrIIFRA/aZ23Pxx1sQmTn5SXe4Fies1XIt
3GjI0utZ6H1SB7XAoCTT9c0Q55OxKQ6qgyvX0aTjHM3wK7LpDo+tw9vVWseO
jjbBQpyNqlleB8/v7q3xpU2Q6BYOKF5Zj9W3ss1FbZsQYqy+LcK/Hl5WVCcT
WiOcLfPOXHnXgNp3E83qWQ04jt93eNIakCL4Vv98TANW8u52Ly9owI+G7xk6
QQ0IyYj6fIixGHXraBX3G/Bp0ktqs0gjullnazL3N2DcSYu7L6wRdkNNdR8L
6mHm+fubQ3ATGIXbS0QX/a+c1u7hvXFNeNe/bN2XujrM7jTlGspuQsLVOWJU
Uofnle1HdZqbkDq1xHUqoQ5xq0szjgk2YzwxOnfofh26AgMCVwY0w+5JUTYP
76J/fr/72tuXNKja/tcSH1OLyeUM/cQIGsoecH1b6lMLPyufu5/SaKgc0HB9
ZlsLqvKAe109DWoRC6z+47VQ7IhK4RRqQRL25Rxk1mCTsBC7RUQLKhpLvhZL
1uBH4J+UI2l0mC0p0aVXV8FlPinnXCEd2bKKTyZyqrD+9vXia/V07IpZP7gz
ugrqcp9arCfo8PqgkdvlWIXCOiv2uAPfMR5xe+TZzipErWZe4yn8jq26Nb8s
X1TCyJPK/qOuFdLVkx+9danQXmOeQ+1sRdtKc9FyNSouvea+mzXWivfSx5IE
lalQir/Y7MXbhtyivZE9m6jgL2+OV1Bvg72mWc3Ntgp8XfZT9cW3Nrwby8l1
u1kBQY+54H217WCWXaL1Gpej5Km0tE8VA8uf+i/vS6ZAceG/9xJtDNyyS3cW
fUfBR0c2oaJBBlLWhEbcDqAgyrKZbWrFD8j0bU7hcaTgsZYbTffMD+y+4cw9
qkLBcZlGd3nKD8TxNj8s6S5Fp+mRuxa6nXihwbdJe2cpbvH1FAte78L7xIBp
+epicIY1TXrrd+EeYzCYvagYSeKlEhxmXTCe8expXbzXp+WjX/xy6sLgimGt
hHfF8Luqr1H7tgs18S7rs22LUfKmo8uzswuu38cuvBApxk4JGtu88U885nTj
qnpQhAnFcuUueyb4Psrc2XGyEGWX00+VuzKh4Zy3+93hQoTcDVVN9WDCLP7+
9Cb5QihHmN9wDGbCpOrOLSnxQrxYwmvP94kJ04zkIm+2QohXaKUe+82EKHWp
M8WF4NKVwY1Rtt0Y8QvSN3QpQJrV6lmDez3ITqEELQvLB6dbr7tBUB/2wykh
czYX7qFbz64LGoDz9NV+o5WfcJ7TTbLUawgXbX6NGD3MxIezFvTRxBHQzXYl
ObNn4GAYodTGspDioKgnU5+KDwYNR4V6x7BpO8/LFVGJMBLTlD42+QvGlPE1
bQ2x+Mhcnq0yNo67/pysUOconBNcKuG9ZBKvNz75GioUAftzCvuT2H4j2P12
/8Gx16AmjGtQ5n5jYWFvkoFwAEzuz10VXTkN0X1RlpztnnhzSmHu8vIZiK8a
yObnc0RS6rXXBatmsNylMcM1xQG5a50VJHlnkOfld3/0tANoPUWW/9bPoE7e
kPe76wPwelxkJkjN4MtRSRZ92A4eZWbVfy/MYL456Ksd1QY2pyMj4oNmcMyI
etZqhSnc00oP84fOoMvTZu3foybwW9dPdwmfwQP6ziBfB2Ok9skKaMTNQOa6
/J78PkP0e+Z7/slZrFe28VIuM8CtipZ7l9oW87fFzngtvw6LPfOr83/MYNZO
69iC/TW4hGxOluieAdc1dxGH3isINTHsmR+egfVd1htbigaauCaux/2bgay4
33Kh5WfBvCc0zcsxi1dBp+xkek9hnH4oyHn5LOy2yh5SoRzHmsRHteq8s3DZ
y/jEsfwQNvPFmOcJzsIkwsL7FEUOMo7lXBIbZqFFlB0El0vicNdgrJ/ILDQ2
Rl4+sXwD/u+fif//Z/4Pg/jZAw==
            "]]}, Annotation[#, "Charting`Private`Tag#4"]& ]}, {}}, {
       "WolframDynamicHighlight", <|
        "Label" -> {"XYLabel"}, "Ball" -> {"InterpolatedBall"}|>}], 
      StyleBox[
       DynamicBox[
        (Charting`HighlightActionBox["DynamicHighlight", {}, 
         Slot["HighlightElements"], 
         Slot["LayoutOptions"], 
         Slot["Meta"], 
         Charting`HighlightActionFunction["DynamicHighlight", {{{{}, {}, 
             Annotation[{
               Directive[
                Opacity[1.], 
                RGBColor[0.24, 0.6, 0.8], 
                AbsoluteThickness[2]], 
               Line[CompressedData["
1:eJw113k4VW3XAHAVKZXqmErx0KBCMvTyRFk0qCSEEBlfU4QyPcYyZIokZJb5
OIYMGVPOjXDM85RkyDycs2U8hnj3c13f98e+9vX7Z1/3vfZa6143v7Gtmulu
BgaGP/jz71vxLuuNTf51dLGjT41sZCErU+y+sI93HfFaV5XH6imAMP9cAif3
OtrI31Sx0tME1nUKXYywjuwGmR9o65lBB8kr12L3OjoRM55lpOcE2vtWjvf+
oqPfxs2lBXp+YE75sZCfSkc53Qdn9xpEwqtbmR/MztKRRkH5mqEJEZ53bxDC
2dZQe8XdozTrUmjU454eZ1tFDw4JyrL7VMEfcla+9PEV9GXLQqhWmQJjn36/
e7B/Gdk+tHvkQ24ByeS93W8OLCGd3ayaLksdcPVUp0gQ/TcSJPvUPNLvgZNu
rB7BswtI4WducH1TP7THi2mb/cSQ1etA+zWWQWizKJz6zxcqUg2eElSNHgbi
hY6/VSvm0NFIqt8hx1EQjW1/Ztcwgxy2nKwMCWPAL3ptgDN7CqlKzLF8axyH
2fJbTHsLJhBxru9p2qNJOGH1xeif4DHkdUF3uXhtCrYbCekLz0fRezQpb+M0
A/ZwUOPJ2hD6quvtGFQ1C2USLZUrxQOowszwE2Keh7yjdflcFb3o9GdxTIaD
Cmr6RxVHsnvRsKw7o/txKqxmPR4jxfYiTUFHnc88VLh6c4lD2rkXhQ2o1AgJ
UKHeic/tsUQvelVQa4dJUmHkh+ut5MweZE5Le/hbiwpHiZcGBCO7UWdSq1B/
FBXspWP2yNp2ImJd8/YmKw0iIk4Maup3ImVD8gEHAg2KaAlFtvc70c7MR6kZ
DhqspqSYJgt1or0XpGcaT9LA+UAOhXG6A8V5ssVbCdLgxSA5qMmwA00sqgfx
36JBwItxtkdq7ahAQolZx5kGpH6z+efy7Yikrmfu4EaDBvGZmtei7UgH3WsJ
ekEDlimq41fWdoR9bsgoeEUD7kRaHkS2IffIAu/voTQ4K8/+d4t/KxoPLbgY
Q6KBtK/BnWnLZqR98NyTrh78e3SPdP17zch9x81Sv58G2k/jd/cINSNPa46q
yQEaOKp//1o134RmQlatsGEa5POri8XZNCEG+ZLMkRkanCMrcCvbNaK5vuMP
rv+hAfvaxflCl3pE+9XZtM2PQaql0l1BnXqUcmDbWeIMBuJDlsQk6XrUyOdl
ZSqAgWpthuGbTQrS7izhrRLEICicv8fMg4LU/sNZoCWBwW5RDvJxrzrko3SJ
f9dNDDCLrbcvA2qQZfrW+ev/xaA7V+yIslkNktF1ICqYYlC+bBZ68mYNEt4O
GLptjsErz47QzzvfUN7PYHc5Kwy4o4nvlpy+oY0MBWMWewxuUlTDzU2rUVeL
8RMGbwwuHPJjk7xRjQwrajXbfTBgVf8SzshfjZRExNfifTH4PnQ2InmwCvVt
66sIB2Jgs7oR8UO9CsWQP6ueDsUg+mx6pMr1SmSUkCVll4CBh9UAJy9fJbK6
38V/KBGDWuO/RL5vIhScJF+WloSBjuuyCJs9Qjw9OtMNqRj4Zn4Q9TciI4X1
D4rzmRgMMC9J2Mp+RSOhPN9CizHwqYmTBnopcv3YelCzEYPp1ivhpmWliAeb
Rs+bMFD+3jcX5FyK6DdnvF834/ulsSX000tQCHumVGErBvlcwTvP14vRfuHU
h6OdGPy0dK9J2yhE8yz+YvkDGFx35OZpKi9E6229lPgfGJBeljn+di1Esyde
W/oNYuAQsSwgu/kJVdBVu1WHMGAhPw3s2yxAxk82JapH8XicKo9n38hDWrzl
G5zTGFyRWr1v5JqHvOVG5LpxMyqJ73zcyEVmK69DQ2YwiHPMMrq9+RFhrc33
NmYxqK+PFXDdykaXb1dczKViEP6zt6/OPRtd8SN/UadhoL9ICGT7k4V+vySo
reJeORE0l/MnE+1fPBslvoDBKVu3/OHtDCR0UOGl/yIGVJ9SI+GXGUhq4LQS
xxIGZdFLBJcdItqquseXhFul2sqRwEBEf7ftGspZxsCd47H0rV1pyDvmV3bK
Kga3BaPn3nmlojTL6bxjaxgQoDt+aFcq+rOjXR6EO9NCaeef3SmohcD1y4KO
Qe+XqzVZe5LQt/v2rjvrGJx0MR5aPJiIvrauDOpuYBDseu9yKOEDsknpNC7G
beXBM9LIE49M9j7oN9jE//eLvZIWp+OQ11orJR+3oicWxHQhFnH8MRjYxi3o
UyUldzkaucW5WoRtYRD7KuvNzytRiKA/MdaHm8UvfMwVIlFxwFlv7j8YzAaY
vi1WjEDvt2kCUbh1XitPqKmGo2PX9C924G4MkpJZeBiGxBptNPdt4/sJ2T8l
aBSKFJUUjtjgFuebcAltCUGvtteS4nETTpeebeoPRm0ufBr1uBfPBnYwjb9G
DPElF37j7jiv6yGHBSDpwQJ+rh0834QuXnDb8EOYIstVadyhIjvdxUy+aOJd
mbMO7mdiHZ4LR3zQ1eXivn9wq15OFRY66YWMlbe0w3Ab2MzmNym/QAKcfluZ
uHkdQvbJm7qiPB3lajLuIRdxwxI3J+RZo5rVjjvhZW+pUJgdcn0fWDSMu4xl
hff6A2s0TFoZmcMtxXmtVfiFKbpnH3ZpBbfVDZZNEU1dVLlbP2kTd3vR5cJ9
hrdR3LamxA7uboccWfGCS5CS4T79rxP+uTWjGq8OK32teA7g683Xqb2WbAQn
9ih/puPuSCNwqjs8gdX/bHYv4M5UMpUoSn0GXZz9hEncswpVP2TfOIDWxKRd
P25BeZ5XDU7OEOAquEL5dz0yLsIahu7QcYcYU4S7N9bSEjvjCUu6+oYfcK9G
RZOLjnsD4ZHWXV/cnO/rCK6sryDrRaTGk3/3F7ZsBnv8ICqN31sRt/bbU18Y
6f7AeHWn4zxu52DVw43zgfCPiuRNxn/j45dTqtH7BiTY2t9+wv9fv8/AAe6m
t8Dfd+OJL253OcZ8bDgUTGQlTB/iTrgmzljcHQb2RR9r5vH8Ebl6N5erLRyu
JSufL8JNljbUdm2IgFvUyFxn3ENSITlAjoSKZZXT63h+2kima6aURQFB+8fR
Ytzbl78yMBVGg4HljdM2uHnFZzUaM2KhwXMitw/PdwNhhT8a7z5AhqSkVQBe
L1ejiSGrSYlw7VdE9FncB733HFHSToKoAGSO8Hqbof43mWqeDLV8Q3PTeD2m
1J6pEfVPBQfNyyFseL2GbnYH7zqcBlljI83v8fp+Ieb7sDMyDUrTr+Sy49ZN
mJi0J6bDtXjbR/tWMGB3JO4vrc2ANNPYhxS8n+zO1uz0v08C1V8qH0VwL4zs
jdPuIUFlSR0p7DcGLUrmwhvjmeBJCgtSxfuR35nzKtcYcyAzez9TGt7PtmY0
Go3488FaV5uaOYXBEuNHEUXTfMienIv4MYnnx19M4eKZ+XDNdP/Yftz9D4t1
94gVQJdIgf3jcQyKqzioaXKfQPfN66ffR/B4xvQenjYoAhO2Rqr4dwxMi0Qc
2lOLoGcJ47rUj8HjNr/+sqki4MiSnj/Xh8E9JqnkQNtikF2Sjzjcg8H551Hi
Qi9LwP2c3kxJOwajd7Qf2nwog8bluHFTCgayE+5GLT/LIHGH0iNfh/cbr2Rr
YZ7PIBYoMcZdi4Fa+azvbNxnWPlZq15TjUG1kEeJWUw5/KU9FrZcgcefNYXL
IOIrKK8Yf2ssxPvJ7Mr8uVuVwNkXOaKCn4+Gf++z7zOpBEnSp+G2OAxC/LjX
/V5VwgFrXsb7sXg8TgHT5LdKSI4UJctG4d/TDeBJu14FoWFPGRjeYcDWwq3M
J1cN3NzEfRv4eb2cB3nHZGpAcjE3pRU//5uFZAjP9GogQBk71IzPB6kZko6U
lzXw3ctcuA6fH9QSL8o41dRA1s29vvkGGBSEnKB03a+F3DSdQj0tPL7Wa0Mh
hnUwenzJhVsBgynBPFYmv3pQ8uz15cfnGzIx6/ljUj3EJBKNS3gxiDxF7C5s
rIfuYhvGOycxUOBOiDU+3ACFshoxRlwYpO0PEqiMbgDGs4nHbQ7h+582k3XL
boQ3ZG4GKp0GA+m8Nr/bm+FNeP28XwsNSvbmqJEWm0FV3re3upEG4eZXpAzY
W6Bt6U7pJoUGShc0GFq0WqBQ4K2hSTUNyDmBYaShFvCy/WVytJQGyYXLJQbz
rSD2S7llIBGfTw0ndiZ92sGhjMAsaksDN5svdx4mdkLPMjHrEBMNrsOKCWte
J9xbcrdu2IXPl0cueVHInTAiylrivU2F6IKUz1eGOsFDnusHdY0KJcuBgrw8
XbBJavcnzlJh0VX74FRsF/Qr/mBKaaOCpf9Km3NkN0geZfOow+dn7aRLWvFv
egHjWjtN46OCmX/D7uH2AfjJHcp4hmEevr0SEgpuGoKurrpt/bZZ0D86Uc3+
aBTopJkzz/1nYEmaIjvqNAZ6dw9YvWaehjzbQ+vGzyZAdHa1xzdoEhhfTnoZ
R0zBsezAoYXBcfCKOX2XK2IGqgXemgnIjsE9xpcXagLnYOF428ivxFHIvWvd
T8ukwtP7xZWniofh71hU25qOQS4tew7MByHXuFOOc3IBmsweGVsO9IMZn4aQ
/PJvyA3RQuee9sCnMeZihYVFKHHN9FC92wmK7EwCQbuWgbshg0me1gJOipcl
sxhW4PyB8uS5UQo0kBbVajdWQEnfa8SEsxosHDY0/2JZAyVea7v6gVKIu3V5
Q52ZDlGUKz4TRzIh66NWFPkAHUzqrPk0ckhQxuF2+cIROhxSTDapu02C3okq
m+1jdAjpjCcVv8iAI34qYyRBOlhlFAZVzKeDX51l85/7dLjppk0wa0gBu9vJ
HzIi6LCIeT433x8DXnk1MoQYOvC85WNclYuGUK7pfvcEOtTU9UgHOEfBxykR
NjUiHTwOnuMpnXoP0/5f/bdK6RB9Pe+ZTF0Y6Nf3PXvwgw4VHtQrAcyBYC26
eejrMB3snnB3/XHyB/do3myBcTocO3l6xWnSF2IsTCc25+lAmR/9ZVfrDd37
lh4Rt+lwe0ErjoPZBcaeca4d2bMO/nLLwsKTjrDYfyXCjXkdIga/HlCotYPD
mZ6tqkfWocqAOX4P8xPgPZpm9YV9HaR1eT1v1RqDsAtln8DxdfC2Dn7OzvwI
ZEZn00N51sG5aPnBDea78H/3d/j/+/v/ACDJhHM=
                "]]}, "Charting`Private`Tag#1"], 
             Annotation[{
               Directive[
                Opacity[1.], 
                RGBColor[0.95, 0.627, 0.1425], 
                AbsoluteThickness[2]], 
               Line[CompressedData["
1:eJw113k0VesbB/DMyg0d049CVGRIuC5JeeRmqIiQpEyVITJUyJShdJAxZI7M
ITMZ73klx8yVhLgUOuZz9slQB8lv37V+vz/22uvzz7v2+z7f59nrlbjhbmLP
vGvXrhH8+fd9/hz3n1sSG0jh/YgJyc5CU6M2gM4ptoEMrxQ3pVmpgrzE0gtB
kQ10pD7L1MVKF7g3OhhKhA3EeyzLxsLKHN6/CilzYt5ACdV1FDsrB7DgXBce
nmYgewP/4iorb3DsGKdX5DLQ4l5MlsuGCKE6RZkORxjILXfc0vdWEtwd2iQk
8P1AMgN3gO5WCN1WIvNf+b4jz50OojKxErZJxRUnhdcR+7sr9HuWdTBT9e3Z
pd1r6M5z03mn6b9ANZt9KJprFRl7RVs1i7bCKclBhUjGN2QZXtte30iGA/7c
D6MW6ahR+kCoamAXDGQoWThMYEjfO55BOdUHfztVz/3RREXdUtmKjn0DUCDz
/oTxX0so1Ec1tJH5AyimDXjc61pAUSmPDSuvfwQJxdNjgiVziJttMJAkPQqL
jTps7JUUdDfb4qwS2zjsd2myexA1g5yZj8gy352EX92EfPrdKcTC0m3lR5iC
+/Cb2e0fk6jXovrY07VpqP+9r2W9dgzlOun/bilNgfJ97RVCfw2j2bJ501PG
c3D/ZCqLpvsg6g7pCiKWL8DJJzb68869qBilHw6YX4IuxsN86wu9KMs+l2ZB
XwKLOxnMH+V6UatkWLwSYwm8TD81v13uQfrqoDHMsQwVEqZK6W49aESsenhJ
ahmkSboiF+91o3zPmcuat5aB/8ex5WrfTqQ0kPVIcXwZcp0NzsladqKAPsGn
96aXQXnSueDlyU7UqOe4XbawDMbkQtvorQ7Uz7XFEGQsQ2SCxEeHhx1ob4XD
djY/FZgVBUjCIe2oQ3mIJc2ACpjTz9ig8DZEP/b5QksdFYbKlHgvOrQhI4tI
xzYSFRrXHOIOnG1DFGn20y1kKoQGv49r2HmHVr5mjmV+oIJISsGzVe93SFWE
X/c7jQpnO4wTHO1b0YRy30GmwzRIOZKfZKTdgh7VjhZKhtHgocuYoNjBFlRm
HcjNHE0D8g1xhU9bCDlWiTuNxNPA0m9Nge8+Qj05jqSbmTR4UpSpGGZHQlqc
5GCmWhqMcaz+7q7ZjPStxiZ0vtDgcVv6SWDUoaSrgcmpChjM96sn2NfXISGp
XoFBZQwufhpZivSpQxmGid671DAQofG9GGW8Qc+cbZs0AYMKoaiduxu16A6b
l4WWEQYTzgFteZvVyPU+mBi7YqDtJSLa01iNzqpHf5n2wOBVUL3XN79qNJvM
1eXsiYFn4pqU5lYV2vHXiLD0x2AP6U7EyFYlit7thNWHY+Am2ZjBv1mOep5E
TTlnY6Cu9t3Qzq8cMTnsizfKw4DVQHmndLMMvT0qJCNTiEG6V7Gd3lYp4h3u
oTe+xqCzM03K72cJstrmUrOowyBhYnikPaAEEZ4edZlpwMB6hRDBt12MLKP9
zG42Y7C+P3Lp9XYR4tGYPn7mLQaS7v4Vn38VonRpYXfPbgyoj+vs5IMKURs5
rjKvF4P6lFWC704BusnMGdjVj4FRq4sXYVcBWiKoZdMHMQgQuH5ShykP2f/c
iqwZw0BPNmXpWUguStY6nBr+DwYEGMqYZMpFi5MuXJcmMShyMth5wJyDSH3D
3GgKg+GmU23FLC9RfdilQzzzGBzwvTG58lsWIn1pLglcwCDK74JKHCETcRs3
YdOLGLg8FP3SLZqBOP9gyYygYjAWyK7qdCgdiW6aMvfSMDgfjEWyyaShM8m6
gix0DGQfv1XTUklBYSIq2kYrGKSFFkdPqCcjE68ds1ureD2ICTN+kIRmyvfu
dVvDYDHcPrb2fCLK8S++afMdA8unFykmxgnoZdTQtu4PDLoj1TTol+MROclH
5RAD30/M7jlZuziUVhLo3rCBgfJBim9cXwz6NKHvcX8T3/+huiM9o1HI19WK
XXILg5UjEe/Zvj5FfQ2KimTc749ee6iFhaOFRePl6z/xvMkdk/HfJCKNTXv1
BdxxCjtDtWxP0I1GJUHnbQw8lN4H03kfo/jJ2JDPuI1VcuXlDoQgLSZvv3O/
MLBxW6zouRiIrIpXdwpxi3nGcJ6x90NdZsr7tnBP+irbvvH3Rlfue5Vq72Dw
Imi4Ti7+HjrgJTIUiLt+z7qY9iVXpNaVElqOW03wdL98oD2iTYWQhnC7/Lln
S8H8GtJRCwmh4R6oUanmtNVD8/rX+37iHvJ8ralceRwSslayd/5d/4HOgnGG
KbzrO73zHbdxhSX5dLYd/ON+iTKN+30eQdDU8zaQ5a6ZvcNdZGD/e02uB3SW
5xik4F7UfTuuGe0JPyoi+u1wy54RDe3y9gHKfOSY+L/fo+Erb2YbAL0EuDuI
7284zdkZOxwMQvMmCb64vyenkGqEH4HlgWdnBHALPm8n+HGHwiuLiYB8/PzU
4tccgIUIF1T/0JXFbREr2cTKCINfJyoyc/Hz94ky5ulejgCHzqCwfbjria/r
zIajgeF5k6cHr+/o4zEukZ5YWIu/VimIO0CLtQL7HAdaCh4L5ngeXpxWZq0d
iofRI4OStXh+FE6dKxP6OwG0zd9Lf8DzRTppa+HXlQj+ScbdlHW8Pmoxr4GU
BBecDOjzeD7dVPPNc+qTIUNHz+cTnt9fKs272KpToL+cVED6htdXedGsuzAN
vnGoMTlieP3ldbfNnmVCL6814zjeL6dSCmK+v8wCLVuBtgK8v357xMJrYPES
xDKvGPHOYbBAvZlNdcyGxQuutU0zGOSQD7cphuUCNyyc9sT7N25rKIqJJw+m
jxAeh+D9Haj05PJgUh7cPre/NGQUg2svKLP3C/LhQD+jzXIIA36vgt115EIw
rNXP8ujBgLnEfDDM8BWoh9PzBbowoH9hT7f4+Ap6uaVQaTsGfQaO8ptfi+DG
qp92HT6PiIePGp1mfQ3ybBFnFfF59nPBrNtOogJ4+bosW7IwWGUtVThvXwHd
V7GW1Aw8H+JsCcpFFWDgSn7tkIrX43LtNRalShBZdVIdj8eg9q0ANU+rCpg/
Kv46/gQ/z9RhnnmbGgg9wSQR54iBfY2C50BuDVT59P7Iv4nB9b+Jo/VzNVBj
Hfu13AaDC2xq2RHutdA0WyP98goGR+8mK8sFvYGMHU6PVV0MpvQtLrtl1oNe
6oCK2yEMNCkBdn0T9VAlLr4lLI7Pm5BsV3nRBmjiDF1rEsHApHHxyWJ6A3Qv
xeZP78OgVe7hG4fURnBNPMTRvEODHO4cIZvEZtiW5lIo/EQD5cX1ZWmdFtAt
4hbNJ9LA9gTn/ZFbLbBh90pXNoQGMUSRDWJoC1xV15wt8KfBoiSwzb5rAR/h
L1VED3y9a+GiedpvQccwp2bqKg34+kQuHtRqhYHLRb/xyNFgrRzK/6PRBv1J
oieSOqjQK6dB8LBqgx5Xm6HEFirkFqp6dQS1gdM7Vf7IBiqYZB3T8G5rA7U/
DBqtS6hQGbO/44MhGdghUzsvhgpurj8mY2zboTTU+latKRXmZMu52Yid8G32
0bWro8swli/m9m2gF2Y/xkjQ+5fA361J/3LWIBh7P8rWf74AFi+PX8mIHoa6
s2Un3JznwCGsi/nzwBjEflqfZhWmwLtQObmonkmoztn91WPPDFjvo7TyX52C
cO5ALg+ZKVg92aE55T0D/+wXIl54Pgnl7ns3bnhQoEF+Qvyz4ziwBs2G3Eic
gy7WLK4TeqMQknronFDiAvSKb8XufvkRLrAGybRFLIFEic3BIM0PUHbOdZRW
RIWXwS0pQ58H4EQaIvfnY+D9ofxMQ3EflN0Y1BKcpQPLm13Xi2K6wOGgmdyZ
tW8w8OFA7rMuMlTNcNTq0ldAO2OyXPtBK5znZ5OKZFqDuRdEWyU+EnifV1Et
3rUO/5gQCrZpddD1asWEvLkOrcHp5iwiVeDkuWkuvucHzBSZCHwZL4R0HZVN
Uw4GGGl2HuXalwrFpVeSSVy4v34mPnidAvUC/ioyvAz8P8T+ak4vBYYpb91+
/YcBJjw964OBycBLNJp5JcsA0/EynqHl50Bsd+7dNmTAsUsU8r2ueLinl51Z
mMiA8eAjWa67IyCkvE2DkMqAstjM+C2tcIgTmh8NeMGA/oxA1WifMCidU+Az
KWDAAI+5QNPcE5gPaw77WceA2yvLo6fbH4F154jHpXEG8BWFPIvg8AVXxa29
zZ8ZIJrmt/zL+wEEpIiVSH1lwPKxlNEHs16Q6mRP2VpmAPtgrsd98j0Y4ly9
WvCLAfd8dqgCHLdhxkPwBy/LBkgLH70lP2sPK6Pqif4cG9Ae5aSgS74BPEXB
/ca8G/At5GEFC8dVENuX59LEvwH7d/8VrkM2AXnfDk4p4Q3g6Sjw5uc4BxpT
i/lxohvgLqZh+ieHOvzvfgX/v1/9Fy4RCwU=
                "]]}, "Charting`Private`Tag#2"], 
             Annotation[{
               Directive[
                Opacity[1.], 
                RGBColor[0.455, 0.7, 0.21], 
                AbsoluteThickness[2]], 
               Line[CompressedData["
1:eJw1mHk41G/UxoVspUVSKdKmLAkpP0uO7KSsiRZboSSyZqlQYwslhJRd9pC9
lEfZ15gYYxhMM5axfWWpsb/zXtf7/vVcn7+ec9/3dc71POeIrYuxHSsLCwvP
FhaW/z31dHeorx5ZRlLdfcY1NjoqSuWP57iElxFbFK068ZYoSB6ZShIQXEbh
70NN7986DzuWmxgyfMtoRVz9tvktLejOCSy8y7qMlgUMFm1umYE519IBwm8G
8po0HC25ZQ8OTQNzxRkMlL+3TWi7lRfgNHOT7U8wkLG9aMqTO8Hg2rPCF7Pn
H9r8ePMir0s8tN4SnKDt+Yv6V+aW/ILTYL0mr1jxwBLiFDV3cr2RDdSSP6+N
uBeRxs6X8U6jH+F8GkdP5LYFJKPdlGRzpASUj+Klwhl/EHdaRZV4XTkc8tvx
JGJyDuU1W7SPvPoMXe9lzO3JGNqroGXEb/kNft4tHT9XPYOcCiJaqqZrIUus
+z/Db1PI7JyJg5dCHUgndj10a6EjSn3s3bmqBjgifYEkkD+O1I2s99Q0NsPk
F82tHJ9G0TbZhRxt7nY4eL/a5lEEFYlLZKjr7OmCxOZmLV4cFbF6iMnzH+oC
QVGCRIYfFV1KfqgzdpzJlLmlTkcqulh+euT9+S7Yf030haguFekp0nJNr3cB
v/rrkt6tVHS/L+bPYnoXbD/owCbn/xvRchRKJBW6YaOV78OcKwVd+qofq+KH
B6ME0fJ9jhS01bSjaX8QHjLtFBtUbCmIjDuyf+UlHvRYbEcjjCnonyVFCp+O
h7hzn06InaWgauEz/P2teDidapBlsziClihaJJ1Dv+CmZ0Q23msE0R8kG07V
/wJ32G56798QKuk7KCR/phc01FHQ7bEhtFG27ntYuRcEtN0qb/UOoVPibDN8
ur1QdYUoaFw6hAbHWDUO3u6FtVuZFEWXIbRl9CqUxvcC7rGyy/ZxMtIVSCja
zkaAuM9OL4oIgyiv79iptt8EqDrbUbtUTkK3KwLiyC1EkN4XqcOXRUK8xSVh
M0Qi5Kzod0nFkZBP0tnXPBNESPjePuzgRUL5w177nDj64ZFB+0b/eRIiT02/
61Tvh/P325RrKvsRqXo2UPh7P5Slt1QFfyaixi03J0waSSAZHKaakUtEJ/cP
+RzrI0HmPd1m9JaIXB5scLBOkCBWuqWP4UNE1sjNZJp7ANxrmv86KhJRKNcx
t0dXBkCW1CRnUN2HYiI3fniSBqBod2Pxvm8EdCqpGPd8YxCMLXfrjeQTUMjF
sQoaHxn+5t2k5iQS0LKL4bDFSTIoayzsVfQmoIfFXHYBhmRo9hLxu3mWgCKL
ap7VZpBhZMBXMy23F8Xq034LXxmC3VlnSOJxPWhHgLzVSMkwuCu+ZVNxwSNB
ropXqtYUiI09OGhmiUf7ZEa1N5woUDabVOZyGY9wcvJVTT4U+JuebpcmgUcF
iNjzJIYC3tsKmtgnulHH+Nknj5oo8HSwJrzNuhtdp5r8zpD5DaFPaXssjLuQ
qOEPobkdVFAMstKZcGxHXmE8VwamaYDdXXvlH1qPVOy1jhr9nICeQpldV+zr
UbXltiTCyAR8WbSPOqRRj/KFUkNuzU8ALqA76vNmHQpmDYh23ksHwYSs1wte
dYgy6hX55gYdNJoMYxzsfiCXf4MTpeN0SDjxIc5ArRbdFLF3H1qbhCf3SQLC
IrVI8nBK5CLvFDTYHpbqX0XIuvDXmS2Hp+C676LUHneEXq+6OqypTkFQbrJ0
iE0NkpFznnLGTQGJc+Gsi8pXtEQWc6dyTcPz+neKwKhEnyv5bIjsMzDRqRBj
V1WJqBcPP6TxzcCV/r6pcO9KVGXR7jogMgOCs3uSiIwKNCooWBiqPAPF+yI2
XZfLUSyKze5xmwGy4+P6zJVSJD9nebqPNANqnoJCbV9K0Z3/7HE24zOQ41/l
+ce3FOVF7tLpWpgBj9hFUZXVEmR9uMLTYvss8NQ4hfWtfkImXawHdyrPgvPR
L+/5V4oQubbyXOGbWVCQ/3vZxrcItZqtXzZInQV2fdnNjyuFqMd36mln3iy8
88yz0V79iDZZ7HPs0Cw0NyeK+q7lo3KcRen02CzEkAl9jY/z0YE/vSc85mbB
cp4vbM96Hnr3oqaWsDwLSwfDpwrWc1FPrTGX5HYMjrr4FQ9vZKOuRkc13jMY
zDyvtJH0z0aHmpqv3pHHoCphgc9nMwu5L5WTYwADgx/3PflYstBiYC2HnwEG
j/feVNTckolk+IOO2zzAQFs8Yep1YAYK5hJRcvfAgA963g9tyUAEtSHLG34Y
5N7V33zEmo4u4vjKCkIxIFQr1+expSJVk0o5/TQMDvnYDs1vT0EiycSxySwM
InwvyUXxJaOTZVpGVgUY3H8iNNIq9B7Fzll6NFdgQHrKcf7usXdoLTqq7ms1
BnoBWPhWsUS0M/4UI6gWA/Hn3+VV5RIQ/29uw7gWDBJxeZFkhXj0dTlNgNyB
AU9wDNUX4lDxC21uRjcGk6F2r8r1YhH90Pu23H4Mrr+4MmpsGIOCnzEuqZIx
aA2XV5q7Go0u3miwyBth6nnJPS5uE4X0NTmjGWMYyIqM+kR1vESX1bb5DdKZ
+o9VnmgjRiD6zUznmGkM5k+EdW+lvUD/RUcYCmEYdJ+68UQVC0Vx7Xocvn8w
KJY4Lea3Eoyk8s89yl3AIEpqs6d8axASFPSKyF/C4KFMd8DcrufI4Au3TMA/
DAzlMiQlDgUi9gMNRieXMbBynixuu/IU7a+4Sk5dwUDY4yXXRTtfdLhfvX56
FYMhH1nrCj8vFCy3yOBZxyDJn1ApEe2G2sxyXVaZXMWzJKxm9AAp0nHCNRsY
yAtc6JR8aoe4voauG28y/VfnWZUyu4GyUuI5vjC5q0yulMtaG/Fu8zq3wOQe
jwIV2U9nYOJla8gGk5MeadIN35uAz17h9QEmGxZfb7iQZgPG2EBcOJO7M/kE
TDzuQV6BkTkvk3P17c6WZTwE/7pCLRvm/ZNa3wdUIj0Ax8p+L4RZn/hFIVyL
lzewd6s1+68x61HykTS1fgzNSsouekx9hERHR+x4ANz6meI4zvTjb3xCTdmB
Z1ABK81mDAwE3jTy+e7AQTq5NDHhL1Nf9KI9sAXDXdKO+YJFDMxfHa1mZ4RA
isUJasw8Bt4Rhjtbp8NgwWj8+eU5pj/BBZWmhEhIidc/pzCFAfE5aZtg2ytQ
kR73vT/B7AdV9mJsOArIOgKkh6NM/Rdk2ct7oiHoa7ft0hAGUsq6hft+xkCZ
e/xPjwEMahStzX1bYiHQ9tZgUx8zH/mXBVATBwb13i70nxg4n/9gll4VD6rl
/VpVbRhsyH1l2VqaAPgnutY3mpj5yk6atmYnwtnIXt7DNcz8JbXWTV8ng8gu
6eS0XAyUE7Je/k1NAUMpd1xSBgbbn7Ht0jdPBfajTj8dkjCgz9xOm3FIA7Es
jeq7URikNxyvlw7JgGyvZNfjzP6NWu2J2LIzE6qzW5feOWHwVCboKj4uE+gf
3G1odzC4kTQ65p71AS58kjGlm2LA75nFXdmQDfwW6y0dshiw5pvhQy7nwBqh
P4UghsHcCMc7894cqOx1Ni4VwaBD30FyhZYLS79mR+m8GAQfP2Vwgb0AWiu6
lK8x59ka3bTV5kgxVPtSXaNfzcIC+0cpPbtiUIq4EbENNwuTh7fGyOYWw+4e
IVcr71kgXi2/wSbzCVSDFR69tZ6F8u97ZzJVS+C6JX/B7TPMefuWsHPCqgye
md0597VxBig65ledk6sgvFFsJ314GlRGH9t0kKtAIt9KoLh7GhID0x5ICn2G
7M462Tt102D8ZTJo8t1n+E5eUniTNQ0/JJ5U2L/9AoEJKVdPOE1D+o70fVax
XyH2WPOy8eIUyE4uTZ/UrAVB/ywBt9VJWCyCov1K9aDpYVO19ncCSB+Enf90
tcMrS9NLhG80qOAoMM6ZbwfVxKp520IaxDgoyFvxd8Dy2eyYlWQa6IuZsnRc
64CXewNW9AJoUFMQFp0z1AEmtC8truo0SCtdrLCa7oQ180wVShsVyqxHN8ee
dwGNPFn5dPQ3+DlX61xNwYNIpkagqjIF1GDpzo4iPAwlyuFfSVOAZ9eZwKYa
PEz6lUnTj1Mg4VP6Z4UhPEQIu7B94aVAxWKYuLDQL/gVJeL5a3gE5n3Nt48n
/oI37fSRkaARcAxZ+ukd1wODGSX63sz3i3nqmWvvIwnAw4UrmDhPhkXOIZvc
ZALEruRUxh0lQ5RLhFNFEQF4fWrszXeQoUWFHtjVTQDhse/WAmODoEhOL2AX
6APc5ewY37hBOCQowPoguQ+8Ugqd8CsDMByzVnChiAikB9f3ynWTwD6khXW4
iwTf1Ls0vIuJcHPn/cqWERK8KWz1w6URwSh+u1PZHAk8VayTkqKJoJxt0Bu2
awCMn1fa//UgAl9Tb7ac4QB03TQKVFUkwjeO3/ovfg6A/QDVR7ypD/iDV+LO
dQ5C5XqT2hKdAHU4CYmItiFQfpN5JcqwFxQ336SKDgzB1FvnjTyNXijxYRH4
PjkEFU8/sv/8rxfSnXtZ/nIPg3THp0nZI73wzNyfYKUzDC7EkJW78z2gJvkr
8GzDMHxCpAtBTB9H7l1wemA1Aiq0FAuF0V9guXv0B78FBe5osxMiEvHAntiz
GG5DASnOF9EDr/CQd7RelM2RAvpRfKmyzP/Cv7MZL/74UsBcOSZ42QUPUWY2
xp3vKZCK43Cha+Kh7h2ZEjJCgd63vZq6C91wSpTAsurwG1gpx6ybTbphQbFJ
heJFhUWHyrJRsS4ocuFdtn04CtUzYtdiH7cDu/9YoG3sOISHsBR30Zsh8O0x
3X2xdFC7o0F129IIl9j9xerDpmDqwoiPkXcdFOo+IM7mzsDiFK9d3WYt/JeI
Gjo/YBB7MB2T6fwGhbZ4VYGxOZi7LO0WmvoZ7EVMJS4u/oFa1mt2wvhyKKFy
lmvNzcPD6Km5C34loMe/VTR8yyKMJTz9dkmgELz05M7nsSzBtOD6/QNz2dCS
M2/csLIEuk4Gr64JpsNdjxWzwzz/QJv0VmJzIB7eacqtmHAygNu15ubu3WGQ
9/FafM02BoTfFr33pCAUqvb6yYntYgB7T7fSjHYoEEa/O2/sZ8B8B2Wp72kI
7Ao2oOaIM+AG9wQPcToIghsd29cvM6BZz+uMZ8szcNNOS86OZYC8Lc8/Z24f
CCyqV+J7ywAaQad1TdUbovZNEB8nMaAnYb/hS+9H8HFcao9xFgOk3i8wqsc9
YSLka8haJQP6RL/bqzS6gWVz30OjAQZIVp2mhXHegwfSq7xfhxkQe/qJ9KaX
AzxOEM4XpTEgXatzp/eYHby9aze6Os2ALf6GMe4NttDDtWCRtcGA/CZPVgFO
C6A+FPi3i20ZjN6RXCXHrsI8USHWj3MZEpQ45bUajGFnbkCn4a5lgO74cjZO
XRDenXm/mn8Zvs1RX2g2qIGkTxOX6IFlIIvNPOLnVAAlyuSHKKFlKC+PMFHn
FIP/20fA/+8j/gco8suC
                "]]}, "Charting`Private`Tag#3"], 
             Annotation[{
               Directive[
                Opacity[1.], 
                RGBColor[0.922526, 0.385626, 0.209179], 
                AbsoluteThickness[2]], 
               Line[CompressedData["
1:eJw1mHk0FX7QxoVKJdlSKZFKWVKhTfK0apMklYosZQ8hskVaSCTbTyjKvocQ
Rb62i2vLet0sN7r27QpZK6/3nPf9a85zzsw5M/P555nZYmClYcjOxsamtoSN
7X/jubM8J+a3zJJd9S0aBfoHlQ9nu4xxbZ4lgpsn8sJ0hCCzZShcSHiW1DYW
a5rrSIBntnxmL/8sWbNa5o6Wzn7UJ7h/MGGfJf4bJqb1dVSgxfV7A+3nDEkf
7p/4qHMVxuVtY+nRM8TBIlmLW9cIT08lRhhtnyEm1NwA1zv2sG6a4w8UmCbT
z27t57fyRKWOcH+3wBT5eEOC/szDH38LktIVN/wmWh0b+X1vvgbz4y//Sysm
ScMt95DcnnDsj1zW9HLVBGmMOm/yaUsUlMQbZL1nfhHf5/9ke0piscmZ56HP
4BjRlijz0vFPRN3bvVpGHSzSG5gi0KGXim8mmX378kaI8PZBqdusdMRJ1h9U
/zpEjL/IU44pZ2JPWN09G+oAyVNqldAtysaWPUdahZL7yH7T4BZFWi4Gv5xa
uiyjh1wp5OiO3ZaPZP+cStuEHtI7ti1VUCEfd00k/bre9ZCOfv+clyfyMbJ2
9cavvj3EfOdkUYRBPsbuNe25f7eHlK0N41aOzMeUxG3tnzt6SJZSSK6L2Few
Bz7KLIjoJiYq0UlaOwqw0TxP/4EPkxjw797dLVOIsIoKldVPmeTWqX6lsX2F
EJagSUc7MwlX3J81HFjUXWO/a82YZK2qo+SRS4VYf03ihcTZxfyalq2c9oUQ
POH/sXkpk0RfkDvUU1gI7o3GHApuP4lz2pqLB7SL8K+SP3bMuot42bkZWCcX
41KIRPY6sy5SwSfZRrKLEWOoSFE26CJN+7eECRUW4xybQY+PRhcxabJd19FU
jOB9Gdsl5bvIei2J89/+FWPX+4tx+pOdxMAjKUtDswTadj7xDfadRLjKqFlq
WSnSjr/PmbXsJHdUxXaE8pWCnTerXMy4k9wN2X6eT6QUCUltfZbXOskv/ahj
ogqlmPwhtXPVwU6ynzJgk2lQCqH/Ai55jv8gDh8d/alFpbAFt6bpNINsW72h
dt1zCk6eIM9u9zKI8ripy/h/FAidtsnRaWYQcfu3HG3RFOSq0YU1MhnkzWed
qWZCwR+dmC5FKwY5/SRryG6GgqcuSlbcfR3k/ZuHiTZ3yxD8+e6LNFo7kXC/
U8yjVw7jr6L5iZR2YuDFRxqtynGwqGEkOqudXOUroSS6laO14uClkIB2Mmvx
ysjrXTk20znXu6u1k6y4tEPCneWIn3obq1HWRkrzRLeF36lArnxN4e/sVuJ6
JJvB40LFnnUvz/DHtRLN59b8f32oSJhTrZMNbiVNuwLL/oZTEVJU/cPYvpVc
5cmSPVBIxYOL1f++728l1AyXpy+XVmK/eZVSQc530nFz552ewEpkRVFzPT7T
yauHNbmKhVWQ8fA6Gp1IJzcYkh15jVWIMT1bQULpRK3GdqVmXxWC9lBbZhzp
ZM+Y9Y5KnmrYFlRMmSnSydBA+9qGW9WQay1XuJjXQl5e+Wf4gKMGaXxl6eu+
0kjVT0HO23q10LjFd64zmUYeO1TSljrWYipJm5kQRiPlt342VPrXQunkxFpF
BxphpnYb5pfUosJezFlbnkZCZW2nT0l+Q2eb06nIxGaiLsajsW/+G/jidrdK
BTeRSVUxXQNGHbLGnWwnnjaRlbN9ultH6qCFMu582yZitsziy9x8HSLo2rhw
qYn89/nbyZEN9ZBa9SLGiruJ9CkJqfRdrcfxe92WWY8bSfM24xc6zfWwVQzl
ULZqIHIS+w739TQgKGhj+9VbDSSzuFLPe7oBWaPhWVYXGohk+pCc6opGTEVF
GUZKN5Cbb+f7tu1qhMOqlHLO/nqS4dm6StG+Ea7tBd5VevUkVf6y3l6eJjx3
7Ra4rlFHVgnoCVpda0YC3WjY+lgdmaq1KD5o0Qyq3EDpiz11hMdlYmbnk2as
7Buxy+epI2Krkuxc05oh/G40DcHfiFXaejGulTRsPyZ4sMazlozsfsg7UkaD
4jPdM/1m1YTvYPqTQQM6qDMPY2+drybPPNxT7Fzo0Lr7lr1Zupp4htUrygbT
YXf5e37RcBVBvuJ2yUo60rdc3vvGsoosFE6mXFL4jh0FKsJqNpXEup0lXM3X
CsHpXcOZjhVkW/Yfp6eTbYg2Uz0rdaOCxDDGkwMF2yHHMIt7r1hBzmxclshQ
aIc6JV7v5Xw52STgwiZl3w7vwC3NRg/LSfzo/MqY+Xaw71lbsMG9jHAfJRX/
8TPAMvnzyu15KRlWgsDcoU40fdjLq2ZUSkwbRx+PXezEl0kjv00nS0loTKKp
gFEnnj6q9/u8UEJqJ8xLfgR0Qjgkzn/CvoT07ahwCBvtxMly9UBjw2JSs2J3
eP2HLoRsjw2+eLyQLOVPno+8zMRD81ahzWKF5PP56/8CrJigGIjKfp8nJO9r
om22NxM3nCZlBWwJybQ+ec23lIlniRF7PPULyDkDTwGfg91oXT4hb6WcT9ad
5jzmLtmDJ6VvFDGTQ2DbWdsh3Yf+2kOBhrk5JL2Y/p3jfB/UvrcMeTvkEPYI
5z0nzfogPCoQTp/5RJjWaefXJPYhfZ3PgvVsNpE/WXI/dUc/OsxcSmPmMsmT
JfqMhh0DsBT/8lZwLo3s/FsZorljCIcOTF3Qd0ojnCMaTkkqQ+BUlVtInftA
KtjF5BmGQ3hjl6R/ej6VnCw7u6EpeggVFWESTn+SyQFV9YREkWGIWzmn//gX
T2LDNuZpLRvByJMcfRm3eNLo+jBeUnwEuSET/I4LcSS4/qxv/JERXCw2t+Nn
iyORuLku3HYELmu1FU8tiSHeXUHi/G0jOC0VMuTvHk3qC6p4RydGwI+mt4wl
0eToqhRzbe5RJJqoLjxgjyIuWhlyzMOjoOUplSZxvCdXTx5MPvLfKDY5GjDG
ud+RC21hQ/2Jo/BxOq/gxx9BzDlFxPkLRmH+UKSzUuQtyRITH2roHkWr67L9
JlvfEMPSXy13pkdx7hHLe6lkGNmubW1tuoIFqSdFB44qhJDYNs4pIs1C2NOk
lx2HXpPMUyIfuJVYWOkRyHRCMFm42/qh6DwLg88NX2WfCyLXm2N7bpiycOOF
Wo+GeiDZWyHgpPiAhUrvA4fHrgQQ/mcf1zo+ZSHRd0WflL4fyd8Uw7UqnAU5
sR5Hvxpf0qZ2++6NBBb4t+Zsr6L7kF2PKb/YMlkY3+5Vv7T7BTnV29f2J5+F
+p03Hx5lPSeRo689VctYSJfeJek850H+cLLfHa1lwU92oSl76TPiZHh1YxeN
hXt76x+N8T4hHTG3T2xlsKCuEC0jvcmdHDCW+JDZzYKu5WB6lZoriW2+cNx/
kIXN9325jhk6kSemWRx5LBYYjnJ6n5ztiUxKtcCeSRbC3Wg50gE2JCtwyUfW
NAu5K39vPn7JgmjJrlSanWPhgNCRWhlXQ5KmtUdW9S8L5idWzstevUlCTr7Y
2v+PhboshUwuvdNkOlKCVr3AQtP9FGW5jN0oOiktOreowx+cGlB/exkyu3un
rBa1evoNypFIfYiO192XXayvj+EXunzfFF/0PL7t+7O4T1VD+azoe2h9l6Tt
MbvIQ6WoTfnlfYjHUvzEphZ5HhN5SrV3wNmTvAuc44v9HHaU0dRzQeOk/HWF
ERZoYWZmrG2PYP/0r2VaHwtTr0MKsjY8hv5vdtkHXaxFv1DG78TzFBn1SpE+
rYvzBUwagcMD3KcDx8YaWNB6JZ7HOeOJGCNdvdhKFhx81NdUDntBgdWpnly0
uB+PlBxN2kuYv5rLz0hlgf6kdZVw1SuYTYi6ZUex4HKUM531ww8m0zkX+F4v
zn9EjjO7KQBKNsPp9IcsyCqd/bDuWyCOb4tUP3OPhQJFPS0nahC2tVzjW2+w
yOeAbwoKgqFbHvGn8wQLlvtjr0blvoYVhd7OkGfhn0I+29LMEHT5Bp9W2brI
V25QszI+DFeq5H/dZFvkL6PyV9M/AnG52o4jmaNQConznXr/DupF57wLw0fB
/ZiDV1XrPZRnDd788RjFwMjtyBHjSEztG28ruDaKKMq20j2e0cjdy3+UPj4C
Qbu4FTmUePjIXhSh8Y+APflqg+eFBPis+JPL83sYY53L3mg1J+Dlo0wTFm0Y
NarGMnPdieC7ZRORGzoMj207Lx7hTEHvFGdO88Zh/BnQrNTfko7bOode3ls7
hAnOVNlzhulQZKbl9E8MYlB0aaBcYjqqxINkjzcMgn4l+ybH3gywi39Qj/Ud
RHbR2pGYox+xzI1JdV02CMtQ2pp+3Sx4r1b70DLZj64zWlcsI3JxbctWU7W2
Xij3uOjXdORixyYpt8r8XoS5R1rIiHyG6unLo3cieqHxZfDZ4JvPCHv2be+M
fi+KpR9+Mgr9ArGB64mpgz2I4olapxuUj+avQoI/2XsgN/h7eMepQohkxq66
dIkJvYNcti13CmFjsy/u7QEmfD2EZz2eFuL4+Jda/s1MDIpjaW9JITTH9L67
Dv1E1M3nIjHHizA42+l85flPCNQIq4kdLcYa5qFOFrULk2lIW3+4FGdEvMbH
zDtRLX2Y/55OKWqrhysTr3QiOn6/XblbKe4PB/m9Qic03u06bF9aCk2vgMxO
gU5k+G4sb7xAAVdNZvKWhz9gaTHN8NUrgwofNbT0AAMqA+PHeh+X4bqWw0cv
XgZEDEdjjsSWweinTkDEQAeqtXvMhgfKYKz/iDv7bQekVBunztqWY1vV+uTH
yzrQJ5XGs9SjAqs/Sl5a09+Ggrgka+2ECtiohLM9obQhWDyuKbOyApMWKRJK
0W1QEQ4PM1hDxaz4hSsuum2IWeEtURhCxVb9lC7xtlbo9RspOydXoiW+oPMR
4ztaYzdb/qqrhsY/diUHPjo+LUvRSBivxvojr2Unp1oQaHzogK5gDbiyDkZG
trdAVVKTreZaDdr68iVfJbSgIMUrIIFRA/aZ23Pxx1sQmTn5SXe4Fies1XIt
3GjI0utZ6H1SB7XAoCTT9c0Q55OxKQ6qgyvX0aTjHM3wK7LpDo+tw9vVWseO
jjbBQpyNqlleB8/v7q3xpU2Q6BYOKF5Zj9W3ss1FbZsQYqy+LcK/Hl5WVCcT
WiOcLfPOXHnXgNp3E83qWQ04jt93eNIakCL4Vv98TANW8u52Ly9owI+G7xk6
QQ0IyYj6fIixGHXraBX3G/Bp0ktqs0gjullnazL3N2DcSYu7L6wRdkNNdR8L
6mHm+fubQ3ATGIXbS0QX/a+c1u7hvXFNeNe/bN2XujrM7jTlGspuQsLVOWJU
Uofnle1HdZqbkDq1xHUqoQ5xq0szjgk2YzwxOnfofh26AgMCVwY0w+5JUTYP
76J/fr/72tuXNKja/tcSH1OLyeUM/cQIGsoecH1b6lMLPyufu5/SaKgc0HB9
ZlsLqvKAe109DWoRC6z+47VQ7IhK4RRqQRL25Rxk1mCTsBC7RUQLKhpLvhZL
1uBH4J+UI2l0mC0p0aVXV8FlPinnXCEd2bKKTyZyqrD+9vXia/V07IpZP7gz
ugrqcp9arCfo8PqgkdvlWIXCOiv2uAPfMR5xe+TZzipErWZe4yn8jq26Nb8s
X1TCyJPK/qOuFdLVkx+9danQXmOeQ+1sRdtKc9FyNSouvea+mzXWivfSx5IE
lalQir/Y7MXbhtyivZE9m6jgL2+OV1Bvg72mWc3Ntgp8XfZT9cW3Nrwby8l1
u1kBQY+54H217WCWXaL1Gpej5Km0tE8VA8uf+i/vS6ZAceG/9xJtDNyyS3cW
fUfBR0c2oaJBBlLWhEbcDqAgyrKZbWrFD8j0bU7hcaTgsZYbTffMD+y+4cw9
qkLBcZlGd3nKD8TxNj8s6S5Fp+mRuxa6nXihwbdJe2cpbvH1FAte78L7xIBp
+epicIY1TXrrd+EeYzCYvagYSeKlEhxmXTCe8expXbzXp+WjX/xy6sLgimGt
hHfF8Luqr1H7tgs18S7rs22LUfKmo8uzswuu38cuvBApxk4JGtu88U885nTj
qnpQhAnFcuUueyb4Psrc2XGyEGWX00+VuzKh4Zy3+93hQoTcDVVN9WDCLP7+
9Cb5QihHmN9wDGbCpOrOLSnxQrxYwmvP94kJ04zkIm+2QohXaKUe+82EKHWp
M8WF4NKVwY1Rtt0Y8QvSN3QpQJrV6lmDez3ITqEELQvLB6dbr7tBUB/2wykh
czYX7qFbz64LGoDz9NV+o5WfcJ7TTbLUawgXbX6NGD3MxIezFvTRxBHQzXYl
ObNn4GAYodTGspDioKgnU5+KDwYNR4V6x7BpO8/LFVGJMBLTlD42+QvGlPE1
bQ2x+Mhcnq0yNo67/pysUOconBNcKuG9ZBKvNz75GioUAftzCvuT2H4j2P12
/8Gx16AmjGtQ5n5jYWFvkoFwAEzuz10VXTkN0X1RlpztnnhzSmHu8vIZiK8a
yObnc0RS6rXXBatmsNylMcM1xQG5a50VJHlnkOfld3/0tANoPUWW/9bPoE7e
kPe76wPwelxkJkjN4MtRSRZ92A4eZWbVfy/MYL456Ksd1QY2pyMj4oNmcMyI
etZqhSnc00oP84fOoMvTZu3foybwW9dPdwmfwQP6ziBfB2Ok9skKaMTNQOa6
/J78PkP0e+Z7/slZrFe28VIuM8CtipZ7l9oW87fFzngtvw6LPfOr83/MYNZO
69iC/TW4hGxOluieAdc1dxGH3isINTHsmR+egfVd1htbigaauCaux/2bgay4
33Kh5WfBvCc0zcsxi1dBp+xkek9hnH4oyHn5LOy2yh5SoRzHmsRHteq8s3DZ
y/jEsfwQNvPFmOcJzsIkwsL7FEUOMo7lXBIbZqFFlB0El0vicNdgrJ/ILDQ2
Rl4+sXwD/u+fif//Z/4Pg/jZAw==
                "]]}, "Charting`Private`Tag#4"]}}, {}}, <|
          "HighlightElements" -> <|
            "Label" -> {"XYLabel"}, "Ball" -> {"InterpolatedBall"}|>, 
           "LayoutOptions" -> <|
            "PanelPlotLayout" -> <||>, 
             "PlotRange" -> {{-1.5707962626807608`, 1.5707962626807608`}, {0.,
               1.1}}, "Frame" -> {{False, False}, {False, False}}, 
             "AxesOrigin" -> {0, 0}, "ImageSize" -> {360, 360/GoldenRatio}, 
             "Axes" -> {True, True}, "LabelStyle" -> {}, "AspectRatio" -> 
             GoldenRatio^(-1), "DefaultStyle" -> {
               Directive[
                Opacity[1.], 
                RGBColor[0.922526, 0.385626, 0.209179], 
                AbsoluteThickness[2]], 
               Directive[
                Opacity[1.], 
                RGBColor[0.455, 0.7, 0.21], 
                AbsoluteThickness[2]], 
               Directive[
                Opacity[1.], 
                RGBColor[0.95, 0.627, 0.1425], 
                AbsoluteThickness[2]], 
               Directive[
                Opacity[1.], 
                RGBColor[0.24, 0.6, 0.8], 
                AbsoluteThickness[2]]}, 
             "HighlightLabelingFunctions" -> <|"CoordinatesToolOptions" -> ({
                 (Identity[#]& )[
                  Part[#, 1]], 
                 (Identity[#]& )[
                  Part[#, 2]]}& ), 
               "ScalingFunctions" -> {{Identity, Identity}, {
                 Identity, Identity}}|>, "Primitives" -> {}, "GCFlag" -> 
             False|>, 
           "Meta" -> <|
            "DefaultHighlight" -> {"Dynamic", None}, "Index" -> {}, 
             "Function" -> Plot, "GroupHighlight" -> False|>|>]]& )[<|
         "HighlightElements" -> <|
           "Label" -> {"XYLabel"}, "Ball" -> {"InterpolatedBall"}|>, 
          "LayoutOptions" -> <|
           "PanelPlotLayout" -> <||>, 
            "PlotRange" -> {{-1.5707962626807608`, 1.5707962626807608`}, {0., 
             1.1}}, "Frame" -> {{False, False}, {False, False}}, 
            "AxesOrigin" -> {0, 0}, "ImageSize" -> {360, 360/GoldenRatio}, 
            "Axes" -> {True, True}, "LabelStyle" -> {}, "AspectRatio" -> 
            GoldenRatio^(-1), "DefaultStyle" -> {
              Directive[
               Opacity[1.], 
               RGBColor[0.922526, 0.385626, 0.209179], 
               AbsoluteThickness[2]], 
              Directive[
               Opacity[1.], 
               RGBColor[0.455, 0.7, 0.21], 
               AbsoluteThickness[2]], 
              Directive[
               Opacity[1.], 
               RGBColor[0.95, 0.627, 0.1425], 
               AbsoluteThickness[2]], 
              Directive[
               Opacity[1.], 
               RGBColor[0.24, 0.6, 0.8], 
               AbsoluteThickness[2]]}, 
            "HighlightLabelingFunctions" -> <|"CoordinatesToolOptions" -> ({
                (Identity[#]& )[
                 Part[#, 1]], 
                (Identity[#]& )[
                 Part[#, 2]]}& ), 
              "ScalingFunctions" -> {{Identity, Identity}, {
                Identity, Identity}}|>, "Primitives" -> {}, "GCFlag" -> 
            False|>, 
          "Meta" -> <|
           "DefaultHighlight" -> {"Dynamic", None}, "Index" -> {}, "Function" -> 
            Plot, "GroupHighlight" -> False|>|>], 
        ImageSizeCache -> {{4.503599627370496*^15, -4.503599627370496*^15}, {
         4.503599627370496*^15, -4.503599627370496*^15}}], Selectable -> 
       False]}, 
     Annotation[{{{{}, {}, 
         Annotation[{
           Directive[
            Opacity[1.], 
            RGBColor[0.24, 0.6, 0.8], 
            AbsoluteThickness[2]], 
           Line[CompressedData["
1:eJw113k4VW3XAHAVKZXqmErx0KBCMvTyRFk0qCSEEBlfU4QyPcYyZIokZJb5
OIYMGVPOjXDM85RkyDycs2U8hnj3c13f98e+9vX7Z1/3vfZa6143v7Gtmulu
BgaGP/jz71vxLuuNTf51dLGjT41sZCErU+y+sI93HfFaV5XH6imAMP9cAif3
OtrI31Sx0tME1nUKXYywjuwGmR9o65lBB8kr12L3OjoRM55lpOcE2vtWjvf+
oqPfxs2lBXp+YE75sZCfSkc53Qdn9xpEwqtbmR/MztKRRkH5mqEJEZ53bxDC
2dZQe8XdozTrUmjU454eZ1tFDw4JyrL7VMEfcla+9PEV9GXLQqhWmQJjn36/
e7B/Gdk+tHvkQ24ByeS93W8OLCGd3ayaLksdcPVUp0gQ/TcSJPvUPNLvgZNu
rB7BswtI4WducH1TP7THi2mb/cSQ1etA+zWWQWizKJz6zxcqUg2eElSNHgbi
hY6/VSvm0NFIqt8hx1EQjW1/Ztcwgxy2nKwMCWPAL3ptgDN7CqlKzLF8axyH
2fJbTHsLJhBxru9p2qNJOGH1xeif4DHkdUF3uXhtCrYbCekLz0fRezQpb+M0
A/ZwUOPJ2hD6quvtGFQ1C2USLZUrxQOowszwE2Keh7yjdflcFb3o9GdxTIaD
Cmr6RxVHsnvRsKw7o/txKqxmPR4jxfYiTUFHnc88VLh6c4lD2rkXhQ2o1AgJ
UKHeic/tsUQvelVQa4dJUmHkh+ut5MweZE5Le/hbiwpHiZcGBCO7UWdSq1B/
FBXspWP2yNp2ImJd8/YmKw0iIk4Maup3ImVD8gEHAg2KaAlFtvc70c7MR6kZ
DhqspqSYJgt1or0XpGcaT9LA+UAOhXG6A8V5ssVbCdLgxSA5qMmwA00sqgfx
36JBwItxtkdq7ahAQolZx5kGpH6z+efy7Yikrmfu4EaDBvGZmtei7UgH3WsJ
ekEDlimq41fWdoR9bsgoeEUD7kRaHkS2IffIAu/voTQ4K8/+d4t/KxoPLbgY
Q6KBtK/BnWnLZqR98NyTrh78e3SPdP17zch9x81Sv58G2k/jd/cINSNPa46q
yQEaOKp//1o134RmQlatsGEa5POri8XZNCEG+ZLMkRkanCMrcCvbNaK5vuMP
rv+hAfvaxflCl3pE+9XZtM2PQaql0l1BnXqUcmDbWeIMBuJDlsQk6XrUyOdl
ZSqAgWpthuGbTQrS7izhrRLEICicv8fMg4LU/sNZoCWBwW5RDvJxrzrko3SJ
f9dNDDCLrbcvA2qQZfrW+ev/xaA7V+yIslkNktF1ICqYYlC+bBZ68mYNEt4O
GLptjsErz47QzzvfUN7PYHc5Kwy4o4nvlpy+oY0MBWMWewxuUlTDzU2rUVeL
8RMGbwwuHPJjk7xRjQwrajXbfTBgVf8SzshfjZRExNfifTH4PnQ2InmwCvVt
66sIB2Jgs7oR8UO9CsWQP6ueDsUg+mx6pMr1SmSUkCVll4CBh9UAJy9fJbK6
38V/KBGDWuO/RL5vIhScJF+WloSBjuuyCJs9Qjw9OtMNqRj4Zn4Q9TciI4X1
D4rzmRgMMC9J2Mp+RSOhPN9CizHwqYmTBnopcv3YelCzEYPp1ivhpmWliAeb
Rs+bMFD+3jcX5FyK6DdnvF834/ulsSX000tQCHumVGErBvlcwTvP14vRfuHU
h6OdGPy0dK9J2yhE8yz+YvkDGFx35OZpKi9E6229lPgfGJBeljn+di1Esyde
W/oNYuAQsSwgu/kJVdBVu1WHMGAhPw3s2yxAxk82JapH8XicKo9n38hDWrzl
G5zTGFyRWr1v5JqHvOVG5LpxMyqJ73zcyEVmK69DQ2YwiHPMMrq9+RFhrc33
NmYxqK+PFXDdykaXb1dczKViEP6zt6/OPRtd8SN/UadhoL9ICGT7k4V+vySo
reJeORE0l/MnE+1fPBslvoDBKVu3/OHtDCR0UOGl/yIGVJ9SI+GXGUhq4LQS
xxIGZdFLBJcdItqquseXhFul2sqRwEBEf7ftGspZxsCd47H0rV1pyDvmV3bK
Kga3BaPn3nmlojTL6bxjaxgQoDt+aFcq+rOjXR6EO9NCaeef3SmohcD1y4KO
Qe+XqzVZe5LQt/v2rjvrGJx0MR5aPJiIvrauDOpuYBDseu9yKOEDsknpNC7G
beXBM9LIE49M9j7oN9jE//eLvZIWp+OQ11orJR+3oicWxHQhFnH8MRjYxi3o
UyUldzkaucW5WoRtYRD7KuvNzytRiKA/MdaHm8UvfMwVIlFxwFlv7j8YzAaY
vi1WjEDvt2kCUbh1XitPqKmGo2PX9C924G4MkpJZeBiGxBptNPdt4/sJ2T8l
aBSKFJUUjtjgFuebcAltCUGvtteS4nETTpeebeoPRm0ufBr1uBfPBnYwjb9G
DPElF37j7jiv6yGHBSDpwQJ+rh0834QuXnDb8EOYIstVadyhIjvdxUy+aOJd
mbMO7mdiHZ4LR3zQ1eXivn9wq15OFRY66YWMlbe0w3Ab2MzmNym/QAKcfluZ
uHkdQvbJm7qiPB3lajLuIRdxwxI3J+RZo5rVjjvhZW+pUJgdcn0fWDSMu4xl
hff6A2s0TFoZmcMtxXmtVfiFKbpnH3ZpBbfVDZZNEU1dVLlbP2kTd3vR5cJ9
hrdR3LamxA7uboccWfGCS5CS4T79rxP+uTWjGq8OK32teA7g683Xqb2WbAQn
9ih/puPuSCNwqjs8gdX/bHYv4M5UMpUoSn0GXZz9hEncswpVP2TfOIDWxKRd
P25BeZ5XDU7OEOAquEL5dz0yLsIahu7QcYcYU4S7N9bSEjvjCUu6+oYfcK9G
RZOLjnsD4ZHWXV/cnO/rCK6sryDrRaTGk3/3F7ZsBnv8ICqN31sRt/bbU18Y
6f7AeHWn4zxu52DVw43zgfCPiuRNxn/j45dTqtH7BiTY2t9+wv9fv8/AAe6m
t8Dfd+OJL253OcZ8bDgUTGQlTB/iTrgmzljcHQb2RR9r5vH8Ebl6N5erLRyu
JSufL8JNljbUdm2IgFvUyFxn3ENSITlAjoSKZZXT63h+2kima6aURQFB+8fR
Ytzbl78yMBVGg4HljdM2uHnFZzUaM2KhwXMitw/PdwNhhT8a7z5AhqSkVQBe
L1ejiSGrSYlw7VdE9FncB733HFHSToKoAGSO8Hqbof43mWqeDLV8Q3PTeD2m
1J6pEfVPBQfNyyFseL2GbnYH7zqcBlljI83v8fp+Ieb7sDMyDUrTr+Sy49ZN
mJi0J6bDtXjbR/tWMGB3JO4vrc2ANNPYhxS8n+zO1uz0v08C1V8qH0VwL4zs
jdPuIUFlSR0p7DcGLUrmwhvjmeBJCgtSxfuR35nzKtcYcyAzez9TGt7PtmY0
Go3488FaV5uaOYXBEuNHEUXTfMienIv4MYnnx19M4eKZ+XDNdP/Yftz9D4t1
94gVQJdIgf3jcQyKqzioaXKfQPfN66ffR/B4xvQenjYoAhO2Rqr4dwxMi0Qc
2lOLoGcJ47rUj8HjNr/+sqki4MiSnj/Xh8E9JqnkQNtikF2Sjzjcg8H551Hi
Qi9LwP2c3kxJOwajd7Qf2nwog8bluHFTCgayE+5GLT/LIHGH0iNfh/cbr2Rr
YZ7PIBYoMcZdi4Fa+azvbNxnWPlZq15TjUG1kEeJWUw5/KU9FrZcgcefNYXL
IOIrKK8Yf2ssxPvJ7Mr8uVuVwNkXOaKCn4+Gf++z7zOpBEnSp+G2OAxC/LjX
/V5VwgFrXsb7sXg8TgHT5LdKSI4UJctG4d/TDeBJu14FoWFPGRjeYcDWwq3M
J1cN3NzEfRv4eb2cB3nHZGpAcjE3pRU//5uFZAjP9GogQBk71IzPB6kZko6U
lzXw3ctcuA6fH9QSL8o41dRA1s29vvkGGBSEnKB03a+F3DSdQj0tPL7Wa0Mh
hnUwenzJhVsBgynBPFYmv3pQ8uz15cfnGzIx6/ljUj3EJBKNS3gxiDxF7C5s
rIfuYhvGOycxUOBOiDU+3ACFshoxRlwYpO0PEqiMbgDGs4nHbQ7h+582k3XL
boQ3ZG4GKp0GA+m8Nr/bm+FNeP28XwsNSvbmqJEWm0FV3re3upEG4eZXpAzY
W6Bt6U7pJoUGShc0GFq0WqBQ4K2hSTUNyDmBYaShFvCy/WVytJQGyYXLJQbz
rSD2S7llIBGfTw0ndiZ92sGhjMAsaksDN5svdx4mdkLPMjHrEBMNrsOKCWte
J9xbcrdu2IXPl0cueVHInTAiylrivU2F6IKUz1eGOsFDnusHdY0KJcuBgrw8
XbBJavcnzlJh0VX74FRsF/Qr/mBKaaOCpf9Km3NkN0geZfOow+dn7aRLWvFv
egHjWjtN46OCmX/D7uH2AfjJHcp4hmEevr0SEgpuGoKurrpt/bZZ0D86Uc3+
aBTopJkzz/1nYEmaIjvqNAZ6dw9YvWaehjzbQ+vGzyZAdHa1xzdoEhhfTnoZ
R0zBsezAoYXBcfCKOX2XK2IGqgXemgnIjsE9xpcXagLnYOF428ivxFHIvWvd
T8ukwtP7xZWniofh71hU25qOQS4tew7MByHXuFOOc3IBmsweGVsO9IMZn4aQ
/PJvyA3RQuee9sCnMeZihYVFKHHN9FC92wmK7EwCQbuWgbshg0me1gJOipcl
sxhW4PyB8uS5UQo0kBbVajdWQEnfa8SEsxosHDY0/2JZAyVea7v6gVKIu3V5
Q52ZDlGUKz4TRzIh66NWFPkAHUzqrPk0ckhQxuF2+cIROhxSTDapu02C3okq
m+1jdAjpjCcVv8iAI34qYyRBOlhlFAZVzKeDX51l85/7dLjppk0wa0gBu9vJ
HzIi6LCIeT433x8DXnk1MoQYOvC85WNclYuGUK7pfvcEOtTU9UgHOEfBxykR
NjUiHTwOnuMpnXoP0/5f/bdK6RB9Pe+ZTF0Y6Nf3PXvwgw4VHtQrAcyBYC26
eejrMB3snnB3/XHyB/do3myBcTocO3l6xWnSF2IsTCc25+lAmR/9ZVfrDd37
lh4Rt+lwe0ErjoPZBcaeca4d2bMO/nLLwsKTjrDYfyXCjXkdIga/HlCotYPD
mZ6tqkfWocqAOX4P8xPgPZpm9YV9HaR1eT1v1RqDsAtln8DxdfC2Dn7OzvwI
ZEZn00N51sG5aPnBDea78H/3d/j/+/v/ACDJhHM=
            "]]}, "Charting`Private`Tag#1"], 
         Annotation[{
           Directive[
            Opacity[1.], 
            RGBColor[0.95, 0.627, 0.1425], 
            AbsoluteThickness[2]], 
           Line[CompressedData["
1:eJw113k0VesbB/DMyg0d049CVGRIuC5JeeRmqIiQpEyVITJUyJShdJAxZI7M
ITMZ73klx8yVhLgUOuZz9slQB8lv37V+vz/22uvzz7v2+z7f59nrlbjhbmLP
vGvXrhH8+fd9/hz3n1sSG0jh/YgJyc5CU6M2gM4ptoEMrxQ3pVmpgrzE0gtB
kQ10pD7L1MVKF7g3OhhKhA3EeyzLxsLKHN6/CilzYt5ACdV1FDsrB7DgXBce
nmYgewP/4iorb3DsGKdX5DLQ4l5MlsuGCKE6RZkORxjILXfc0vdWEtwd2iQk
8P1AMgN3gO5WCN1WIvNf+b4jz50OojKxErZJxRUnhdcR+7sr9HuWdTBT9e3Z
pd1r6M5z03mn6b9ANZt9KJprFRl7RVs1i7bCKclBhUjGN2QZXtte30iGA/7c
D6MW6ahR+kCoamAXDGQoWThMYEjfO55BOdUHfztVz/3RREXdUtmKjn0DUCDz
/oTxX0so1Ec1tJH5AyimDXjc61pAUSmPDSuvfwQJxdNjgiVziJttMJAkPQqL
jTps7JUUdDfb4qwS2zjsd2myexA1g5yZj8gy352EX92EfPrdKcTC0m3lR5iC
+/Cb2e0fk6jXovrY07VpqP+9r2W9dgzlOun/bilNgfJ97RVCfw2j2bJ501PG
c3D/ZCqLpvsg6g7pCiKWL8DJJzb68869qBilHw6YX4IuxsN86wu9KMs+l2ZB
XwKLOxnMH+V6UatkWLwSYwm8TD81v13uQfrqoDHMsQwVEqZK6W49aESsenhJ
ahmkSboiF+91o3zPmcuat5aB/8ex5WrfTqQ0kPVIcXwZcp0NzsladqKAPsGn
96aXQXnSueDlyU7UqOe4XbawDMbkQtvorQ7Uz7XFEGQsQ2SCxEeHhx1ob4XD
djY/FZgVBUjCIe2oQ3mIJc2ACpjTz9ig8DZEP/b5QksdFYbKlHgvOrQhI4tI
xzYSFRrXHOIOnG1DFGn20y1kKoQGv49r2HmHVr5mjmV+oIJISsGzVe93SFWE
X/c7jQpnO4wTHO1b0YRy30GmwzRIOZKfZKTdgh7VjhZKhtHgocuYoNjBFlRm
HcjNHE0D8g1xhU9bCDlWiTuNxNPA0m9Nge8+Qj05jqSbmTR4UpSpGGZHQlqc
5GCmWhqMcaz+7q7ZjPStxiZ0vtDgcVv6SWDUoaSrgcmpChjM96sn2NfXISGp
XoFBZQwufhpZivSpQxmGid671DAQofG9GGW8Qc+cbZs0AYMKoaiduxu16A6b
l4WWEQYTzgFteZvVyPU+mBi7YqDtJSLa01iNzqpHf5n2wOBVUL3XN79qNJvM
1eXsiYFn4pqU5lYV2vHXiLD0x2AP6U7EyFYlit7thNWHY+Am2ZjBv1mOep5E
TTlnY6Cu9t3Qzq8cMTnsizfKw4DVQHmndLMMvT0qJCNTiEG6V7Gd3lYp4h3u
oTe+xqCzM03K72cJstrmUrOowyBhYnikPaAEEZ4edZlpwMB6hRDBt12MLKP9
zG42Y7C+P3Lp9XYR4tGYPn7mLQaS7v4Vn38VonRpYXfPbgyoj+vs5IMKURs5
rjKvF4P6lFWC704BusnMGdjVj4FRq4sXYVcBWiKoZdMHMQgQuH5ShykP2f/c
iqwZw0BPNmXpWUguStY6nBr+DwYEGMqYZMpFi5MuXJcmMShyMth5wJyDSH3D
3GgKg+GmU23FLC9RfdilQzzzGBzwvTG58lsWIn1pLglcwCDK74JKHCETcRs3
YdOLGLg8FP3SLZqBOP9gyYygYjAWyK7qdCgdiW6aMvfSMDgfjEWyyaShM8m6
gix0DGQfv1XTUklBYSIq2kYrGKSFFkdPqCcjE68ds1ureD2ICTN+kIRmyvfu
dVvDYDHcPrb2fCLK8S++afMdA8unFykmxgnoZdTQtu4PDLoj1TTol+MROclH
5RAD30/M7jlZuziUVhLo3rCBgfJBim9cXwz6NKHvcX8T3/+huiM9o1HI19WK
XXILg5UjEe/Zvj5FfQ2KimTc749ee6iFhaOFRePl6z/xvMkdk/HfJCKNTXv1
BdxxCjtDtWxP0I1GJUHnbQw8lN4H03kfo/jJ2JDPuI1VcuXlDoQgLSZvv3O/
MLBxW6zouRiIrIpXdwpxi3nGcJ6x90NdZsr7tnBP+irbvvH3Rlfue5Vq72Dw
Imi4Ti7+HjrgJTIUiLt+z7qY9iVXpNaVElqOW03wdL98oD2iTYWQhnC7/Lln
S8H8GtJRCwmh4R6oUanmtNVD8/rX+37iHvJ8ralceRwSslayd/5d/4HOgnGG
KbzrO73zHbdxhSX5dLYd/ON+iTKN+30eQdDU8zaQ5a6ZvcNdZGD/e02uB3SW
5xik4F7UfTuuGe0JPyoi+u1wy54RDe3y9gHKfOSY+L/fo+Erb2YbAL0EuDuI
7284zdkZOxwMQvMmCb64vyenkGqEH4HlgWdnBHALPm8n+HGHwiuLiYB8/PzU
4tccgIUIF1T/0JXFbREr2cTKCINfJyoyc/Hz94ky5ulejgCHzqCwfbjria/r
zIajgeF5k6cHr+/o4zEukZ5YWIu/VimIO0CLtQL7HAdaCh4L5ngeXpxWZq0d
iofRI4OStXh+FE6dKxP6OwG0zd9Lf8DzRTppa+HXlQj+ScbdlHW8Pmoxr4GU
BBecDOjzeD7dVPPNc+qTIUNHz+cTnt9fKs272KpToL+cVED6htdXedGsuzAN
vnGoMTlieP3ldbfNnmVCL6814zjeL6dSCmK+v8wCLVuBtgK8v357xMJrYPES
xDKvGPHOYbBAvZlNdcyGxQuutU0zGOSQD7cphuUCNyyc9sT7N25rKIqJJw+m
jxAeh+D9Haj05PJgUh7cPre/NGQUg2svKLP3C/LhQD+jzXIIA36vgt115EIw
rNXP8ujBgLnEfDDM8BWoh9PzBbowoH9hT7f4+Ap6uaVQaTsGfQaO8ptfi+DG
qp92HT6PiIePGp1mfQ3ybBFnFfF59nPBrNtOogJ4+bosW7IwWGUtVThvXwHd
V7GW1Aw8H+JsCcpFFWDgSn7tkIrX43LtNRalShBZdVIdj8eg9q0ANU+rCpg/
Kv46/gQ/z9RhnnmbGgg9wSQR54iBfY2C50BuDVT59P7Iv4nB9b+Jo/VzNVBj
Hfu13AaDC2xq2RHutdA0WyP98goGR+8mK8sFvYGMHU6PVV0MpvQtLrtl1oNe
6oCK2yEMNCkBdn0T9VAlLr4lLI7Pm5BsV3nRBmjiDF1rEsHApHHxyWJ6A3Qv
xeZP78OgVe7hG4fURnBNPMTRvEODHO4cIZvEZtiW5lIo/EQD5cX1ZWmdFtAt
4hbNJ9LA9gTn/ZFbLbBh90pXNoQGMUSRDWJoC1xV15wt8KfBoiSwzb5rAR/h
L1VED3y9a+GiedpvQccwp2bqKg34+kQuHtRqhYHLRb/xyNFgrRzK/6PRBv1J
oieSOqjQK6dB8LBqgx5Xm6HEFirkFqp6dQS1gdM7Vf7IBiqYZB3T8G5rA7U/
DBqtS6hQGbO/44MhGdghUzsvhgpurj8mY2zboTTU+latKRXmZMu52Yid8G32
0bWro8swli/m9m2gF2Y/xkjQ+5fA361J/3LWIBh7P8rWf74AFi+PX8mIHoa6
s2Un3JznwCGsi/nzwBjEflqfZhWmwLtQObmonkmoztn91WPPDFjvo7TyX52C
cO5ALg+ZKVg92aE55T0D/+wXIl54Pgnl7ns3bnhQoEF+Qvyz4ziwBs2G3Eic
gy7WLK4TeqMQknronFDiAvSKb8XufvkRLrAGybRFLIFEic3BIM0PUHbOdZRW
RIWXwS0pQ58H4EQaIvfnY+D9ofxMQ3EflN0Y1BKcpQPLm13Xi2K6wOGgmdyZ
tW8w8OFA7rMuMlTNcNTq0ldAO2OyXPtBK5znZ5OKZFqDuRdEWyU+EnifV1Et
3rUO/5gQCrZpddD1asWEvLkOrcHp5iwiVeDkuWkuvucHzBSZCHwZL4R0HZVN
Uw4GGGl2HuXalwrFpVeSSVy4v34mPnidAvUC/ioyvAz8P8T+ak4vBYYpb91+
/YcBJjw964OBycBLNJp5JcsA0/EynqHl50Bsd+7dNmTAsUsU8r2ueLinl51Z
mMiA8eAjWa67IyCkvE2DkMqAstjM+C2tcIgTmh8NeMGA/oxA1WifMCidU+Az
KWDAAI+5QNPcE5gPaw77WceA2yvLo6fbH4F154jHpXEG8BWFPIvg8AVXxa29
zZ8ZIJrmt/zL+wEEpIiVSH1lwPKxlNEHs16Q6mRP2VpmAPtgrsd98j0Y4ly9
WvCLAfd8dqgCHLdhxkPwBy/LBkgLH70lP2sPK6Pqif4cG9Ae5aSgS74BPEXB
/ca8G/At5GEFC8dVENuX59LEvwH7d/8VrkM2AXnfDk4p4Q3g6Sjw5uc4BxpT
i/lxohvgLqZh+ieHOvzvfgX/v1/9Fy4RCwU=
            "]]}, "Charting`Private`Tag#2"], 
         Annotation[{
           Directive[
            Opacity[1.], 
            RGBColor[0.455, 0.7, 0.21], 
            AbsoluteThickness[2]], 
           Line[CompressedData["
1:eJw1mHk41G/UxoVspUVSKdKmLAkpP0uO7KSsiRZboSSyZqlQYwslhJRd9pC9
lEfZ15gYYxhMM5axfWWpsb/zXtf7/vVcn7+ec9/3dc71POeIrYuxHSsLCwvP
FhaW/z31dHeorx5ZRlLdfcY1NjoqSuWP57iElxFbFK068ZYoSB6ZShIQXEbh
70NN7986DzuWmxgyfMtoRVz9tvktLejOCSy8y7qMlgUMFm1umYE519IBwm8G
8po0HC25ZQ8OTQNzxRkMlL+3TWi7lRfgNHOT7U8wkLG9aMqTO8Hg2rPCF7Pn
H9r8ePMir0s8tN4SnKDt+Yv6V+aW/ILTYL0mr1jxwBLiFDV3cr2RDdSSP6+N
uBeRxs6X8U6jH+F8GkdP5LYFJKPdlGRzpASUj+Klwhl/EHdaRZV4XTkc8tvx
JGJyDuU1W7SPvPoMXe9lzO3JGNqroGXEb/kNft4tHT9XPYOcCiJaqqZrIUus
+z/Db1PI7JyJg5dCHUgndj10a6EjSn3s3bmqBjgifYEkkD+O1I2s99Q0NsPk
F82tHJ9G0TbZhRxt7nY4eL/a5lEEFYlLZKjr7OmCxOZmLV4cFbF6iMnzH+oC
QVGCRIYfFV1KfqgzdpzJlLmlTkcqulh+euT9+S7Yf030haguFekp0nJNr3cB
v/rrkt6tVHS/L+bPYnoXbD/owCbn/xvRchRKJBW6YaOV78OcKwVd+qofq+KH
B6ME0fJ9jhS01bSjaX8QHjLtFBtUbCmIjDuyf+UlHvRYbEcjjCnonyVFCp+O
h7hzn06InaWgauEz/P2teDidapBlsziClihaJJ1Dv+CmZ0Q23msE0R8kG07V
/wJ32G56798QKuk7KCR/phc01FHQ7bEhtFG27ntYuRcEtN0qb/UOoVPibDN8
ur1QdYUoaFw6hAbHWDUO3u6FtVuZFEWXIbRl9CqUxvcC7rGyy/ZxMtIVSCja
zkaAuM9OL4oIgyiv79iptt8EqDrbUbtUTkK3KwLiyC1EkN4XqcOXRUK8xSVh
M0Qi5Kzod0nFkZBP0tnXPBNESPjePuzgRUL5w177nDj64ZFB+0b/eRIiT02/
61Tvh/P325RrKvsRqXo2UPh7P5Slt1QFfyaixi03J0waSSAZHKaakUtEJ/cP
+RzrI0HmPd1m9JaIXB5scLBOkCBWuqWP4UNE1sjNZJp7ANxrmv86KhJRKNcx
t0dXBkCW1CRnUN2HYiI3fniSBqBod2Pxvm8EdCqpGPd8YxCMLXfrjeQTUMjF
sQoaHxn+5t2k5iQS0LKL4bDFSTIoayzsVfQmoIfFXHYBhmRo9hLxu3mWgCKL
ap7VZpBhZMBXMy23F8Xq034LXxmC3VlnSOJxPWhHgLzVSMkwuCu+ZVNxwSNB
ropXqtYUiI09OGhmiUf7ZEa1N5woUDabVOZyGY9wcvJVTT4U+JuebpcmgUcF
iNjzJIYC3tsKmtgnulHH+Nknj5oo8HSwJrzNuhtdp5r8zpD5DaFPaXssjLuQ
qOEPobkdVFAMstKZcGxHXmE8VwamaYDdXXvlH1qPVOy1jhr9nICeQpldV+zr
UbXltiTCyAR8WbSPOqRRj/KFUkNuzU8ALqA76vNmHQpmDYh23ksHwYSs1wte
dYgy6hX55gYdNJoMYxzsfiCXf4MTpeN0SDjxIc5ArRbdFLF3H1qbhCf3SQLC
IrVI8nBK5CLvFDTYHpbqX0XIuvDXmS2Hp+C676LUHneEXq+6OqypTkFQbrJ0
iE0NkpFznnLGTQGJc+Gsi8pXtEQWc6dyTcPz+neKwKhEnyv5bIjsMzDRqRBj
V1WJqBcPP6TxzcCV/r6pcO9KVGXR7jogMgOCs3uSiIwKNCooWBiqPAPF+yI2
XZfLUSyKze5xmwGy4+P6zJVSJD9nebqPNANqnoJCbV9K0Z3/7HE24zOQ41/l
+ce3FOVF7tLpWpgBj9hFUZXVEmR9uMLTYvss8NQ4hfWtfkImXawHdyrPgvPR
L+/5V4oQubbyXOGbWVCQ/3vZxrcItZqtXzZInQV2fdnNjyuFqMd36mln3iy8
88yz0V79iDZZ7HPs0Cw0NyeK+q7lo3KcRen02CzEkAl9jY/z0YE/vSc85mbB
cp4vbM96Hnr3oqaWsDwLSwfDpwrWc1FPrTGX5HYMjrr4FQ9vZKOuRkc13jMY
zDyvtJH0z0aHmpqv3pHHoCphgc9nMwu5L5WTYwADgx/3PflYstBiYC2HnwEG
j/feVNTckolk+IOO2zzAQFs8Yep1YAYK5hJRcvfAgA963g9tyUAEtSHLG34Y
5N7V33zEmo4u4vjKCkIxIFQr1+expSJVk0o5/TQMDvnYDs1vT0EiycSxySwM
InwvyUXxJaOTZVpGVgUY3H8iNNIq9B7Fzll6NFdgQHrKcf7usXdoLTqq7ms1
BnoBWPhWsUS0M/4UI6gWA/Hn3+VV5RIQ/29uw7gWDBJxeZFkhXj0dTlNgNyB
AU9wDNUX4lDxC21uRjcGk6F2r8r1YhH90Pu23H4Mrr+4MmpsGIOCnzEuqZIx
aA2XV5q7Go0u3miwyBth6nnJPS5uE4X0NTmjGWMYyIqM+kR1vESX1bb5DdKZ
+o9VnmgjRiD6zUznmGkM5k+EdW+lvUD/RUcYCmEYdJ+68UQVC0Vx7Xocvn8w
KJY4Lea3Eoyk8s89yl3AIEpqs6d8axASFPSKyF/C4KFMd8DcrufI4Au3TMA/
DAzlMiQlDgUi9gMNRieXMbBynixuu/IU7a+4Sk5dwUDY4yXXRTtfdLhfvX56
FYMhH1nrCj8vFCy3yOBZxyDJn1ApEe2G2sxyXVaZXMWzJKxm9AAp0nHCNRsY
yAtc6JR8aoe4voauG28y/VfnWZUyu4GyUuI5vjC5q0yulMtaG/Fu8zq3wOQe
jwIV2U9nYOJla8gGk5MeadIN35uAz17h9QEmGxZfb7iQZgPG2EBcOJO7M/kE
TDzuQV6BkTkvk3P17c6WZTwE/7pCLRvm/ZNa3wdUIj0Ax8p+L4RZn/hFIVyL
lzewd6s1+68x61HykTS1fgzNSsouekx9hERHR+x4ANz6meI4zvTjb3xCTdmB
Z1ABK81mDAwE3jTy+e7AQTq5NDHhL1Nf9KI9sAXDXdKO+YJFDMxfHa1mZ4RA
isUJasw8Bt4Rhjtbp8NgwWj8+eU5pj/BBZWmhEhIidc/pzCFAfE5aZtg2ytQ
kR73vT/B7AdV9mJsOArIOgKkh6NM/Rdk2ct7oiHoa7ft0hAGUsq6hft+xkCZ
e/xPjwEMahStzX1bYiHQ9tZgUx8zH/mXBVATBwb13i70nxg4n/9gll4VD6rl
/VpVbRhsyH1l2VqaAPgnutY3mpj5yk6atmYnwtnIXt7DNcz8JbXWTV8ng8gu
6eS0XAyUE7Je/k1NAUMpd1xSBgbbn7Ht0jdPBfajTj8dkjCgz9xOm3FIA7Es
jeq7URikNxyvlw7JgGyvZNfjzP6NWu2J2LIzE6qzW5feOWHwVCboKj4uE+gf
3G1odzC4kTQ65p71AS58kjGlm2LA75nFXdmQDfwW6y0dshiw5pvhQy7nwBqh
P4UghsHcCMc7894cqOx1Ni4VwaBD30FyhZYLS79mR+m8GAQfP2Vwgb0AWiu6
lK8x59ka3bTV5kgxVPtSXaNfzcIC+0cpPbtiUIq4EbENNwuTh7fGyOYWw+4e
IVcr71kgXi2/wSbzCVSDFR69tZ6F8u97ZzJVS+C6JX/B7TPMefuWsHPCqgye
md0597VxBig65ledk6sgvFFsJ314GlRGH9t0kKtAIt9KoLh7GhID0x5ICn2G
7M462Tt102D8ZTJo8t1n+E5eUniTNQ0/JJ5U2L/9AoEJKVdPOE1D+o70fVax
XyH2WPOy8eIUyE4uTZ/UrAVB/ywBt9VJWCyCov1K9aDpYVO19ncCSB+Enf90
tcMrS9NLhG80qOAoMM6ZbwfVxKp520IaxDgoyFvxd8Dy2eyYlWQa6IuZsnRc
64CXewNW9AJoUFMQFp0z1AEmtC8truo0SCtdrLCa7oQ180wVShsVyqxHN8ee
dwGNPFn5dPQ3+DlX61xNwYNIpkagqjIF1GDpzo4iPAwlyuFfSVOAZ9eZwKYa
PEz6lUnTj1Mg4VP6Z4UhPEQIu7B94aVAxWKYuLDQL/gVJeL5a3gE5n3Nt48n
/oI37fSRkaARcAxZ+ukd1wODGSX63sz3i3nqmWvvIwnAw4UrmDhPhkXOIZvc
ZALEruRUxh0lQ5RLhFNFEQF4fWrszXeQoUWFHtjVTQDhse/WAmODoEhOL2AX
6APc5ewY37hBOCQowPoguQ+8Ugqd8CsDMByzVnChiAikB9f3ynWTwD6khXW4
iwTf1Ls0vIuJcHPn/cqWERK8KWz1w6URwSh+u1PZHAk8VayTkqKJoJxt0Bu2
awCMn1fa//UgAl9Tb7ac4QB03TQKVFUkwjeO3/ovfg6A/QDVR7ypD/iDV+LO
dQ5C5XqT2hKdAHU4CYmItiFQfpN5JcqwFxQ336SKDgzB1FvnjTyNXijxYRH4
PjkEFU8/sv/8rxfSnXtZ/nIPg3THp0nZI73wzNyfYKUzDC7EkJW78z2gJvkr
8GzDMHxCpAtBTB9H7l1wemA1Aiq0FAuF0V9guXv0B78FBe5osxMiEvHAntiz
GG5DASnOF9EDr/CQd7RelM2RAvpRfKmyzP/Cv7MZL/74UsBcOSZ42QUPUWY2
xp3vKZCK43Cha+Kh7h2ZEjJCgd63vZq6C91wSpTAsurwG1gpx6ybTbphQbFJ
heJFhUWHyrJRsS4ocuFdtn04CtUzYtdiH7cDu/9YoG3sOISHsBR30Zsh8O0x
3X2xdFC7o0F129IIl9j9xerDpmDqwoiPkXcdFOo+IM7mzsDiFK9d3WYt/JeI
Gjo/YBB7MB2T6fwGhbZ4VYGxOZi7LO0WmvoZ7EVMJS4u/oFa1mt2wvhyKKFy
lmvNzcPD6Km5C34loMe/VTR8yyKMJTz9dkmgELz05M7nsSzBtOD6/QNz2dCS
M2/csLIEuk4Gr64JpsNdjxWzwzz/QJv0VmJzIB7eacqtmHAygNu15ubu3WGQ
9/FafM02BoTfFr33pCAUqvb6yYntYgB7T7fSjHYoEEa/O2/sZ8B8B2Wp72kI
7Ao2oOaIM+AG9wQPcToIghsd29cvM6BZz+uMZ8szcNNOS86OZYC8Lc8/Z24f
CCyqV+J7ywAaQad1TdUbovZNEB8nMaAnYb/hS+9H8HFcao9xFgOk3i8wqsc9
YSLka8haJQP6RL/bqzS6gWVz30OjAQZIVp2mhXHegwfSq7xfhxkQe/qJ9KaX
AzxOEM4XpTEgXatzp/eYHby9aze6Os2ALf6GMe4NttDDtWCRtcGA/CZPVgFO
C6A+FPi3i20ZjN6RXCXHrsI8USHWj3MZEpQ45bUajGFnbkCn4a5lgO74cjZO
XRDenXm/mn8Zvs1RX2g2qIGkTxOX6IFlIIvNPOLnVAAlyuSHKKFlKC+PMFHn
FIP/20fA/+8j/gco8suC
            "]]}, "Charting`Private`Tag#3"], 
         Annotation[{
           Directive[
            Opacity[1.], 
            RGBColor[0.922526, 0.385626, 0.209179], 
            AbsoluteThickness[2]], 
           Line[CompressedData["
1:eJw1mHk0FX7QxoVKJdlSKZFKWVKhTfK0apMklYosZQ8hskVaSCTbTyjKvocQ
Rb62i2vLet0sN7r27QpZK6/3nPf9a85zzsw5M/P555nZYmClYcjOxsamtoSN
7X/jubM8J+a3zJJd9S0aBfoHlQ9nu4xxbZ4lgpsn8sJ0hCCzZShcSHiW1DYW
a5rrSIBntnxmL/8sWbNa5o6Wzn7UJ7h/MGGfJf4bJqb1dVSgxfV7A+3nDEkf
7p/4qHMVxuVtY+nRM8TBIlmLW9cIT08lRhhtnyEm1NwA1zv2sG6a4w8UmCbT
z27t57fyRKWOcH+3wBT5eEOC/szDH38LktIVN/wmWh0b+X1vvgbz4y//Sysm
ScMt95DcnnDsj1zW9HLVBGmMOm/yaUsUlMQbZL1nfhHf5/9ke0piscmZ56HP
4BjRlijz0vFPRN3bvVpGHSzSG5gi0KGXim8mmX378kaI8PZBqdusdMRJ1h9U
/zpEjL/IU44pZ2JPWN09G+oAyVNqldAtysaWPUdahZL7yH7T4BZFWi4Gv5xa
uiyjh1wp5OiO3ZaPZP+cStuEHtI7ti1VUCEfd00k/bre9ZCOfv+clyfyMbJ2
9cavvj3EfOdkUYRBPsbuNe25f7eHlK0N41aOzMeUxG3tnzt6SJZSSK6L2Few
Bz7KLIjoJiYq0UlaOwqw0TxP/4EPkxjw797dLVOIsIoKldVPmeTWqX6lsX2F
EJagSUc7MwlX3J81HFjUXWO/a82YZK2qo+SRS4VYf03ihcTZxfyalq2c9oUQ
POH/sXkpk0RfkDvUU1gI7o3GHApuP4lz2pqLB7SL8K+SP3bMuot42bkZWCcX
41KIRPY6sy5SwSfZRrKLEWOoSFE26CJN+7eECRUW4xybQY+PRhcxabJd19FU
jOB9Gdsl5bvIei2J89/+FWPX+4tx+pOdxMAjKUtDswTadj7xDfadRLjKqFlq
WSnSjr/PmbXsJHdUxXaE8pWCnTerXMy4k9wN2X6eT6QUCUltfZbXOskv/ahj
ogqlmPwhtXPVwU6ynzJgk2lQCqH/Ai55jv8gDh8d/alFpbAFt6bpNINsW72h
dt1zCk6eIM9u9zKI8ripy/h/FAidtsnRaWYQcfu3HG3RFOSq0YU1MhnkzWed
qWZCwR+dmC5FKwY5/SRryG6GgqcuSlbcfR3k/ZuHiTZ3yxD8+e6LNFo7kXC/
U8yjVw7jr6L5iZR2YuDFRxqtynGwqGEkOqudXOUroSS6laO14uClkIB2Mmvx
ysjrXTk20znXu6u1k6y4tEPCneWIn3obq1HWRkrzRLeF36lArnxN4e/sVuJ6
JJvB40LFnnUvz/DHtRLN59b8f32oSJhTrZMNbiVNuwLL/oZTEVJU/cPYvpVc
5cmSPVBIxYOL1f++728l1AyXpy+XVmK/eZVSQc530nFz552ewEpkRVFzPT7T
yauHNbmKhVWQ8fA6Gp1IJzcYkh15jVWIMT1bQULpRK3GdqVmXxWC9lBbZhzp
ZM+Y9Y5KnmrYFlRMmSnSydBA+9qGW9WQay1XuJjXQl5e+Wf4gKMGaXxl6eu+
0kjVT0HO23q10LjFd64zmUYeO1TSljrWYipJm5kQRiPlt342VPrXQunkxFpF
BxphpnYb5pfUosJezFlbnkZCZW2nT0l+Q2eb06nIxGaiLsajsW/+G/jidrdK
BTeRSVUxXQNGHbLGnWwnnjaRlbN9ultH6qCFMu582yZitsziy9x8HSLo2rhw
qYn89/nbyZEN9ZBa9SLGiruJ9CkJqfRdrcfxe92WWY8bSfM24xc6zfWwVQzl
ULZqIHIS+w739TQgKGhj+9VbDSSzuFLPe7oBWaPhWVYXGohk+pCc6opGTEVF
GUZKN5Cbb+f7tu1qhMOqlHLO/nqS4dm6StG+Ea7tBd5VevUkVf6y3l6eJjx3
7Ra4rlFHVgnoCVpda0YC3WjY+lgdmaq1KD5o0Qyq3EDpiz11hMdlYmbnk2as
7Buxy+epI2Krkuxc05oh/G40DcHfiFXaejGulTRsPyZ4sMazlozsfsg7UkaD
4jPdM/1m1YTvYPqTQQM6qDMPY2+drybPPNxT7Fzo0Lr7lr1Zupp4htUrygbT
YXf5e37RcBVBvuJ2yUo60rdc3vvGsoosFE6mXFL4jh0FKsJqNpXEup0lXM3X
CsHpXcOZjhVkW/Yfp6eTbYg2Uz0rdaOCxDDGkwMF2yHHMIt7r1hBzmxclshQ
aIc6JV7v5Xw52STgwiZl3w7vwC3NRg/LSfzo/MqY+Xaw71lbsMG9jHAfJRX/
8TPAMvnzyu15KRlWgsDcoU40fdjLq2ZUSkwbRx+PXezEl0kjv00nS0loTKKp
gFEnnj6q9/u8UEJqJ8xLfgR0Qjgkzn/CvoT07ahwCBvtxMly9UBjw2JSs2J3
eP2HLoRsjw2+eLyQLOVPno+8zMRD81ahzWKF5PP56/8CrJigGIjKfp8nJO9r
om22NxM3nCZlBWwJybQ+ec23lIlniRF7PPULyDkDTwGfg91oXT4hb6WcT9ad
5jzmLtmDJ6VvFDGTQ2DbWdsh3Yf+2kOBhrk5JL2Y/p3jfB/UvrcMeTvkEPYI
5z0nzfogPCoQTp/5RJjWaefXJPYhfZ3PgvVsNpE/WXI/dUc/OsxcSmPmMsmT
JfqMhh0DsBT/8lZwLo3s/FsZorljCIcOTF3Qd0ojnCMaTkkqQ+BUlVtInftA
KtjF5BmGQ3hjl6R/ej6VnCw7u6EpeggVFWESTn+SyQFV9YREkWGIWzmn//gX
T2LDNuZpLRvByJMcfRm3eNLo+jBeUnwEuSET/I4LcSS4/qxv/JERXCw2t+Nn
iyORuLku3HYELmu1FU8tiSHeXUHi/G0jOC0VMuTvHk3qC6p4RydGwI+mt4wl
0eToqhRzbe5RJJqoLjxgjyIuWhlyzMOjoOUplSZxvCdXTx5MPvLfKDY5GjDG
ud+RC21hQ/2Jo/BxOq/gxx9BzDlFxPkLRmH+UKSzUuQtyRITH2roHkWr67L9
JlvfEMPSXy13pkdx7hHLe6lkGNmubW1tuoIFqSdFB44qhJDYNs4pIs1C2NOk
lx2HXpPMUyIfuJVYWOkRyHRCMFm42/qh6DwLg88NX2WfCyLXm2N7bpiycOOF
Wo+GeiDZWyHgpPiAhUrvA4fHrgQQ/mcf1zo+ZSHRd0WflL4fyd8Uw7UqnAU5
sR5Hvxpf0qZ2++6NBBb4t+Zsr6L7kF2PKb/YMlkY3+5Vv7T7BTnV29f2J5+F
+p03Hx5lPSeRo689VctYSJfeJek850H+cLLfHa1lwU92oSl76TPiZHh1YxeN
hXt76x+N8T4hHTG3T2xlsKCuEC0jvcmdHDCW+JDZzYKu5WB6lZoriW2+cNx/
kIXN9325jhk6kSemWRx5LBYYjnJ6n5ztiUxKtcCeSRbC3Wg50gE2JCtwyUfW
NAu5K39vPn7JgmjJrlSanWPhgNCRWhlXQ5KmtUdW9S8L5idWzstevUlCTr7Y
2v+PhboshUwuvdNkOlKCVr3AQtP9FGW5jN0oOiktOreowx+cGlB/exkyu3un
rBa1evoNypFIfYiO192XXayvj+EXunzfFF/0PL7t+7O4T1VD+azoe2h9l6Tt
MbvIQ6WoTfnlfYjHUvzEphZ5HhN5SrV3wNmTvAuc44v9HHaU0dRzQeOk/HWF
ERZoYWZmrG2PYP/0r2VaHwtTr0MKsjY8hv5vdtkHXaxFv1DG78TzFBn1SpE+
rYvzBUwagcMD3KcDx8YaWNB6JZ7HOeOJGCNdvdhKFhx81NdUDntBgdWpnly0
uB+PlBxN2kuYv5rLz0hlgf6kdZVw1SuYTYi6ZUex4HKUM531ww8m0zkX+F4v
zn9EjjO7KQBKNsPp9IcsyCqd/bDuWyCOb4tUP3OPhQJFPS0nahC2tVzjW2+w
yOeAbwoKgqFbHvGn8wQLlvtjr0blvoYVhd7OkGfhn0I+29LMEHT5Bp9W2brI
V25QszI+DFeq5H/dZFvkL6PyV9M/AnG52o4jmaNQConznXr/DupF57wLw0fB
/ZiDV1XrPZRnDd788RjFwMjtyBHjSEztG28ruDaKKMq20j2e0cjdy3+UPj4C
Qbu4FTmUePjIXhSh8Y+APflqg+eFBPis+JPL83sYY53L3mg1J+Dlo0wTFm0Y
NarGMnPdieC7ZRORGzoMj207Lx7hTEHvFGdO88Zh/BnQrNTfko7bOode3ls7
hAnOVNlzhulQZKbl9E8MYlB0aaBcYjqqxINkjzcMgn4l+ybH3gywi39Qj/Ud
RHbR2pGYox+xzI1JdV02CMtQ2pp+3Sx4r1b70DLZj64zWlcsI3JxbctWU7W2
Xij3uOjXdORixyYpt8r8XoS5R1rIiHyG6unLo3cieqHxZfDZ4JvPCHv2be+M
fi+KpR9+Mgr9ArGB64mpgz2I4olapxuUj+avQoI/2XsgN/h7eMepQohkxq66
dIkJvYNcti13CmFjsy/u7QEmfD2EZz2eFuL4+Jda/s1MDIpjaW9JITTH9L67
Dv1E1M3nIjHHizA42+l85flPCNQIq4kdLcYa5qFOFrULk2lIW3+4FGdEvMbH
zDtRLX2Y/55OKWqrhysTr3QiOn6/XblbKe4PB/m9Qic03u06bF9aCk2vgMxO
gU5k+G4sb7xAAVdNZvKWhz9gaTHN8NUrgwofNbT0AAMqA+PHeh+X4bqWw0cv
XgZEDEdjjsSWweinTkDEQAeqtXvMhgfKYKz/iDv7bQekVBunztqWY1vV+uTH
yzrQJ5XGs9SjAqs/Sl5a09+Ggrgka+2ECtiohLM9obQhWDyuKbOyApMWKRJK
0W1QEQ4PM1hDxaz4hSsuum2IWeEtURhCxVb9lC7xtlbo9RspOydXoiW+oPMR
4ztaYzdb/qqrhsY/diUHPjo+LUvRSBivxvojr2Unp1oQaHzogK5gDbiyDkZG
trdAVVKTreZaDdr68iVfJbSgIMUrIIFRA/aZ23Pxx1sQmTn5SXe4Fies1XIt
3GjI0utZ6H1SB7XAoCTT9c0Q55OxKQ6qgyvX0aTjHM3wK7LpDo+tw9vVWseO
jjbBQpyNqlleB8/v7q3xpU2Q6BYOKF5Zj9W3ss1FbZsQYqy+LcK/Hl5WVCcT
WiOcLfPOXHnXgNp3E83qWQ04jt93eNIakCL4Vv98TANW8u52Ly9owI+G7xk6
QQ0IyYj6fIixGHXraBX3G/Bp0ktqs0gjullnazL3N2DcSYu7L6wRdkNNdR8L
6mHm+fubQ3ATGIXbS0QX/a+c1u7hvXFNeNe/bN2XujrM7jTlGspuQsLVOWJU
Uofnle1HdZqbkDq1xHUqoQ5xq0szjgk2YzwxOnfofh26AgMCVwY0w+5JUTYP
76J/fr/72tuXNKja/tcSH1OLyeUM/cQIGsoecH1b6lMLPyufu5/SaKgc0HB9
ZlsLqvKAe109DWoRC6z+47VQ7IhK4RRqQRL25Rxk1mCTsBC7RUQLKhpLvhZL
1uBH4J+UI2l0mC0p0aVXV8FlPinnXCEd2bKKTyZyqrD+9vXia/V07IpZP7gz
ugrqcp9arCfo8PqgkdvlWIXCOiv2uAPfMR5xe+TZzipErWZe4yn8jq26Nb8s
X1TCyJPK/qOuFdLVkx+9danQXmOeQ+1sRdtKc9FyNSouvea+mzXWivfSx5IE
lalQir/Y7MXbhtyivZE9m6jgL2+OV1Bvg72mWc3Ntgp8XfZT9cW3Nrwby8l1
u1kBQY+54H217WCWXaL1Gpej5Km0tE8VA8uf+i/vS6ZAceG/9xJtDNyyS3cW
fUfBR0c2oaJBBlLWhEbcDqAgyrKZbWrFD8j0bU7hcaTgsZYbTffMD+y+4cw9
qkLBcZlGd3nKD8TxNj8s6S5Fp+mRuxa6nXihwbdJe2cpbvH1FAte78L7xIBp
+epicIY1TXrrd+EeYzCYvagYSeKlEhxmXTCe8expXbzXp+WjX/xy6sLgimGt
hHfF8Luqr1H7tgs18S7rs22LUfKmo8uzswuu38cuvBApxk4JGtu88U885nTj
qnpQhAnFcuUueyb4Psrc2XGyEGWX00+VuzKh4Zy3+93hQoTcDVVN9WDCLP7+
9Cb5QihHmN9wDGbCpOrOLSnxQrxYwmvP94kJ04zkIm+2QohXaKUe+82EKHWp
M8WF4NKVwY1Rtt0Y8QvSN3QpQJrV6lmDez3ITqEELQvLB6dbr7tBUB/2wykh
czYX7qFbz64LGoDz9NV+o5WfcJ7TTbLUawgXbX6NGD3MxIezFvTRxBHQzXYl
ObNn4GAYodTGspDioKgnU5+KDwYNR4V6x7BpO8/LFVGJMBLTlD42+QvGlPE1
bQ2x+Mhcnq0yNo67/pysUOconBNcKuG9ZBKvNz75GioUAftzCvuT2H4j2P12
/8Gx16AmjGtQ5n5jYWFvkoFwAEzuz10VXTkN0X1RlpztnnhzSmHu8vIZiK8a
yObnc0RS6rXXBatmsNylMcM1xQG5a50VJHlnkOfld3/0tANoPUWW/9bPoE7e
kPe76wPwelxkJkjN4MtRSRZ92A4eZWbVfy/MYL456Ksd1QY2pyMj4oNmcMyI
etZqhSnc00oP84fOoMvTZu3foybwW9dPdwmfwQP6ziBfB2Ok9skKaMTNQOa6
/J78PkP0e+Z7/slZrFe28VIuM8CtipZ7l9oW87fFzngtvw6LPfOr83/MYNZO
69iC/TW4hGxOluieAdc1dxGH3isINTHsmR+egfVd1htbigaauCaux/2bgay4
33Kh5WfBvCc0zcsxi1dBp+xkek9hnH4oyHn5LOy2yh5SoRzHmsRHteq8s3DZ
y/jEsfwQNvPFmOcJzsIkwsL7FEUOMo7lXBIbZqFFlB0El0vicNdgrJ/ILDQ2
Rl4+sXwD/u+fif//Z/4Pg/jZAw==
            "]]}, "Charting`Private`Tag#4"]}}, {}}, <|
      "HighlightElements" -> <|
        "Label" -> {"XYLabel"}, "Ball" -> {"InterpolatedBall"}|>, 
       "LayoutOptions" -> <|
        "PanelPlotLayout" -> <||>, 
         "PlotRange" -> {{-1.5707962626807608`, 1.5707962626807608`}, {0., 
          1.1}}, "Frame" -> {{False, False}, {False, False}}, 
         "AxesOrigin" -> {0, 0}, "ImageSize" -> {360, 360/GoldenRatio}, 
         "Axes" -> {True, True}, "LabelStyle" -> {}, "AspectRatio" -> 
         GoldenRatio^(-1), "DefaultStyle" -> {
           Directive[
            Opacity[1.], 
            RGBColor[0.922526, 0.385626, 0.209179], 
            AbsoluteThickness[2]], 
           Directive[
            Opacity[1.], 
            RGBColor[0.455, 0.7, 0.21], 
            AbsoluteThickness[2]], 
           Directive[
            Opacity[1.], 
            RGBColor[0.95, 0.627, 0.1425], 
            AbsoluteThickness[2]], 
           Directive[
            Opacity[1.], 
            RGBColor[0.24, 0.6, 0.8], 
            AbsoluteThickness[2]]}, 
         "HighlightLabelingFunctions" -> <|"CoordinatesToolOptions" -> ({
             (Identity[#]& )[
              Part[#, 1]], 
             (Identity[#]& )[
              Part[#, 2]]}& ), 
           "ScalingFunctions" -> {{Identity, Identity}, {
             Identity, Identity}}|>, "Primitives" -> {}, "GCFlag" -> False|>, 
       "Meta" -> <|
        "DefaultHighlight" -> {"Dynamic", None}, "Index" -> {}, "Function" -> 
         Plot, "GroupHighlight" -> False|>|>, "DynamicHighlight"]], 
    AspectRatio -> NCache[GoldenRatio^(-1), 0.6180339887498948], 
    Axes -> {True, True}, AxesLabel -> {None, None}, AxesOrigin -> {0, 0}, 
    DefaultBaseStyle -> {"PlotGraphics", "Graphics"}, DisplayFunction -> 
    Identity, Frame -> {{False, False}, {False, False}}, 
    FrameLabel -> {{None, None}, {None, None}}, 
    FrameTicks -> {{Automatic, Automatic}, {Automatic, Automatic}}, 
    GridLines -> {None, None}, GridLinesStyle -> Directive[
      GrayLevel[0.5, 0.4]], ImagePadding -> All, 
    Method -> {
     "DefaultBoundaryStyle" -> Automatic, 
      "DefaultGraphicsInteraction" -> {
       "Version" -> 1.2, "TrackMousePosition" -> {True, False}, 
        "Effects" -> {
         "Highlight" -> {"ratio" -> 2}, "HighlightPoint" -> {"ratio" -> 2}, 
          "Droplines" -> {
           "freeformCursorMode" -> True, 
            "placement" -> {"x" -> "All", "y" -> "None"}}}}, 
      "DefaultMeshStyle" -> AbsolutePointSize[6], "ScalingFunctions" -> None, 
      "CoordinatesToolOptions" -> {"DisplayFunction" -> ({
          (Identity[#]& )[
           Part[#, 1]], 
          (Identity[#]& )[
           Part[#, 2]]}& ), "CopiedValueFunction" -> ({
          (Identity[#]& )[
           Part[#, 1]], 
          (Identity[#]& )[
           Part[#, 2]]}& )}}, PlotInteractivity :> True, 
    PlotRange -> {{-1.5707962626807608`, 1.5707962626807608`}, {0., 1.1}}, 
    PlotRangeClipping -> True, PlotRangePadding -> {{
       Scaled[0.02], 
       Scaled[0.02]}, {0, 0}}, Ticks -> {Automatic, Automatic}], 
   FormBox[
    FormBox[
     TemplateBox[{"\"kappa=1\"", "\"kappa=2\"", "\"kappa=4\"", "\"kappa=8\""},
       "LineLegend", DisplayFunction -> (FormBox[
        StyleBox[
         StyleBox[
          PaneBox[
           TagBox[
            GridBox[{{
               TagBox[
                GridBox[{{
                   GraphicsBox[{{
                    Directive[
                    EdgeForm[
                    Directive[
                    Opacity[0.3], 
                    GrayLevel[0]]], 
                    PointSize[0.5], 
                    Opacity[1.], 
                    RGBColor[0.24, 0.6, 0.8], 
                    AbsoluteThickness[2]], {
                    LineBox[{{0, 12.5}, {20, 12.5}}]}}, {
                    Directive[
                    EdgeForm[
                    Directive[
                    Opacity[0.3], 
                    GrayLevel[0]]], 
                    PointSize[0.5], 
                    Opacity[1.], 
                    RGBColor[0.24, 0.6, 0.8], 
                    AbsoluteThickness[2]], {}}}, AspectRatio -> Full, 
                    ImageSize -> {20, 12.5}, PlotRangePadding -> None, 
                    ImagePadding -> Automatic, 
                    BaselinePosition -> (Scaled[0.18000000000000002`] -> 
                    Baseline)], #}, {
                   GraphicsBox[{{
                    Directive[
                    EdgeForm[
                    Directive[
                    Opacity[0.3], 
                    GrayLevel[0]]], 
                    PointSize[0.5], 
                    Opacity[1.], 
                    RGBColor[0.95, 0.627, 0.1425], 
                    AbsoluteThickness[2]], {
                    LineBox[{{0, 12.5}, {20, 12.5}}]}}, {
                    Directive[
                    EdgeForm[
                    Directive[
                    Opacity[0.3], 
                    GrayLevel[0]]], 
                    PointSize[0.5], 
                    Opacity[1.], 
                    RGBColor[0.95, 0.627, 0.1425], 
                    AbsoluteThickness[2]], {}}}, AspectRatio -> Full, 
                    ImageSize -> {20, 12.5}, PlotRangePadding -> None, 
                    ImagePadding -> Automatic, 
                    BaselinePosition -> (Scaled[0.18000000000000002`] -> 
                    Baseline)], #2}, {
                   GraphicsBox[{{
                    Directive[
                    EdgeForm[
                    Directive[
                    Opacity[0.3], 
                    GrayLevel[0]]], 
                    PointSize[0.5], 
                    Opacity[1.], 
                    RGBColor[0.455, 0.7, 0.21], 
                    AbsoluteThickness[2]], {
                    LineBox[{{0, 12.5}, {20, 12.5}}]}}, {
                    Directive[
                    EdgeForm[
                    Directive[
                    Opacity[0.3], 
                    GrayLevel[0]]], 
                    PointSize[0.5], 
                    Opacity[1.], 
                    RGBColor[0.455, 0.7, 0.21], 
                    AbsoluteThickness[2]], {}}}, AspectRatio -> Full, 
                    ImageSize -> {20, 12.5}, PlotRangePadding -> None, 
                    ImagePadding -> Automatic, 
                    BaselinePosition -> (Scaled[0.18000000000000002`] -> 
                    Baseline)], #3}, {
                   GraphicsBox[{{
                    Directive[
                    EdgeForm[
                    Directive[
                    Opacity[0.3], 
                    GrayLevel[0]]], 
                    PointSize[0.5], 
                    Opacity[1.], 
                    RGBColor[0.922526, 0.385626, 0.209179], 
                    AbsoluteThickness[2]], {
                    LineBox[{{0, 12.5}, {20, 12.5}}]}}, {
                    Directive[
                    EdgeForm[
                    Directive[
                    Opacity[0.3], 
                    GrayLevel[0]]], 
                    PointSize[0.5], 
                    Opacity[1.], 
                    RGBColor[0.922526, 0.385626, 0.209179], 
                    AbsoluteThickness[2]], {}}}, AspectRatio -> Full, 
                    ImageSize -> {20, 12.5}, PlotRangePadding -> None, 
                    ImagePadding -> Automatic, 
                    BaselinePosition -> (Scaled[0.18000000000000002`] -> 
                    Baseline)], #4}}, 
                 GridBoxAlignment -> {
                  "Columns" -> {Center, Left}, "Rows" -> {{Baseline}}}, 
                 AutoDelete -> False, 
                 GridBoxDividers -> {
                  "Columns" -> {{False}}, "Rows" -> {{False}}}, 
                 GridBoxItemSize -> {"Columns" -> {{All}}, "Rows" -> {{All}}},
                  GridBoxSpacings -> {
                  "Columns" -> {{0.5}}, "Rows" -> {{0.8}}}], "Grid"]}}, 
             GridBoxAlignment -> {"Columns" -> {{Left}}, "Rows" -> {{Top}}}, 
             AutoDelete -> False, 
             GridBoxItemSize -> {
              "Columns" -> {{Automatic}}, "Rows" -> {{Automatic}}}, 
             GridBoxSpacings -> {"Columns" -> {{1}}, "Rows" -> {{0}}}], 
            "Grid"], Alignment -> Left, AppearanceElements -> None, 
           ImageMargins -> {{5, 5}, {5, 5}}, ImageSizeAction -> 
           "ResizeToFit"], LineIndent -> 0, StripOnInput -> False], {
         FontFamily -> "Arial"}, Background -> Automatic, StripOnInput -> 
         False], TraditionalForm]& ), 
      InterpretationFunction :> (RowBox[{"LineLegend", "[", 
         RowBox[{
           RowBox[{"{", 
             RowBox[{
               RowBox[{"Directive", "[", 
                 RowBox[{
                   RowBox[{"Opacity", "[", "1.`", "]"}], ",", 
                   
                   TemplateBox[<|"color" -> RGBColor[0.24, 0.6, 0.8]|>, 
                    "RGBColorSwatchTemplate"], ",", 
                   RowBox[{"AbsoluteThickness", "[", "2", "]"}]}], "]"}], ",", 
               RowBox[{"Directive", "[", 
                 RowBox[{
                   RowBox[{"Opacity", "[", "1.`", "]"}], ",", 
                   
                   TemplateBox[<|"color" -> RGBColor[0.95, 0.627, 0.1425]|>, 
                    "RGBColorSwatchTemplate"], ",", 
                   RowBox[{"AbsoluteThickness", "[", "2", "]"}]}], "]"}], ",", 
               RowBox[{"Directive", "[", 
                 RowBox[{
                   RowBox[{"Opacity", "[", "1.`", "]"}], ",", 
                   
                   TemplateBox[<|"color" -> RGBColor[0.455, 0.7, 0.21]|>, 
                    "RGBColorSwatchTemplate"], ",", 
                   RowBox[{"AbsoluteThickness", "[", "2", "]"}]}], "]"}], ",", 
               RowBox[{"Directive", "[", 
                 RowBox[{
                   RowBox[{"Opacity", "[", "1.`", "]"}], ",", 
                   
                   TemplateBox[<|
                    "color" -> RGBColor[0.922526, 0.385626, 0.209179]|>, 
                    "RGBColorSwatchTemplate"], ",", 
                   RowBox[{"AbsoluteThickness", "[", "2", "]"}]}], "]"}]}], 
             "}"}], ",", 
           RowBox[{"{", 
             RowBox[{#, ",", #2, ",", #3, ",", #4}], "}"}], ",", 
           RowBox[{"LegendMarkers", "\[Rule]", "None"}], ",", 
           RowBox[{"LabelStyle", "\[Rule]", 
             RowBox[{"{", "}"}]}], ",", 
           RowBox[{"LegendLayout", "\[Rule]", "\"Column\""}]}], "]"}]& ), 
      Editable -> True], TraditionalForm], TraditionalForm]},
  "Legended",
  DisplayFunction->(GridBox[{{
      TagBox[
       ItemBox[
        PaneBox[
         TagBox[#, "SkipImageSizeLevel"], Alignment -> {Center, Baseline}, 
         BaselinePosition -> Baseline], DefaultBaseStyle -> "Labeled"], 
       "SkipImageSizeLevel"], 
      ItemBox[#2, DefaultBaseStyle -> "LabeledLabel"]}}, 
    GridBoxAlignment -> {"Columns" -> {{Center}}, "Rows" -> {{Center}}}, 
    AutoDelete -> False, GridBoxItemSize -> Automatic, 
    BaselinePosition -> {1, 1}]& ),
  Editable->True,
  InterpretationFunction->(RowBox[{"Legended", "[", 
     RowBox[{#, ",", 
       RowBox[{"Placed", "[", 
         RowBox[{#2, ",", "After"}], "]"}]}], "]"}]& )]], "Output",
 CellChangeTimes->{{3.951531082485503*^9, 3.951531095645154*^9}, 
   3.9515312260206947`*^9, 3.95153141650986*^9, 3.95266239038275*^9, 
   3.9641446006616983`*^9},
 CellLabel->"Out[69]=",ExpressionUUID->"b7a4a11b-e8af-4b7b-a376-8a902368b4fe"]
}, Open  ]],

Cell[CellGroupData[{

Cell[BoxData[
 RowBox[{"Export", "[", 
  RowBox[{"\"\<affgaussintquasi-orisel-kappa1248.eps\>\"", ",", " ", "%"}], 
  "]"}]], "Input",
 CellChangeTimes->{{3.95153110953887*^9, 3.951531110291033*^9}, {
  3.951531408494726*^9, 3.951531414063881*^9}},
 CellLabel->"In[70]:=",ExpressionUUID->"127605e8-b66e-4234-bd93-f0672610fb40"],

Cell[BoxData["\<\"affgaussintquasi-orisel-kappa1248.eps\"\>"], "Output",
 CellChangeTimes->{3.951531112493843*^9, 3.95153122911719*^9, 
  3.951531418233603*^9, 3.9526623905511312`*^9, 3.964144600838368*^9},
 CellLabel->"Out[70]=",ExpressionUUID->"5c1fc609-a656-4377-8308-fe3171e14f14"]
}, Open  ]],

Cell[CellGroupData[{

Cell[BoxData[
 RowBox[{"Plot", "[", 
  RowBox[{
   RowBox[{
    RowBox[{"NIntegrate", "[", 
     RowBox[{
      RowBox[{
       RowBox[{"Sqrt", "[", 
        RowBox[{"intquasiquadsel2C", " ", "/.", 
         RowBox[{"{", 
          RowBox[{"gamma", "->", "2"}], "}"}]}], "]"}], " ", 
       RowBox[{"Cos", "[", 
        RowBox[{"2", " ", "theta"}], "]"}]}], ",", 
      RowBox[{"{", 
       RowBox[{"theta", ",", 
        RowBox[{
         RowBox[{"-", "Pi"}], "/", "2"}], ",", 
        RowBox[{"Pi", "/", "2"}]}], "}"}]}], "]"}], "/", 
    RowBox[{"NIntegrate", "[", 
     RowBox[{
      RowBox[{"Sqrt", "[", 
       RowBox[{"intquasiquadsel2C", " ", "/.", 
        RowBox[{"{", 
         RowBox[{"gamma", "->", "2"}], "}"}]}], "]"}], ",", 
      RowBox[{"{", 
       RowBox[{"theta", ",", 
        RowBox[{
         RowBox[{"-", "Pi"}], "/", "2"}], ",", 
        RowBox[{"Pi", "/", "2"}]}], "}"}]}], "]"}]}], ",", 
   RowBox[{"{", 
    RowBox[{"kappa", ",", "0.1", ",", "10"}], "}"}], ",", 
   RowBox[{"PlotRange", "->", 
    RowBox[{"{", 
     RowBox[{"0", ",", "1"}], "}"}]}]}], "]"}]], "Input",
 CellChangeTimes->{{3.9517905759013844`*^9, 3.951790577513711*^9}},
 CellLabel->"In[86]:=",ExpressionUUID->"602dc89d-cfaf-4c74-80c1-759fe03c6ff0"],

Cell[BoxData[
 GraphicsBox[
  InterpretationBox[{
    TagBox[{{{}, {}, 
       TagBox[
        {RGBColor[0.24, 0.6, 0.8], AbsoluteThickness[2], Opacity[1.], 
         LineBox[CompressedData["
1:eJwV1Hs41PkeB3BNbITkFmJIvy1q6dQpRaX3l1HbVJsSJVKSW1uiVLuKDsUU
FUVyKbqse7KdbkLllmiIXKfG0DAzP4Vch9w2Z84fn+f9vJ7Pf5/n/XyMPfwd
vBhycnJnZfP/zG10/ed2UgHe8Er8ShIfIzHl/qsk90KcyU3Yz9B/gnCfryE3
TYqwcax23/nbT7Bv8vSPmGcvsakrehkr5SlUqNjp8/XFYDIreSPxz7HaShz6
VL4cIUtNSkK8ChF/af6F5PXvkD+pykkoL0HUN2uR7t138C/bU6c6UYJQh4Os
hJlc6ERt5VotL8VRg6yZN7hcxAju/uvZrVLYPbIIv+pcA0vt2Xy2fxmkvB0R
oSfrEMeXfvRWeoOcuHLWypYGSBId3RRVK9HyiM4xVmnEkVhhGxOVmFGrpDHX
thF31hos6Q+ohLPiDmHvw0ZM2+6Rr2ysxKwQQXBGRBM0efYjLjer4Ok98kzP
ogUO/tFGHDUumFYmpnI3PuEUazTKqrkGm3dviel7J3OV3KzC6RqcDPQbFUx/
AjtGc6HC0veoefjkTcERPgoLCt5OhbzHmYXkYCCrFRZbeq8GU7VoUd6bTA8J
sNl1hqm6Vx02+2/k0KZCXAsPHAju/IDg7StYWrZCcJxSXkcNf8Ajc6acrasQ
KVVyChz5euj0SoNSrgrxhssJ3Li4HrRvmp/jkBBJTJFuj289LnjMdCor6kDg
3Lel3d31eO1USqVuF8HGM8QjqLMBFuutS51O0mj5EV2sk96Egc5YVYWrNK5v
0Nyv8rgJOZFf9j5Np+HdcVMofd0EQ17ckAaPxoTJ4pZ7H5ugeKKb+mDVhb+V
l+/zU26GIDOBs2W6CwbD6as+HWvGec2hrYj6ijD5a3rHzVvwoTujxfRuL0RL
LV2fXOFBtCnidX9hL2JZxUu+J/Awev9QxvPmXljlfqle/hcP+q4LTtspf4Nd
X2l5RAEP3tVJ2u6nv0Ht+vyZLyQ8TD244piwrQ/2nvPD2Os/wtTvRIPCeD/Y
L6ueBnV+RMl3Q5/BrEFkcb4WxGnzobu9yCjg2SDckjh71Q35CEjb87GvdBCe
ukXxlxbzYbzzGruXPwiznw/N8FzDx/mcGWZdKkNwuBV9vM6Zj41u4gFBwBCs
BsjAuWQ+uGXZZ6osh8EvDtEJ0GtF89VV0XeqpJjDzVcZ/0kA/oZ4raUtUkyP
6TtmzxGgvX8k+alICtVfvXp2zROA3pmf+e6HFN/NEqnERQKMaa8tHV41gtOB
A35tLAEMUiH99d4ILvdepN3/I4Bn3haXgaBRlB8O9zkl64201n2xzS9j+Lfi
4GIlbhu65d4+0Do3iZQXBrV3yGekbDq1ryDhB2z0PLUXrRHi4S1msemEHLGi
PtWLK4ToTkn3arvMIBp9TovWretArC6X8UBbnhQXMlS/3etA8Zcg56ESBWLh
HebDVehEdVkt6779LNKRPexQvbcT+4byuqqnFcmjDh2Rc24nnJN/OT8nazZh
PN54ljHaiZXbfntcsFKFSFsfpjEsRIjbNZHcLlQljqkLX/YGilDvuU3v6HE1
ElmZbmOeIwJXopVVcH0uaVcoznwgFMGjuf71O291EpoXVuOgIcZX9sEF0eYa
RGMT2yjeWoyVh1fvV1PQJIvo/Mhzh8U4qtpO29VqEvOfjOJHY8Ro/dbYzYnT
Iid88tQuPRFDJUitOuKwNuGYWRT388Qwj2SOWq6YR8an25nKY2LMtTv+T5aS
DnnZOhQ/pSvBknWaoYvadYi3ycPU22skWJF/8bfdabrEVzXMuMJBgqk2m++s
s3pkwu3IgbpjEjyPrO2RsOYTTa2k22UXJcg4nu16Q1GfJDwrF5vckcBZnps5
3aZPhhvqBP75Eozrv9pglG5A+pou7VzwXgK39pH/TgYzybBpQl2WSIJHi2YE
XNlkSHqG7SN53yWwynbJXqJiRO5pH3IVzqYRzht/faHTiAS/PUwXGdI4UPFM
je20gDhX5wfELqfhdlI9L690Aeneell9BYvGaRutqPlmxoTVlFpT7Uhj1s7Q
y+4xxkRD3Hoow5PGuIXapPykMbFu3ZNoc4qGh9usaxcOLCSXlfsarMNp0Pcz
PBTLFhIjX8exP2Np1Lzy/avHjCJ5jIdlR+/RWKJ/Qyn7GkXu7nc/NphHIyfX
wcs7liJM/YrPZn/TMNugXkrdoEi8tTXbV+blB6P/TE2giHXtMfnPMq/OvNQV
l0qRU08UDWoe0bBdGVJxLpciPr7369Me03DZ6h3mWEUR++JMjx3PaQgEP7ep
cyly2/XzpyiZ3Y6JLOuqKdJu7MGukNn9uvsAu44irXI71Nfmy/4Yz+UAWigS
XDRlR72gEXjI3nqpmCJgzLOWFtCQSlWTuiQUcdGosVpWKLsXp0aa1kWRFR5f
lvnKfCabnWvUQxG/ky4Mgcyh/Sx97SGK+Jvv2l5eRIMRxvijYZgioUq/z/lH
5gsapQ0xIxRJPid9u/olDY7FhqjZ4xQRtvxunCOzYuWUpHKCInazXcpFMkc6
F9lETFHE8I9yN+YrGrO7g1Jsf8j2b7IGdst85azl+PQ0ReYkKgdfk/l/1uTQ
4Q==
          "]]},
        Annotation[#, "Charting`Private`Tag#1"]& ]}, {}},
     {"WolframDynamicHighlight", <|
      "Label" -> {"XYLabel"}, "Ball" -> {"InterpolatedBall"}|>}], 
    StyleBox[
     DynamicBox[(Charting`HighlightActionBox["DynamicHighlight", {}, 
       Slot["HighlightElements"], 
       Slot["LayoutOptions"], 
       Slot["Meta"], 
       Charting`HighlightActionFunction["DynamicHighlight", {{{{}, {}, 
           Annotation[{
             Directive[
              Opacity[1.], 
              RGBColor[0.24, 0.6, 0.8], 
              AbsoluteThickness[2]], 
             Line[CompressedData["
1:eJwV1Hs41PkeB3BNbITkFmJIvy1q6dQpRaX3l1HbVJsSJVKSW1uiVLuKDsUU
FUVyKbqse7KdbkLllmiIXKfG0DAzP4Vch9w2Z84fn+f9vJ7Pf5/n/XyMPfwd
vBhycnJnZfP/zG10/ed2UgHe8Er8ShIfIzHl/qsk90KcyU3Yz9B/gnCfryE3
TYqwcax23/nbT7Bv8vSPmGcvsakrehkr5SlUqNjp8/XFYDIreSPxz7HaShz6
VL4cIUtNSkK8ChF/af6F5PXvkD+pykkoL0HUN2uR7t138C/bU6c6UYJQh4Os
hJlc6ERt5VotL8VRg6yZN7hcxAju/uvZrVLYPbIIv+pcA0vt2Xy2fxmkvB0R
oSfrEMeXfvRWeoOcuHLWypYGSBId3RRVK9HyiM4xVmnEkVhhGxOVmFGrpDHX
thF31hos6Q+ohLPiDmHvw0ZM2+6Rr2ysxKwQQXBGRBM0efYjLjer4Ok98kzP
ogUO/tFGHDUumFYmpnI3PuEUazTKqrkGm3dviel7J3OV3KzC6RqcDPQbFUx/
AjtGc6HC0veoefjkTcERPgoLCt5OhbzHmYXkYCCrFRZbeq8GU7VoUd6bTA8J
sNl1hqm6Vx02+2/k0KZCXAsPHAju/IDg7StYWrZCcJxSXkcNf8Ajc6acrasQ
KVVyChz5euj0SoNSrgrxhssJ3Li4HrRvmp/jkBBJTJFuj289LnjMdCor6kDg
3Lel3d31eO1USqVuF8HGM8QjqLMBFuutS51O0mj5EV2sk96Egc5YVYWrNK5v
0Nyv8rgJOZFf9j5Np+HdcVMofd0EQ17ckAaPxoTJ4pZ7H5ugeKKb+mDVhb+V
l+/zU26GIDOBs2W6CwbD6as+HWvGec2hrYj6ijD5a3rHzVvwoTujxfRuL0RL
LV2fXOFBtCnidX9hL2JZxUu+J/Awev9QxvPmXljlfqle/hcP+q4LTtspf4Nd
X2l5RAEP3tVJ2u6nv0Ht+vyZLyQ8TD244piwrQ/2nvPD2Os/wtTvRIPCeD/Y
L6ueBnV+RMl3Q5/BrEFkcb4WxGnzobu9yCjg2SDckjh71Q35CEjb87GvdBCe
ukXxlxbzYbzzGruXPwiznw/N8FzDx/mcGWZdKkNwuBV9vM6Zj41u4gFBwBCs
BsjAuWQ+uGXZZ6osh8EvDtEJ0GtF89VV0XeqpJjDzVcZ/0kA/oZ4raUtUkyP
6TtmzxGgvX8k+alICtVfvXp2zROA3pmf+e6HFN/NEqnERQKMaa8tHV41gtOB
A35tLAEMUiH99d4ILvdepN3/I4Bn3haXgaBRlB8O9zkl64201n2xzS9j+Lfi
4GIlbhu65d4+0Do3iZQXBrV3yGekbDq1ryDhB2z0PLUXrRHi4S1msemEHLGi
PtWLK4ToTkn3arvMIBp9TovWretArC6X8UBbnhQXMlS/3etA8Zcg56ESBWLh
HebDVehEdVkt6779LNKRPexQvbcT+4byuqqnFcmjDh2Rc24nnJN/OT8nazZh
PN54ljHaiZXbfntcsFKFSFsfpjEsRIjbNZHcLlQljqkLX/YGilDvuU3v6HE1
ElmZbmOeIwJXopVVcH0uaVcoznwgFMGjuf71O291EpoXVuOgIcZX9sEF0eYa
RGMT2yjeWoyVh1fvV1PQJIvo/Mhzh8U4qtpO29VqEvOfjOJHY8Ro/dbYzYnT
Iid88tQuPRFDJUitOuKwNuGYWRT388Qwj2SOWq6YR8an25nKY2LMtTv+T5aS
DnnZOhQ/pSvBknWaoYvadYi3ycPU22skWJF/8bfdabrEVzXMuMJBgqk2m++s
s3pkwu3IgbpjEjyPrO2RsOYTTa2k22UXJcg4nu16Q1GfJDwrF5vckcBZnps5
3aZPhhvqBP75Eozrv9pglG5A+pou7VzwXgK39pH/TgYzybBpQl2WSIJHi2YE
XNlkSHqG7SN53yWwynbJXqJiRO5pH3IVzqYRzht/faHTiAS/PUwXGdI4UPFM
je20gDhX5wfELqfhdlI9L690Aeneell9BYvGaRutqPlmxoTVlFpT7Uhj1s7Q
y+4xxkRD3Hoow5PGuIXapPykMbFu3ZNoc4qGh9usaxcOLCSXlfsarMNp0Pcz
PBTLFhIjX8exP2Np1Lzy/avHjCJ5jIdlR+/RWKJ/Qyn7GkXu7nc/NphHIyfX
wcs7liJM/YrPZn/TMNugXkrdoEi8tTXbV+blB6P/TE2giHXtMfnPMq/OvNQV
l0qRU08UDWoe0bBdGVJxLpciPr7369Me03DZ6h3mWEUR++JMjx3PaQgEP7ep
cyly2/XzpyiZ3Y6JLOuqKdJu7MGukNn9uvsAu44irXI71Nfmy/4Yz+UAWigS
XDRlR72gEXjI3nqpmCJgzLOWFtCQSlWTuiQUcdGosVpWKLsXp0aa1kWRFR5f
lvnKfCabnWvUQxG/ky4Mgcyh/Sx97SGK+Jvv2l5eRIMRxvijYZgioUq/z/lH
5gsapQ0xIxRJPid9u/olDY7FhqjZ4xQRtvxunCOzYuWUpHKCInazXcpFMkc6
F9lETFHE8I9yN+YrGrO7g1Jsf8j2b7IGdst85azl+PQ0ReYkKgdfk/l/1uTQ
4Q==
              "]]}, "Charting`Private`Tag#1"]}}, {}}, <|
        "HighlightElements" -> <|
          "Label" -> {"XYLabel"}, "Ball" -> {"InterpolatedBall"}|>, 
         "LayoutOptions" -> <|
          "PanelPlotLayout" -> <||>, 
           "PlotRange" -> {{0., 9.999999797959184}, {0., 1.}}, 
           "Frame" -> {{False, False}, {False, False}}, 
           "AxesOrigin" -> {0, 0}, "ImageSize" -> {360, 360/GoldenRatio}, 
           "Axes" -> {True, True}, "LabelStyle" -> {}, "AspectRatio" -> 
           GoldenRatio^(-1), "DefaultStyle" -> {
             Directive[
              Opacity[1.], 
              RGBColor[0.24, 0.6, 0.8], 
              AbsoluteThickness[2]]}, 
           "HighlightLabelingFunctions" -> <|"CoordinatesToolOptions" -> ({
               (Identity[#]& )[
                Part[#, 1]], 
               (Identity[#]& )[
                Part[#, 2]]}& ), 
             "ScalingFunctions" -> {{Identity, Identity}, {
               Identity, Identity}}|>, "Primitives" -> {}, "GCFlag" -> 
           False|>, 
         "Meta" -> <|
          "DefaultHighlight" -> {"Dynamic", None}, "Index" -> {}, "Function" -> 
           Plot, "GroupHighlight" -> False|>|>]]& )[<|
       "HighlightElements" -> <|
         "Label" -> {"XYLabel"}, "Ball" -> {"InterpolatedBall"}|>, 
        "LayoutOptions" -> <|
         "PanelPlotLayout" -> <||>, 
          "PlotRange" -> {{0., 9.999999797959184}, {0., 1.}}, 
          "Frame" -> {{False, False}, {False, False}}, "AxesOrigin" -> {0, 0},
           "ImageSize" -> {360, 360/GoldenRatio}, "Axes" -> {True, True}, 
          "LabelStyle" -> {}, "AspectRatio" -> GoldenRatio^(-1), 
          "DefaultStyle" -> {
            Directive[
             Opacity[1.], 
             RGBColor[0.24, 0.6, 0.8], 
             AbsoluteThickness[2]]}, 
          "HighlightLabelingFunctions" -> <|"CoordinatesToolOptions" -> ({
              (Identity[#]& )[
               Part[#, 1]], 
              (Identity[#]& )[
               Part[#, 2]]}& ), 
            "ScalingFunctions" -> {{Identity, Identity}, {
              Identity, Identity}}|>, "Primitives" -> {}, "GCFlag" -> False|>,
         "Meta" -> <|
         "DefaultHighlight" -> {"Dynamic", None}, "Index" -> {}, "Function" -> 
          Plot, "GroupHighlight" -> False|>|>],
      ImageSizeCache->{{4.503599627370496*^15, -4.503599627370496*^15}, {
       4.503599627370496*^15, -4.503599627370496*^15}}],
     Selectable->False]},
   Annotation[{{{{}, {}, 
       Annotation[{
         Directive[
          Opacity[1.], 
          RGBColor[0.24, 0.6, 0.8], 
          AbsoluteThickness[2]], 
         Line[CompressedData["
1:eJwV1Hs41PkeB3BNbITkFmJIvy1q6dQpRaX3l1HbVJsSJVKSW1uiVLuKDsUU
FUVyKbqse7KdbkLllmiIXKfG0DAzP4Vch9w2Z84fn+f9vJ7Pf5/n/XyMPfwd
vBhycnJnZfP/zG10/ed2UgHe8Er8ShIfIzHl/qsk90KcyU3Yz9B/gnCfryE3
TYqwcax23/nbT7Bv8vSPmGcvsakrehkr5SlUqNjp8/XFYDIreSPxz7HaShz6
VL4cIUtNSkK8ChF/af6F5PXvkD+pykkoL0HUN2uR7t138C/bU6c6UYJQh4Os
hJlc6ERt5VotL8VRg6yZN7hcxAju/uvZrVLYPbIIv+pcA0vt2Xy2fxmkvB0R
oSfrEMeXfvRWeoOcuHLWypYGSBId3RRVK9HyiM4xVmnEkVhhGxOVmFGrpDHX
thF31hos6Q+ohLPiDmHvw0ZM2+6Rr2ysxKwQQXBGRBM0efYjLjer4Ok98kzP
ogUO/tFGHDUumFYmpnI3PuEUazTKqrkGm3dviel7J3OV3KzC6RqcDPQbFUx/
AjtGc6HC0veoefjkTcERPgoLCt5OhbzHmYXkYCCrFRZbeq8GU7VoUd6bTA8J
sNl1hqm6Vx02+2/k0KZCXAsPHAju/IDg7StYWrZCcJxSXkcNf8Ajc6acrasQ
KVVyChz5euj0SoNSrgrxhssJ3Li4HrRvmp/jkBBJTJFuj289LnjMdCor6kDg
3Lel3d31eO1USqVuF8HGM8QjqLMBFuutS51O0mj5EV2sk96Egc5YVYWrNK5v
0Nyv8rgJOZFf9j5Np+HdcVMofd0EQ17ckAaPxoTJ4pZ7H5ugeKKb+mDVhb+V
l+/zU26GIDOBs2W6CwbD6as+HWvGec2hrYj6ijD5a3rHzVvwoTujxfRuL0RL
LV2fXOFBtCnidX9hL2JZxUu+J/Awev9QxvPmXljlfqle/hcP+q4LTtspf4Nd
X2l5RAEP3tVJ2u6nv0Ht+vyZLyQ8TD244piwrQ/2nvPD2Os/wtTvRIPCeD/Y
L6ueBnV+RMl3Q5/BrEFkcb4WxGnzobu9yCjg2SDckjh71Q35CEjb87GvdBCe
ukXxlxbzYbzzGruXPwiznw/N8FzDx/mcGWZdKkNwuBV9vM6Zj41u4gFBwBCs
BsjAuWQ+uGXZZ6osh8EvDtEJ0GtF89VV0XeqpJjDzVcZ/0kA/oZ4raUtUkyP
6TtmzxGgvX8k+alICtVfvXp2zROA3pmf+e6HFN/NEqnERQKMaa8tHV41gtOB
A35tLAEMUiH99d4ILvdepN3/I4Bn3haXgaBRlB8O9zkl64201n2xzS9j+Lfi
4GIlbhu65d4+0Do3iZQXBrV3yGekbDq1ryDhB2z0PLUXrRHi4S1msemEHLGi
PtWLK4ToTkn3arvMIBp9TovWretArC6X8UBbnhQXMlS/3etA8Zcg56ESBWLh
HebDVehEdVkt6779LNKRPexQvbcT+4byuqqnFcmjDh2Rc24nnJN/OT8nazZh
PN54ljHaiZXbfntcsFKFSFsfpjEsRIjbNZHcLlQljqkLX/YGilDvuU3v6HE1
ElmZbmOeIwJXopVVcH0uaVcoznwgFMGjuf71O291EpoXVuOgIcZX9sEF0eYa
RGMT2yjeWoyVh1fvV1PQJIvo/Mhzh8U4qtpO29VqEvOfjOJHY8Ro/dbYzYnT
Iid88tQuPRFDJUitOuKwNuGYWRT388Qwj2SOWq6YR8an25nKY2LMtTv+T5aS
DnnZOhQ/pSvBknWaoYvadYi3ycPU22skWJF/8bfdabrEVzXMuMJBgqk2m++s
s3pkwu3IgbpjEjyPrO2RsOYTTa2k22UXJcg4nu16Q1GfJDwrF5vckcBZnps5
3aZPhhvqBP75Eozrv9pglG5A+pou7VzwXgK39pH/TgYzybBpQl2WSIJHi2YE
XNlkSHqG7SN53yWwynbJXqJiRO5pH3IVzqYRzht/faHTiAS/PUwXGdI4UPFM
je20gDhX5wfELqfhdlI9L690Aeneell9BYvGaRutqPlmxoTVlFpT7Uhj1s7Q
y+4xxkRD3Hoow5PGuIXapPykMbFu3ZNoc4qGh9usaxcOLCSXlfsarMNp0Pcz
PBTLFhIjX8exP2Np1Lzy/avHjCJ5jIdlR+/RWKJ/Qyn7GkXu7nc/NphHIyfX
wcs7liJM/YrPZn/TMNugXkrdoEi8tTXbV+blB6P/TE2giHXtMfnPMq/OvNQV
l0qRU08UDWoe0bBdGVJxLpciPr7369Me03DZ6h3mWEUR++JMjx3PaQgEP7ep
cyly2/XzpyiZ3Y6JLOuqKdJu7MGukNn9uvsAu44irXI71Nfmy/4Yz+UAWigS
XDRlR72gEXjI3nqpmCJgzLOWFtCQSlWTuiQUcdGosVpWKLsXp0aa1kWRFR5f
lvnKfCabnWvUQxG/ky4Mgcyh/Sx97SGK+Jvv2l5eRIMRxvijYZgioUq/z/lH
5gsapQ0xIxRJPid9u/olDY7FhqjZ4xQRtvxunCOzYuWUpHKCInazXcpFMkc6
F9lETFHE8I9yN+YrGrO7g1Jsf8j2b7IGdst85azl+PQ0ReYkKgdfk/l/1uTQ
4Q==
          "]]}, "Charting`Private`Tag#1"]}}, {}}, <|
    "HighlightElements" -> <|
      "Label" -> {"XYLabel"}, "Ball" -> {"InterpolatedBall"}|>, 
     "LayoutOptions" -> <|
      "PanelPlotLayout" -> <||>, 
       "PlotRange" -> {{0., 9.999999797959184}, {0., 1.}}, 
       "Frame" -> {{False, False}, {False, False}}, "AxesOrigin" -> {0, 0}, 
       "ImageSize" -> {360, 360/GoldenRatio}, "Axes" -> {True, True}, 
       "LabelStyle" -> {}, "AspectRatio" -> GoldenRatio^(-1), "DefaultStyle" -> {
         Directive[
          Opacity[1.], 
          RGBColor[0.24, 0.6, 0.8], 
          AbsoluteThickness[2]]}, 
       "HighlightLabelingFunctions" -> <|"CoordinatesToolOptions" -> ({
           (Identity[#]& )[
            Part[#, 1]], 
           (Identity[#]& )[
            Part[#, 2]]}& ), 
         "ScalingFunctions" -> {{Identity, Identity}, {Identity, Identity}}|>,
        "Primitives" -> {}, "GCFlag" -> False|>, 
     "Meta" -> <|
      "DefaultHighlight" -> {"Dynamic", None}, "Index" -> {}, "Function" -> 
       Plot, "GroupHighlight" -> False|>|>, "DynamicHighlight"]],
  AspectRatio->NCache[GoldenRatio^(-1), 0.6180339887498948],
  Axes->{True, True},
  AxesLabel->{None, None},
  AxesOrigin->{0, 0},
  DefaultBaseStyle->{"PlotGraphics", "Graphics"},
  DisplayFunction->Identity,
  Frame->{{False, False}, {False, False}},
  FrameLabel->{{None, None}, {None, None}},
  FrameTicks->{{Automatic, Automatic}, {Automatic, Automatic}},
  GridLines->{None, None},
  GridLinesStyle->Directive[
    GrayLevel[0.5, 0.4]],
  ImagePadding->All,
  Method->{
   "DefaultBoundaryStyle" -> Automatic, 
    "DefaultGraphicsInteraction" -> {
     "Version" -> 1.2, "TrackMousePosition" -> {True, False}, 
      "Effects" -> {
       "Highlight" -> {"ratio" -> 2}, "HighlightPoint" -> {"ratio" -> 2}, 
        "Droplines" -> {
         "freeformCursorMode" -> True, 
          "placement" -> {"x" -> "All", "y" -> "None"}}}}, "DefaultMeshStyle" -> 
    AbsolutePointSize[6], "ScalingFunctions" -> None, 
    "CoordinatesToolOptions" -> {"DisplayFunction" -> ({
        (Identity[#]& )[
         Part[#, 1]], 
        (Identity[#]& )[
         Part[#, 2]]}& ), "CopiedValueFunction" -> ({
        (Identity[#]& )[
         Part[#, 1]], 
        (Identity[#]& )[
         Part[#, 2]]}& )}},
  PlotInteractivity:>True,
  PlotRange->{{0., 9.999999797959184}, {0., 1.}},
  PlotRangeClipping->True,
  PlotRangePadding->{{
     Scaled[0.02], 
     Scaled[0.02]}, {0, 0}},
  Ticks->{Automatic, Automatic}]], "Output",
 CellChangeTimes->{3.9517905803818903`*^9, 3.95179096709175*^9, 
  3.952662463647512*^9, 3.964144611315597*^9},
 CellLabel->"Out[86]=",ExpressionUUID->"74af1d8a-ce36-4f30-964a-2e903456755b"]
}, Open  ]],

Cell[CellGroupData[{

Cell[BoxData[
 RowBox[{"Export", "[", 
  RowBox[{"\"\<affgaussintquasi-R-gamma2.eps\>\"", ",", "%"}], "]"}]], "Input",\

 CellChangeTimes->{{3.951790970652279*^9, 3.951790972249195*^9}},
 CellLabel->"In[87]:=",ExpressionUUID->"d17ae3df-63f6-484d-b48b-94eeb5545f19"],

Cell[BoxData["\<\"affgaussintquasi-R-gamma2.eps\"\>"], "Output",
 CellChangeTimes->{3.951790588827429*^9, 3.951790975251396*^9, 
  3.95266246629177*^9, 3.9641446114231997`*^9},
 CellLabel->"Out[87]=",ExpressionUUID->"7d95a31a-c5e1-4149-ad52-b8173fa145b2"]
}, Open  ]],

Cell[CellGroupData[{

Cell[BoxData[
 RowBox[{"Plot", "[", 
  RowBox[{
   RowBox[{
    RowBox[{"NIntegrate", "[", 
     RowBox[{
      RowBox[{
       RowBox[{"Sqrt", "[", 
        RowBox[{"intquasiquadsel2C", " ", "/.", 
         RowBox[{"{", 
          RowBox[{"gamma", "->", 
           RowBox[{"Sqrt", "[", "2", "]"}]}], "}"}]}], "]"}], " ", 
       RowBox[{"Cos", "[", 
        RowBox[{"2", " ", "theta"}], "]"}]}], ",", 
      RowBox[{"{", 
       RowBox[{"theta", ",", 
        RowBox[{
         RowBox[{"-", "Pi"}], "/", "2"}], ",", 
        RowBox[{"Pi", "/", "2"}]}], "}"}]}], "]"}], "/", 
    RowBox[{"NIntegrate", "[", 
     RowBox[{
      RowBox[{"Sqrt", "[", 
       RowBox[{"intquasiquadsel2C", " ", "/.", 
        RowBox[{"{", 
         RowBox[{"gamma", "->", 
          RowBox[{"Sqrt", "[", "2", "]"}]}], "}"}]}], "]"}], ",", 
      RowBox[{"{", 
       RowBox[{"theta", ",", 
        RowBox[{
         RowBox[{"-", "Pi"}], "/", "2"}], ",", 
        RowBox[{"Pi", "/", "2"}]}], "}"}]}], "]"}]}], ",", 
   RowBox[{"{", 
    RowBox[{"kappa", ",", "0.1", ",", "10"}], "}"}], ",", 
   RowBox[{"PlotRange", "->", 
    RowBox[{"{", 
     RowBox[{"0", ",", "1"}], "}"}]}]}], "]"}]], "Input",
 CellChangeTimes->{{3.9517909844840183`*^9, 3.951791000078766*^9}},
 CellLabel->"In[88]:=",ExpressionUUID->"3cc88adf-1f44-4cb1-8b84-955217eb7e96"],

Cell[BoxData[
 GraphicsBox[
  InterpretationBox[{
    TagBox[{{{}, {}, 
       TagBox[
        {RGBColor[0.24, 0.6, 0.8], AbsoluteThickness[2], Opacity[1.], 
         LineBox[CompressedData["
1:eJwVzHk81fkCxnGRaxmyxCCk008zlGoa8dLm+XLklgwlSqJQaVOyJEuMsYWS
fZ1EihAuExpcQotCducUh2znZ5Kk0yFr7rl/PK/n9f7nw3B2szojLCQk5C/Y
/7+w6/jSnbRKRF92WL0p6S+kZmTXpDlWYfZ+vKu10mOEnv0QkPxzNci3+8vV
qY9hv+D9Pab8v/jQJ/e7eVoZpKj45eCOp9iV5BGZFVcB/R2jQWUrn+HCpMeS
h6CTFLEmJH33a4QUOjEu1tUh6tOeEeWs12BF+iSwZ+oQZOXETBFpgts9x1dz
OvVwVcsTSWxqAs8pqtsptR4mJXqh0bYtUCtLTWy/2AA++2BYkFcblvN1Gh6I
PkdBwjOmLqsTurlKnKfijWCV0AUMqS5sWzrW0rKzEStaJeRljbugZmoTmuTa
CFvxg4MTRV1ghgf42bc1QiyAcz03rBvYVWLbFvcKp12my1X0WIiLGNKolmyC
+o6ftYQS32GINys639aCfUfMYiZfv8ON8Ku5nvMt8PK8NMNZfoejqlt5TzTf
oKXo8fPKi71Y0eOolu3zBn7riZMnsw8VsVIBYmtbwfrhWDrN40DFLMvt/Mk2
7HPbG05rDWKvFuOS3/t2XLfYxlQwHkRo10R+2FQ7SjarCxkfH8QJT41TgSs6
oDTB982IHkSUQ/EzA6oD9LkHl6x5Am9dDOg+04EQZxGbhuohvNNTX1U/1oFa
m3rqrsUIGJX+JjrvO6G3e0+9jReNhvd2WdH3ujE1HC8tGk3jnPxUTFBxNwoi
/zlWlkNDSkvT5Wx1N9ayE3jybBp9UsOScj3dEPcYp9p3jOGOjdQqllgPOA9T
ws2Wx/Cyy8xW72IPglfzDiDqAzC3Y7Rcm4X28VyWVtYEJp+8qm+LYGPENKz2
c9UE0qd5h+UT2ZjJPpVb0TOBmMvsarNMNlSPr/M2+eETGJkn9maUs+HSnKbo
6P0Jd74k1zUNsbH46JZ1ivkk2itvKh42eAutSx6donOfcdPR6YTHwFvUfVt7
9kveF8wdOh/jJtcLZYtqjSvlX+BrOH95QqUXVx4cfTtZ/wW9PvYTzut7wTgU
u3+i9wsqcv41sFu3F8EFK3TGpHhQTcs6l2Pdi70Oo1OcKzyoe5ywtkzuRVND
vt8rg6+o0t6wSV+xDz3R229nvuJjo/dycJEwB72GSQobWXx8C9I0dpDkYODz
dHrZCB+yhr9aiclzQB968vD1dz7W1fICzRgczCrurP+6fRqKLy1ro8GB2l3w
/31vGrMthy2l/Tk4XWxmN+U7g2NRiqVrJjngtzr+ZLRpFr7hBY+yX/RjXOjl
I4XABXQv1Mls3P0eGaZX7StTviMo53wuvX0QRX+qP9WaFyL6hRUHc54NYjwj
50z/TWESVvD21qLBEOKVm4QfKa4kQVoNuSWZQ3j6j68tr06UmIqHesWJDKO5
oZWZbSlGpk6dtEo+Ogx7XvFY87I4UQ8QqdIqGIZt+qbgVXmSxNC4yIf9dRi6
5r/9VakrRXyWigs5v44g4fB8+sCgNNlyXdilxX0EHafNVVzdZUihfBVTPm8E
TVyFvMo4WcJfqxOYPDAC556O2tcuciT32qAdU3YUH/Y7rbu9WZ7kqzTMR+0a
he55/RMyoquJyaCUot/ZUbhKD9AmratJsj/f/lv0KPo+dY2HJyiQS1abudGl
o5DylWkOO69IPu7smpnvGcXmSPUZg20/Eq9CGKvOjELWxH0pT0KJ2OwR58sp
caG9a3XQhgElYl1pJvREj4ttT278duSBMkmm3BRHD3Kx2G/0jemvQubdf9r0
1ZWLisjWj1zmGlITYtQ5HsZFrnv+8URxVZJQU2xtncGF7cqmh8v9quSloXRj
VjkXc6o1hho5amSlqK+lTTMXDgPTpQvX1Ulx0in14SEuSjasuHLLdC1JZSU8
V5jhYke+Xb62lAaZPXDgGEOCRih7rjZkWINcM7V4L6RO4+SLcpn9NusIZ+d9
ib4tNBy85IqL69eRlIaW3wOMaHgbKUSt0WEQzQvutOphGmKHgm46xjCI2k7v
njlnGnN6MgsrFxhE0UEkMdWThrODWGzIyfWkP+BP8dRgGnR2rrN4w3pSKV++
lxVLo6Xm3P2POhR51+dy9E0mDW3VRIn8WIqIbQ0UsimiUVBodcYlniIz+378
PVZgHUO5eiqRIhXX66abBf7F6bbP3RSKSJpbNRsX09B/GDGWcJcimzUzlH75
Dw1j3YAXgYUUSaux05copWF3wOUP61eCnnJpankZDQ5Hs1+uiSJ+XJ7alMAO
l0cM2popEpAUmLaxnIZjnOPU/jaKMK/6+WcK7MK2OwkWRfI/6o5EVNDwPGW5
Z+MoRbZUaTPt/qbB50unjXEpopfXY54osHd4C//BGEXs4mmLVoH98vcXanyk
yNQqw93GlTSCPjNVFXkUue/Dq9auoiH8h/C1zq8UubhmOuKUwCHy9Z0x0xRZ
kr9gkSFwuJ5hlOQcRbQLSxtkq2mINy5yG+cpciTjhruZwJG21UZhixTxCGcp
hwosOe6bYfydIr6rsv6uEfiWv8Hc8jJF+H3cg98E/h/kCNEQ
          "]]},
        Annotation[#, "Charting`Private`Tag#1"]& ]}, {}},
     {"WolframDynamicHighlight", <|
      "Label" -> {"XYLabel"}, "Ball" -> {"InterpolatedBall"}|>}], 
    StyleBox[
     DynamicBox[(Charting`HighlightActionBox["DynamicHighlight", {}, 
       Slot["HighlightElements"], 
       Slot["LayoutOptions"], 
       Slot["Meta"], 
       Charting`HighlightActionFunction["DynamicHighlight", {{{{}, {}, 
           Annotation[{
             Directive[
              Opacity[1.], 
              RGBColor[0.24, 0.6, 0.8], 
              AbsoluteThickness[2]], 
             Line[CompressedData["
1:eJwVzHk81fkCxnGRaxmyxCCk008zlGoa8dLm+XLklgwlSqJQaVOyJEuMsYWS
fZ1EihAuExpcQotCducUh2znZ5Kk0yFr7rl/PK/n9f7nw3B2szojLCQk5C/Y
/7+w6/jSnbRKRF92WL0p6S+kZmTXpDlWYfZ+vKu10mOEnv0QkPxzNci3+8vV
qY9hv+D9Pab8v/jQJ/e7eVoZpKj45eCOp9iV5BGZFVcB/R2jQWUrn+HCpMeS
h6CTFLEmJH33a4QUOjEu1tUh6tOeEeWs12BF+iSwZ+oQZOXETBFpgts9x1dz
OvVwVcsTSWxqAs8pqtsptR4mJXqh0bYtUCtLTWy/2AA++2BYkFcblvN1Gh6I
PkdBwjOmLqsTurlKnKfijWCV0AUMqS5sWzrW0rKzEStaJeRljbugZmoTmuTa
CFvxg4MTRV1ghgf42bc1QiyAcz03rBvYVWLbFvcKp12my1X0WIiLGNKolmyC
+o6ftYQS32GINys639aCfUfMYiZfv8ON8Ku5nvMt8PK8NMNZfoejqlt5TzTf
oKXo8fPKi71Y0eOolu3zBn7riZMnsw8VsVIBYmtbwfrhWDrN40DFLMvt/Mk2
7HPbG05rDWKvFuOS3/t2XLfYxlQwHkRo10R+2FQ7SjarCxkfH8QJT41TgSs6
oDTB982IHkSUQ/EzA6oD9LkHl6x5Am9dDOg+04EQZxGbhuohvNNTX1U/1oFa
m3rqrsUIGJX+JjrvO6G3e0+9jReNhvd2WdH3ujE1HC8tGk3jnPxUTFBxNwoi
/zlWlkNDSkvT5Wx1N9ayE3jybBp9UsOScj3dEPcYp9p3jOGOjdQqllgPOA9T
ws2Wx/Cyy8xW72IPglfzDiDqAzC3Y7Rcm4X28VyWVtYEJp+8qm+LYGPENKz2
c9UE0qd5h+UT2ZjJPpVb0TOBmMvsarNMNlSPr/M2+eETGJkn9maUs+HSnKbo
6P0Jd74k1zUNsbH46JZ1ivkk2itvKh42eAutSx6donOfcdPR6YTHwFvUfVt7
9kveF8wdOh/jJtcLZYtqjSvlX+BrOH95QqUXVx4cfTtZ/wW9PvYTzut7wTgU
u3+i9wsqcv41sFu3F8EFK3TGpHhQTcs6l2Pdi70Oo1OcKzyoe5ywtkzuRVND
vt8rg6+o0t6wSV+xDz3R229nvuJjo/dycJEwB72GSQobWXx8C9I0dpDkYODz
dHrZCB+yhr9aiclzQB968vD1dz7W1fICzRgczCrurP+6fRqKLy1ro8GB2l3w
/31vGrMthy2l/Tk4XWxmN+U7g2NRiqVrJjngtzr+ZLRpFr7hBY+yX/RjXOjl
I4XABXQv1Mls3P0eGaZX7StTviMo53wuvX0QRX+qP9WaFyL6hRUHc54NYjwj
50z/TWESVvD21qLBEOKVm4QfKa4kQVoNuSWZQ3j6j68tr06UmIqHesWJDKO5
oZWZbSlGpk6dtEo+Ogx7XvFY87I4UQ8QqdIqGIZt+qbgVXmSxNC4yIf9dRi6
5r/9VakrRXyWigs5v44g4fB8+sCgNNlyXdilxX0EHafNVVzdZUihfBVTPm8E
TVyFvMo4WcJfqxOYPDAC556O2tcuciT32qAdU3YUH/Y7rbu9WZ7kqzTMR+0a
he55/RMyoquJyaCUot/ZUbhKD9AmratJsj/f/lv0KPo+dY2HJyiQS1abudGl
o5DylWkOO69IPu7smpnvGcXmSPUZg20/Eq9CGKvOjELWxH0pT0KJ2OwR58sp
caG9a3XQhgElYl1pJvREj4ttT278duSBMkmm3BRHD3Kx2G/0jemvQubdf9r0
1ZWLisjWj1zmGlITYtQ5HsZFrnv+8URxVZJQU2xtncGF7cqmh8v9quSloXRj
VjkXc6o1hho5amSlqK+lTTMXDgPTpQvX1Ulx0in14SEuSjasuHLLdC1JZSU8
V5jhYke+Xb62lAaZPXDgGEOCRih7rjZkWINcM7V4L6RO4+SLcpn9NusIZ+d9
ib4tNBy85IqL69eRlIaW3wOMaHgbKUSt0WEQzQvutOphGmKHgm46xjCI2k7v
njlnGnN6MgsrFxhE0UEkMdWThrODWGzIyfWkP+BP8dRgGnR2rrN4w3pSKV++
lxVLo6Xm3P2POhR51+dy9E0mDW3VRIn8WIqIbQ0UsimiUVBodcYlniIz+378
PVZgHUO5eiqRIhXX66abBf7F6bbP3RSKSJpbNRsX09B/GDGWcJcimzUzlH75
Dw1j3YAXgYUUSaux05copWF3wOUP61eCnnJpankZDQ5Hs1+uiSJ+XJ7alMAO
l0cM2popEpAUmLaxnIZjnOPU/jaKMK/6+WcK7MK2OwkWRfI/6o5EVNDwPGW5
Z+MoRbZUaTPt/qbB50unjXEpopfXY54osHd4C//BGEXs4mmLVoH98vcXanyk
yNQqw93GlTSCPjNVFXkUue/Dq9auoiH8h/C1zq8UubhmOuKUwCHy9Z0x0xRZ
kr9gkSFwuJ5hlOQcRbQLSxtkq2mINy5yG+cpciTjhruZwJG21UZhixTxCGcp
hwosOe6bYfydIr6rsv6uEfiWv8Hc8jJF+H3cg98E/h/kCNEQ
              "]]}, "Charting`Private`Tag#1"]}}, {}}, <|
        "HighlightElements" -> <|
          "Label" -> {"XYLabel"}, "Ball" -> {"InterpolatedBall"}|>, 
         "LayoutOptions" -> <|
          "PanelPlotLayout" -> <||>, 
           "PlotRange" -> {{0., 9.999999797959184}, {0., 1.}}, 
           "Frame" -> {{False, False}, {False, False}}, 
           "AxesOrigin" -> {0, 0}, "ImageSize" -> {360, 360/GoldenRatio}, 
           "Axes" -> {True, True}, "LabelStyle" -> {}, "AspectRatio" -> 
           GoldenRatio^(-1), "DefaultStyle" -> {
             Directive[
              Opacity[1.], 
              RGBColor[0.24, 0.6, 0.8], 
              AbsoluteThickness[2]]}, 
           "HighlightLabelingFunctions" -> <|"CoordinatesToolOptions" -> ({
               (Identity[#]& )[
                Part[#, 1]], 
               (Identity[#]& )[
                Part[#, 2]]}& ), 
             "ScalingFunctions" -> {{Identity, Identity}, {
               Identity, Identity}}|>, "Primitives" -> {}, "GCFlag" -> 
           False|>, 
         "Meta" -> <|
          "DefaultHighlight" -> {"Dynamic", None}, "Index" -> {}, "Function" -> 
           Plot, "GroupHighlight" -> False|>|>]]& )[<|
       "HighlightElements" -> <|
         "Label" -> {"XYLabel"}, "Ball" -> {"InterpolatedBall"}|>, 
        "LayoutOptions" -> <|
         "PanelPlotLayout" -> <||>, 
          "PlotRange" -> {{0., 9.999999797959184}, {0., 1.}}, 
          "Frame" -> {{False, False}, {False, False}}, "AxesOrigin" -> {0, 0},
           "ImageSize" -> {360, 360/GoldenRatio}, "Axes" -> {True, True}, 
          "LabelStyle" -> {}, "AspectRatio" -> GoldenRatio^(-1), 
          "DefaultStyle" -> {
            Directive[
             Opacity[1.], 
             RGBColor[0.24, 0.6, 0.8], 
             AbsoluteThickness[2]]}, 
          "HighlightLabelingFunctions" -> <|"CoordinatesToolOptions" -> ({
              (Identity[#]& )[
               Part[#, 1]], 
              (Identity[#]& )[
               Part[#, 2]]}& ), 
            "ScalingFunctions" -> {{Identity, Identity}, {
              Identity, Identity}}|>, "Primitives" -> {}, "GCFlag" -> False|>,
         "Meta" -> <|
         "DefaultHighlight" -> {"Dynamic", None}, "Index" -> {}, "Function" -> 
          Plot, "GroupHighlight" -> False|>|>],
      ImageSizeCache->{{4.503599627370496*^15, -4.503599627370496*^15}, {
       4.503599627370496*^15, -4.503599627370496*^15}}],
     Selectable->False]},
   Annotation[{{{{}, {}, 
       Annotation[{
         Directive[
          Opacity[1.], 
          RGBColor[0.24, 0.6, 0.8], 
          AbsoluteThickness[2]], 
         Line[CompressedData["
1:eJwVzHk81fkCxnGRaxmyxCCk008zlGoa8dLm+XLklgwlSqJQaVOyJEuMsYWS
fZ1EihAuExpcQotCducUh2znZ5Kk0yFr7rl/PK/n9f7nw3B2szojLCQk5C/Y
/7+w6/jSnbRKRF92WL0p6S+kZmTXpDlWYfZ+vKu10mOEnv0QkPxzNci3+8vV
qY9hv+D9Pab8v/jQJ/e7eVoZpKj45eCOp9iV5BGZFVcB/R2jQWUrn+HCpMeS
h6CTFLEmJH33a4QUOjEu1tUh6tOeEeWs12BF+iSwZ+oQZOXETBFpgts9x1dz
OvVwVcsTSWxqAs8pqtsptR4mJXqh0bYtUCtLTWy/2AA++2BYkFcblvN1Gh6I
PkdBwjOmLqsTurlKnKfijWCV0AUMqS5sWzrW0rKzEStaJeRljbugZmoTmuTa
CFvxg4MTRV1ghgf42bc1QiyAcz03rBvYVWLbFvcKp12my1X0WIiLGNKolmyC
+o6ftYQS32GINys639aCfUfMYiZfv8ON8Ku5nvMt8PK8NMNZfoejqlt5TzTf
oKXo8fPKi71Y0eOolu3zBn7riZMnsw8VsVIBYmtbwfrhWDrN40DFLMvt/Mk2
7HPbG05rDWKvFuOS3/t2XLfYxlQwHkRo10R+2FQ7SjarCxkfH8QJT41TgSs6
oDTB982IHkSUQ/EzA6oD9LkHl6x5Am9dDOg+04EQZxGbhuohvNNTX1U/1oFa
m3rqrsUIGJX+JjrvO6G3e0+9jReNhvd2WdH3ujE1HC8tGk3jnPxUTFBxNwoi
/zlWlkNDSkvT5Wx1N9ayE3jybBp9UsOScj3dEPcYp9p3jOGOjdQqllgPOA9T
ws2Wx/Cyy8xW72IPglfzDiDqAzC3Y7Rcm4X28VyWVtYEJp+8qm+LYGPENKz2
c9UE0qd5h+UT2ZjJPpVb0TOBmMvsarNMNlSPr/M2+eETGJkn9maUs+HSnKbo
6P0Jd74k1zUNsbH46JZ1ivkk2itvKh42eAutSx6donOfcdPR6YTHwFvUfVt7
9kveF8wdOh/jJtcLZYtqjSvlX+BrOH95QqUXVx4cfTtZ/wW9PvYTzut7wTgU
u3+i9wsqcv41sFu3F8EFK3TGpHhQTcs6l2Pdi70Oo1OcKzyoe5ywtkzuRVND
vt8rg6+o0t6wSV+xDz3R229nvuJjo/dycJEwB72GSQobWXx8C9I0dpDkYODz
dHrZCB+yhr9aiclzQB968vD1dz7W1fICzRgczCrurP+6fRqKLy1ro8GB2l3w
/31vGrMthy2l/Tk4XWxmN+U7g2NRiqVrJjngtzr+ZLRpFr7hBY+yX/RjXOjl
I4XABXQv1Mls3P0eGaZX7StTviMo53wuvX0QRX+qP9WaFyL6hRUHc54NYjwj
50z/TWESVvD21qLBEOKVm4QfKa4kQVoNuSWZQ3j6j68tr06UmIqHesWJDKO5
oZWZbSlGpk6dtEo+Ogx7XvFY87I4UQ8QqdIqGIZt+qbgVXmSxNC4yIf9dRi6
5r/9VakrRXyWigs5v44g4fB8+sCgNNlyXdilxX0EHafNVVzdZUihfBVTPm8E
TVyFvMo4WcJfqxOYPDAC556O2tcuciT32qAdU3YUH/Y7rbu9WZ7kqzTMR+0a
he55/RMyoquJyaCUot/ZUbhKD9AmratJsj/f/lv0KPo+dY2HJyiQS1abudGl
o5DylWkOO69IPu7smpnvGcXmSPUZg20/Eq9CGKvOjELWxH0pT0KJ2OwR58sp
caG9a3XQhgElYl1pJvREj4ttT278duSBMkmm3BRHD3Kx2G/0jemvQubdf9r0
1ZWLisjWj1zmGlITYtQ5HsZFrnv+8URxVZJQU2xtncGF7cqmh8v9quSloXRj
VjkXc6o1hho5amSlqK+lTTMXDgPTpQvX1Ulx0in14SEuSjasuHLLdC1JZSU8
V5jhYke+Xb62lAaZPXDgGEOCRih7rjZkWINcM7V4L6RO4+SLcpn9NusIZ+d9
ib4tNBy85IqL69eRlIaW3wOMaHgbKUSt0WEQzQvutOphGmKHgm46xjCI2k7v
njlnGnN6MgsrFxhE0UEkMdWThrODWGzIyfWkP+BP8dRgGnR2rrN4w3pSKV++
lxVLo6Xm3P2POhR51+dy9E0mDW3VRIn8WIqIbQ0UsimiUVBodcYlniIz+378
PVZgHUO5eiqRIhXX66abBf7F6bbP3RSKSJpbNRsX09B/GDGWcJcimzUzlH75
Dw1j3YAXgYUUSaux05copWF3wOUP61eCnnJpankZDQ5Hs1+uiSJ+XJ7alMAO
l0cM2popEpAUmLaxnIZjnOPU/jaKMK/6+WcK7MK2OwkWRfI/6o5EVNDwPGW5
Z+MoRbZUaTPt/qbB50unjXEpopfXY54osHd4C//BGEXs4mmLVoH98vcXanyk
yNQqw93GlTSCPjNVFXkUue/Dq9auoiH8h/C1zq8UubhmOuKUwCHy9Z0x0xRZ
kr9gkSFwuJ5hlOQcRbQLSxtkq2mINy5yG+cpciTjhruZwJG21UZhixTxCGcp
hwosOe6bYfydIr6rsv6uEfiWv8Hc8jJF+H3cg98E/h/kCNEQ
          "]]}, "Charting`Private`Tag#1"]}}, {}}, <|
    "HighlightElements" -> <|
      "Label" -> {"XYLabel"}, "Ball" -> {"InterpolatedBall"}|>, 
     "LayoutOptions" -> <|
      "PanelPlotLayout" -> <||>, 
       "PlotRange" -> {{0., 9.999999797959184}, {0., 1.}}, 
       "Frame" -> {{False, False}, {False, False}}, "AxesOrigin" -> {0, 0}, 
       "ImageSize" -> {360, 360/GoldenRatio}, "Axes" -> {True, True}, 
       "LabelStyle" -> {}, "AspectRatio" -> GoldenRatio^(-1), "DefaultStyle" -> {
         Directive[
          Opacity[1.], 
          RGBColor[0.24, 0.6, 0.8], 
          AbsoluteThickness[2]]}, 
       "HighlightLabelingFunctions" -> <|"CoordinatesToolOptions" -> ({
           (Identity[#]& )[
            Part[#, 1]], 
           (Identity[#]& )[
            Part[#, 2]]}& ), 
         "ScalingFunctions" -> {{Identity, Identity}, {Identity, Identity}}|>,
        "Primitives" -> {}, "GCFlag" -> False|>, 
     "Meta" -> <|
      "DefaultHighlight" -> {"Dynamic", None}, "Index" -> {}, "Function" -> 
       Plot, "GroupHighlight" -> False|>|>, "DynamicHighlight"]],
  AspectRatio->NCache[GoldenRatio^(-1), 0.6180339887498948],
  Axes->{True, True},
  AxesLabel->{None, None},
  AxesOrigin->{0, 0},
  DefaultBaseStyle->{"PlotGraphics", "Graphics"},
  DisplayFunction->Identity,
  Frame->{{False, False}, {False, False}},
  FrameLabel->{{None, None}, {None, None}},
  FrameTicks->{{Automatic, Automatic}, {Automatic, Automatic}},
  GridLines->{None, None},
  GridLinesStyle->Directive[
    GrayLevel[0.5, 0.4]],
  ImagePadding->All,
  Method->{
   "DefaultBoundaryStyle" -> Automatic, 
    "DefaultGraphicsInteraction" -> {
     "Version" -> 1.2, "TrackMousePosition" -> {True, False}, 
      "Effects" -> {
       "Highlight" -> {"ratio" -> 2}, "HighlightPoint" -> {"ratio" -> 2}, 
        "Droplines" -> {
         "freeformCursorMode" -> True, 
          "placement" -> {"x" -> "All", "y" -> "None"}}}}, "DefaultMeshStyle" -> 
    AbsolutePointSize[6], "ScalingFunctions" -> None, 
    "CoordinatesToolOptions" -> {"DisplayFunction" -> ({
        (Identity[#]& )[
         Part[#, 1]], 
        (Identity[#]& )[
         Part[#, 2]]}& ), "CopiedValueFunction" -> ({
        (Identity[#]& )[
         Part[#, 1]], 
        (Identity[#]& )[
         Part[#, 2]]}& )}},
  PlotInteractivity:>True,
  PlotRange->{{0., 9.999999797959184}, {0., 1.}},
  PlotRangeClipping->True,
  PlotRangePadding->{{
     Scaled[0.02], 
     Scaled[0.02]}, {0, 0}},
  Ticks->{Automatic, Automatic}]], "Output",
 CellChangeTimes->{3.951791002252514*^9, 3.9526624683500137`*^9, 
  3.964144611936496*^9},
 CellLabel->"Out[88]=",ExpressionUUID->"de047df1-ac26-4ea4-9957-bdf023200536"]
}, Open  ]],

Cell[CellGroupData[{

Cell[BoxData[
 RowBox[{"Export", "[", 
  RowBox[{"\"\<affgaussintquasi-R-gammasqrt2.eps\>\"", ",", "%"}], 
  "]"}]], "Input",
 CellChangeTimes->{{3.951791014351256*^9, 3.951791017069316*^9}},
 CellLabel->"In[89]:=",ExpressionUUID->"4aa79c3d-95a5-41c6-acec-42a0ca1a4333"],

Cell[BoxData["\<\"affgaussintquasi-R-gammasqrt2.eps\"\>"], "Output",
 CellChangeTimes->{3.951791018968787*^9, 3.952662470029888*^9, 
  3.964144612084155*^9},
 CellLabel->"Out[89]=",ExpressionUUID->"3733d525-7564-4b22-9517-91732981c1b3"]
}, Open  ]],

Cell[CellGroupData[{

Cell[BoxData[
 RowBox[{"LogLinearPlot", "[", 
  RowBox[{
   RowBox[{
    RowBox[{"NIntegrate", "[", 
     RowBox[{
      RowBox[{
       RowBox[{"Sqrt", "[", 
        RowBox[{"intquasiquadsel2C", " ", "/.", 
         RowBox[{"{", 
          RowBox[{"gamma", "->", "2"}], "}"}]}], "]"}], " ", 
       RowBox[{"Cos", "[", 
        RowBox[{"2", " ", "theta"}], "]"}]}], ",", 
      RowBox[{"{", 
       RowBox[{"theta", ",", 
        RowBox[{
         RowBox[{"-", "Pi"}], "/", "2"}], ",", 
        RowBox[{"Pi", "/", "2"}]}], "}"}]}], "]"}], "/", 
    RowBox[{"NIntegrate", "[", 
     RowBox[{
      RowBox[{"Sqrt", "[", 
       RowBox[{"intquasiquadsel2C", " ", "/.", 
        RowBox[{"{", 
         RowBox[{"gamma", "->", "2"}], "}"}]}], "]"}], ",", 
      RowBox[{"{", 
       RowBox[{"theta", ",", 
        RowBox[{
         RowBox[{"-", "Pi"}], "/", "2"}], ",", 
        RowBox[{"Pi", "/", "2"}]}], "}"}]}], "]"}]}], ",", 
   RowBox[{"{", 
    RowBox[{"kappa", ",", "0.1", ",", "10"}], "}"}], ",", 
   RowBox[{"PlotRange", "->", 
    RowBox[{"{", 
     RowBox[{"0", ",", "1"}], "}"}]}]}], "]"}]], "Input",
 CellChangeTimes->{{3.9517904196322117`*^9, 3.9517904571647253`*^9}},
 CellLabel->"In[90]:=",ExpressionUUID->"87f0734f-38bb-48dc-a534-81f542302794"],

Cell[BoxData[
 GraphicsBox[
  InterpretationBox[{
    TagBox[{{{}, {}, 
       TagBox[
        {RGBColor[0.24, 0.6, 0.8], AbsoluteThickness[2], Opacity[1.], 
         LineBox[CompressedData["
1:eJwB4QQe+yFib1JlAgAAAE0AAAACAAAATRkYr7FrAsBoKI5OvpiyP26Ivy7N
aALATSV14dKesj+Q92au6GUCwJl13DrppLI/1NW1rR9gAsCCO7BCG7GyP1qS
U6yNVALAnuAIsZTJsj9mC4+paT0CwEf8V13d+rI/fv0FpCEPAsB3GXWayF6z
P6/h85iRsgHAhryGxxsstD8Zmh8l3+kAwJODid42A7Y/+wagdHkuAMAb6ccY
d9y3P7PNkaOB7f6/AxHa0i3NuT+AbYOi6179v4eL/CsoDrw/PXYeKO/q+79B
mOh8xE2+PwlfWfLNV/q/fTLTSqtzwD/PLeXXBsz4v2IqcCMN0ME/hWUaRNla
979hHRNKuSjDP0p97/SGyvW/UAszfTG0xD8A/m0szlT0v9iDiTDUOcY/sGQ9
f2/m8r+d4/5T1srHP2+rrBbsWPG/6HSiD+iSyT88toppBMzvvxqLUAKdT8s/
udX7Luen7L9udA/xs0XNPyrBDit+kum/oDTaGMhFzz98fnQ0SLLmv9z32s+f
mdA/7PsZx8iT478Xu+JxHq3RPzxLEmd8quC/zuyFh9W00j9WtZQgzQXbv+e8
kyq32NM/HWxI4AnU1L8LMK04VvzUP0mNQ3VZGc6/3a+cpdEP1j/QQvVOeZHB
v8GFCCMAPdc/Yv/Id5V5p78BOhXYYlfYPy5NJuJ2Z6Y/u572Yj1s2T/2ZQaq
RgvCP9G77MFkl9o/IPE3ZuOnzT+fg0bBWazbP+g9tf7SHtU/wau7PfHU3D9X
6wrdS0zbPzVO8Odn890/g3pdUK+H4D/lDNWVgPnePzy/9SiCp+M/SEbebqkH
4D8VMjv0IZLmP2O1QCv8heA/+djeiA1u6T+J8XLBav7gP7+/QpRCiOw/i+n1
Swx94T+l1FOSRG3vP4npG8U57+E/tpSSA0hI8T/QFbFkiWbiPyrWUTdUv/I/
XxjKCa7R4j+jMcBPBi/0P8vK5h2yNuM/Da2OI9299T8Vl7GLxZ/jP4e/s3Aa
Mvc/ioSK26n94z/y8Th5fMX4P0GbRwXxXuQ/Yz5tZoRR+j/jl9sOCbrkP+Qh
+Mzywvs/wKd4cjAL5T9VJePuhVP9P/Let0IpX+U/1r8kin/J/j/eMG1K7Knl
Py66CoUPHABAm9d4NfPv5T9pJLOi8eIAQEPhz3RuOOY/LNoG/YacAUAuZsxn
8HjmPygfz6fDnwFAgNsa0Ql65j8lZJdSAKMBQPueOQEje+Y/Hu4nqHmpAUCU
Jhu2VH3mPxACSVNstgFA+aDTc7WB5j/0KYupUdABQEV2QkpsiuY/vXkPVhwE
AkC8YCW8r5vmP7q+1wBZBwJA+SwqGMKc5j+2A6CrlQoCQN8XljzUneY/sI0w
AQ8RAkCh29Xe95/mP6KhUawBHgJA9dZWijyk5j+GyZMC5zcCQEeMaIi7rOY/
gg5crSM7AkA85clwyq3mP39TJFhgPgJA7xhcItmu5j943bSt2UQCQAFUReH1
sOY/avHVWMxRAkAsqIrPLLXmP2Y2ngMJVQJAXG/SAjq25j9je2auRVgCQDV2
r/9Gt+Y/XAX3A79eAkAeXFtWYLnmP1hKv677YQJAdkRDsGy65j9Vj4dZOGUC
QPV+8tN4u+Y/UtRPBHVoAkDZjHXBhLzmP04ZGK+xawJA+u3YeJC95j/4SHAi

          "]]},
        Annotation[#, "Charting`Private`Tag#1"]& ]}, {}},
     {"WolframDynamicHighlight", <|
      "Label" -> {"XYLabel"}, "Ball" -> {"InterpolatedBall"}|>}], 
    StyleBox[
     DynamicBox[(Charting`HighlightActionBox["DynamicHighlight", {}, 
       Slot["HighlightElements"], 
       Slot["LayoutOptions"], 
       Slot["Meta"], 
       Charting`HighlightActionFunction["DynamicHighlight", {{{{}, {}, 
           Annotation[{
             Directive[
              Opacity[1.], 
              RGBColor[0.24, 0.6, 0.8], 
              AbsoluteThickness[2]], 
             Line[CompressedData["
1:eJwB4QQe+yFib1JlAgAAAE0AAAACAAAATRkYr7FrAsBoKI5OvpiyP26Ivy7N
aALATSV14dKesj+Q92au6GUCwJl13DrppLI/1NW1rR9gAsCCO7BCG7GyP1qS
U6yNVALAnuAIsZTJsj9mC4+paT0CwEf8V13d+rI/fv0FpCEPAsB3GXWayF6z
P6/h85iRsgHAhryGxxsstD8Zmh8l3+kAwJODid42A7Y/+wagdHkuAMAb6ccY
d9y3P7PNkaOB7f6/AxHa0i3NuT+AbYOi6179v4eL/CsoDrw/PXYeKO/q+79B
mOh8xE2+PwlfWfLNV/q/fTLTSqtzwD/PLeXXBsz4v2IqcCMN0ME/hWUaRNla
979hHRNKuSjDP0p97/SGyvW/UAszfTG0xD8A/m0szlT0v9iDiTDUOcY/sGQ9
f2/m8r+d4/5T1srHP2+rrBbsWPG/6HSiD+iSyT88toppBMzvvxqLUAKdT8s/
udX7Luen7L9udA/xs0XNPyrBDit+kum/oDTaGMhFzz98fnQ0SLLmv9z32s+f
mdA/7PsZx8iT478Xu+JxHq3RPzxLEmd8quC/zuyFh9W00j9WtZQgzQXbv+e8
kyq32NM/HWxI4AnU1L8LMK04VvzUP0mNQ3VZGc6/3a+cpdEP1j/QQvVOeZHB
v8GFCCMAPdc/Yv/Id5V5p78BOhXYYlfYPy5NJuJ2Z6Y/u572Yj1s2T/2ZQaq
RgvCP9G77MFkl9o/IPE3ZuOnzT+fg0bBWazbP+g9tf7SHtU/wau7PfHU3D9X
6wrdS0zbPzVO8Odn890/g3pdUK+H4D/lDNWVgPnePzy/9SiCp+M/SEbebqkH
4D8VMjv0IZLmP2O1QCv8heA/+djeiA1u6T+J8XLBav7gP7+/QpRCiOw/i+n1
Swx94T+l1FOSRG3vP4npG8U57+E/tpSSA0hI8T/QFbFkiWbiPyrWUTdUv/I/
XxjKCa7R4j+jMcBPBi/0P8vK5h2yNuM/Da2OI9299T8Vl7GLxZ/jP4e/s3Aa
Mvc/ioSK26n94z/y8Th5fMX4P0GbRwXxXuQ/Yz5tZoRR+j/jl9sOCbrkP+Qh
+Mzywvs/wKd4cjAL5T9VJePuhVP9P/Let0IpX+U/1r8kin/J/j/eMG1K7Knl
Py66CoUPHABAm9d4NfPv5T9pJLOi8eIAQEPhz3RuOOY/LNoG/YacAUAuZsxn
8HjmPygfz6fDnwFAgNsa0Ql65j8lZJdSAKMBQPueOQEje+Y/Hu4nqHmpAUCU
Jhu2VH3mPxACSVNstgFA+aDTc7WB5j/0KYupUdABQEV2QkpsiuY/vXkPVhwE
AkC8YCW8r5vmP7q+1wBZBwJA+SwqGMKc5j+2A6CrlQoCQN8XljzUneY/sI0w
AQ8RAkCh29Xe95/mP6KhUawBHgJA9dZWijyk5j+GyZMC5zcCQEeMaIi7rOY/
gg5crSM7AkA85clwyq3mP39TJFhgPgJA7xhcItmu5j943bSt2UQCQAFUReH1
sOY/avHVWMxRAkAsqIrPLLXmP2Y2ngMJVQJAXG/SAjq25j9je2auRVgCQDV2
r/9Gt+Y/XAX3A79eAkAeXFtWYLnmP1hKv677YQJAdkRDsGy65j9Vj4dZOGUC
QPV+8tN4u+Y/UtRPBHVoAkDZjHXBhLzmP04ZGK+xawJA+u3YeJC95j/4SHAi

              "]]}, "Charting`Private`Tag#1"]}}, {}}, <|
        "HighlightElements" -> <|
          "Label" -> {"XYLabel"}, "Ball" -> {"InterpolatedBall"}|>, 
         "LayoutOptions" -> <|
          "PanelPlotLayout" -> <||>, 
           "PlotRange" -> {{-2.3025849990109806`, 2.302584999010981}, {0., 
            1.}}, "Frame" -> {{False, False}, {False, False}}, 
           "AxesOrigin" -> {-2.3985260406364324`, 0}, 
           "ImageSize" -> {360, 360/GoldenRatio}, "Axes" -> {True, True}, 
           "LabelStyle" -> {}, "AspectRatio" -> GoldenRatio^(-1), 
           "DefaultStyle" -> {
             Directive[
              Opacity[1.], 
              RGBColor[0.24, 0.6, 0.8], 
              AbsoluteThickness[2]]}, 
           "HighlightLabelingFunctions" -> <|"CoordinatesToolOptions" -> ({
               (Exp[#]& )[
                Part[#, 1]], 
               (Identity[#]& )[
                Part[#, 2]]}& ), 
             "ScalingFunctions" -> {{Log, Exp}, {Identity, Identity}}|>, 
           "Primitives" -> {}, "GCFlag" -> False|>, 
         "Meta" -> <|
          "DefaultHighlight" -> {"Dynamic", None}, "Index" -> {}, "Function" -> 
           Plot, "GroupHighlight" -> False|>|>]]& )[<|
       "HighlightElements" -> <|
         "Label" -> {"XYLabel"}, "Ball" -> {"InterpolatedBall"}|>, 
        "LayoutOptions" -> <|
         "PanelPlotLayout" -> <||>, 
          "PlotRange" -> {{-2.3025849990109806`, 2.302584999010981}, {0., 
           1.}}, "Frame" -> {{False, False}, {False, False}}, 
          "AxesOrigin" -> {-2.3985260406364324`, 0}, 
          "ImageSize" -> {360, 360/GoldenRatio}, "Axes" -> {True, True}, 
          "LabelStyle" -> {}, "AspectRatio" -> GoldenRatio^(-1), 
          "DefaultStyle" -> {
            Directive[
             Opacity[1.], 
             RGBColor[0.24, 0.6, 0.8], 
             AbsoluteThickness[2]]}, 
          "HighlightLabelingFunctions" -> <|"CoordinatesToolOptions" -> ({
              (Exp[#]& )[
               Part[#, 1]], 
              (Identity[#]& )[
               Part[#, 2]]}& ), 
            "ScalingFunctions" -> {{Log, Exp}, {Identity, Identity}}|>, 
          "Primitives" -> {}, "GCFlag" -> False|>, 
        "Meta" -> <|
         "DefaultHighlight" -> {"Dynamic", None}, "Index" -> {}, "Function" -> 
          Plot, "GroupHighlight" -> False|>|>],
      ImageSizeCache->{{4.503599627370496*^15, -4.503599627370496*^15}, {
       4.503599627370496*^15, -4.503599627370496*^15}}],
     Selectable->False]},
   Annotation[{{{{}, {}, 
       Annotation[{
         Directive[
          Opacity[1.], 
          RGBColor[0.24, 0.6, 0.8], 
          AbsoluteThickness[2]], 
         Line[CompressedData["
1:eJwB4QQe+yFib1JlAgAAAE0AAAACAAAATRkYr7FrAsBoKI5OvpiyP26Ivy7N
aALATSV14dKesj+Q92au6GUCwJl13DrppLI/1NW1rR9gAsCCO7BCG7GyP1qS
U6yNVALAnuAIsZTJsj9mC4+paT0CwEf8V13d+rI/fv0FpCEPAsB3GXWayF6z
P6/h85iRsgHAhryGxxsstD8Zmh8l3+kAwJODid42A7Y/+wagdHkuAMAb6ccY
d9y3P7PNkaOB7f6/AxHa0i3NuT+AbYOi6179v4eL/CsoDrw/PXYeKO/q+79B
mOh8xE2+PwlfWfLNV/q/fTLTSqtzwD/PLeXXBsz4v2IqcCMN0ME/hWUaRNla
979hHRNKuSjDP0p97/SGyvW/UAszfTG0xD8A/m0szlT0v9iDiTDUOcY/sGQ9
f2/m8r+d4/5T1srHP2+rrBbsWPG/6HSiD+iSyT88toppBMzvvxqLUAKdT8s/
udX7Luen7L9udA/xs0XNPyrBDit+kum/oDTaGMhFzz98fnQ0SLLmv9z32s+f
mdA/7PsZx8iT478Xu+JxHq3RPzxLEmd8quC/zuyFh9W00j9WtZQgzQXbv+e8
kyq32NM/HWxI4AnU1L8LMK04VvzUP0mNQ3VZGc6/3a+cpdEP1j/QQvVOeZHB
v8GFCCMAPdc/Yv/Id5V5p78BOhXYYlfYPy5NJuJ2Z6Y/u572Yj1s2T/2ZQaq
RgvCP9G77MFkl9o/IPE3ZuOnzT+fg0bBWazbP+g9tf7SHtU/wau7PfHU3D9X
6wrdS0zbPzVO8Odn890/g3pdUK+H4D/lDNWVgPnePzy/9SiCp+M/SEbebqkH
4D8VMjv0IZLmP2O1QCv8heA/+djeiA1u6T+J8XLBav7gP7+/QpRCiOw/i+n1
Swx94T+l1FOSRG3vP4npG8U57+E/tpSSA0hI8T/QFbFkiWbiPyrWUTdUv/I/
XxjKCa7R4j+jMcBPBi/0P8vK5h2yNuM/Da2OI9299T8Vl7GLxZ/jP4e/s3Aa
Mvc/ioSK26n94z/y8Th5fMX4P0GbRwXxXuQ/Yz5tZoRR+j/jl9sOCbrkP+Qh
+Mzywvs/wKd4cjAL5T9VJePuhVP9P/Let0IpX+U/1r8kin/J/j/eMG1K7Knl
Py66CoUPHABAm9d4NfPv5T9pJLOi8eIAQEPhz3RuOOY/LNoG/YacAUAuZsxn
8HjmPygfz6fDnwFAgNsa0Ql65j8lZJdSAKMBQPueOQEje+Y/Hu4nqHmpAUCU
Jhu2VH3mPxACSVNstgFA+aDTc7WB5j/0KYupUdABQEV2QkpsiuY/vXkPVhwE
AkC8YCW8r5vmP7q+1wBZBwJA+SwqGMKc5j+2A6CrlQoCQN8XljzUneY/sI0w
AQ8RAkCh29Xe95/mP6KhUawBHgJA9dZWijyk5j+GyZMC5zcCQEeMaIi7rOY/
gg5crSM7AkA85clwyq3mP39TJFhgPgJA7xhcItmu5j943bSt2UQCQAFUReH1
sOY/avHVWMxRAkAsqIrPLLXmP2Y2ngMJVQJAXG/SAjq25j9je2auRVgCQDV2
r/9Gt+Y/XAX3A79eAkAeXFtWYLnmP1hKv677YQJAdkRDsGy65j9Vj4dZOGUC
QPV+8tN4u+Y/UtRPBHVoAkDZjHXBhLzmP04ZGK+xawJA+u3YeJC95j/4SHAi

          "]]}, "Charting`Private`Tag#1"]}}, {}}, <|
    "HighlightElements" -> <|
      "Label" -> {"XYLabel"}, "Ball" -> {"InterpolatedBall"}|>, 
     "LayoutOptions" -> <|
      "PanelPlotLayout" -> <||>, 
       "PlotRange" -> {{-2.3025849990109806`, 2.302584999010981}, {0., 1.}}, 
       "Frame" -> {{False, False}, {False, False}}, 
       "AxesOrigin" -> {-2.3985260406364324`, 0}, 
       "ImageSize" -> {360, 360/GoldenRatio}, "Axes" -> {True, True}, 
       "LabelStyle" -> {}, "AspectRatio" -> GoldenRatio^(-1), "DefaultStyle" -> {
         Directive[
          Opacity[1.], 
          RGBColor[0.24, 0.6, 0.8], 
          AbsoluteThickness[2]]}, 
       "HighlightLabelingFunctions" -> <|"CoordinatesToolOptions" -> ({
           (Exp[#]& )[
            Part[#, 1]], 
           (Identity[#]& )[
            Part[#, 2]]}& ), 
         "ScalingFunctions" -> {{Log, Exp}, {Identity, Identity}}|>, 
       "Primitives" -> {}, "GCFlag" -> False|>, 
     "Meta" -> <|
      "DefaultHighlight" -> {"Dynamic", None}, "Index" -> {}, "Function" -> 
       Plot, "GroupHighlight" -> False|>|>, "DynamicHighlight"]],
  AspectRatio->NCache[GoldenRatio^(-1), 0.6180339887498948],
  Axes->{True, True},
  AxesLabel->{None, None},
  AxesOrigin->{-2.3985260406364324`, 0},
  DefaultBaseStyle->{"PlotGraphics", "Graphics"},
  DisplayFunction->Identity,
  Frame->{{False, False}, {False, False}},
  FrameLabel->{{None, None}, {None, None}},
  FrameTicks->{{Automatic, Automatic}, {
     Charting`ScaledTicks[{Log, Exp}, {Log, Exp}, "Nice", WorkingPrecision -> 
      MachinePrecision, RotateLabel -> 0], 
     Charting`ScaledFrameTicks[{Log, Exp}]}},
  GridLines->{None, None},
  GridLinesStyle->Directive[
    GrayLevel[0.5, 0.4]],
  ImagePadding->All,
  Method->{
   "DefaultBoundaryStyle" -> Automatic, 
    "DefaultGraphicsInteraction" -> {
     "Version" -> 1.2, "TrackMousePosition" -> {True, False}, 
      "Effects" -> {
       "Highlight" -> {"ratio" -> 2}, "HighlightPoint" -> {"ratio" -> 2}, 
        "Droplines" -> {
         "freeformCursorMode" -> True, 
          "placement" -> {"x" -> "All", "y" -> "None"}}}}, "DefaultMeshStyle" -> 
    AbsolutePointSize[6], "ScalingFunctions" -> None, 
    "CoordinatesToolOptions" -> {"DisplayFunction" -> ({
        (Exp[#]& )[
         Part[#, 1]], 
        (Identity[#]& )[
         Part[#, 2]]}& ), "CopiedValueFunction" -> ({
        (Exp[#]& )[
         Part[#, 1]], 
        (Identity[#]& )[
         Part[#, 2]]}& )}},
  PlotInteractivity:>True,
  PlotRange->{{-2.3025849990109806`, 2.302584999010981}, {0., 1.}},
  PlotRangeClipping->True,
  PlotRangePadding->{{
     Scaled[0.02], 
     Scaled[0.02]}, {0, 0}},
  Ticks->{
    Charting`ScaledTicks[{Log, Exp}, {Log, Exp}, "Nice", WorkingPrecision -> 
     MachinePrecision, RotateLabel -> 0], Automatic}]], "Output",
 CellChangeTimes->{{3.951790440129175*^9, 3.9517904580290213`*^9}, {
   3.951791021947843*^9, 3.951791028963756*^9}, 3.952662470837926*^9, 
   3.964144612409705*^9},
 CellLabel->"Out[90]=",ExpressionUUID->"14798018-0069-4c84-8d2d-cb4cebf45098"]
}, Open  ]],

Cell[CellGroupData[{

Cell[BoxData[
 RowBox[{"Export", "[", 
  RowBox[{"\"\<affgaussintquasi-R-loglinear-gamma2.eps\>\"", ",", "%"}], 
  "]"}]], "Input",
 CellChangeTimes->{{3.951791024590193*^9, 3.9517910260533657`*^9}},
 CellLabel->"In[91]:=",ExpressionUUID->"2e71a817-97e6-4a31-b500-7e60737844e0"],

Cell[BoxData["\<\"affgaussintquasi-R-loglinear-gamma2.eps\"\>"], "Output",
 CellChangeTimes->{3.951790559691061*^9, 3.9517910304996147`*^9, 
  3.952662472661749*^9, 3.964144612550641*^9},
 CellLabel->"Out[91]=",ExpressionUUID->"092991e1-8023-4744-980f-8c8d483b373a"]
}, Open  ]],

Cell[CellGroupData[{

Cell[BoxData[
 RowBox[{"LogLinearPlot", "[", 
  RowBox[{
   RowBox[{
    RowBox[{"NIntegrate", "[", 
     RowBox[{
      RowBox[{
       RowBox[{"Sqrt", "[", 
        RowBox[{"intquasiquadsel2C", " ", "/.", 
         RowBox[{"{", 
          RowBox[{"gamma", "->", 
           RowBox[{"Sqrt", "[", "2", "]"}]}], "}"}]}], "]"}], " ", 
       RowBox[{"Cos", "[", 
        RowBox[{"2", " ", "theta"}], "]"}]}], ",", 
      RowBox[{"{", 
       RowBox[{"theta", ",", 
        RowBox[{
         RowBox[{"-", "Pi"}], "/", "2"}], ",", 
        RowBox[{"Pi", "/", "2"}]}], "}"}]}], "]"}], "/", 
    RowBox[{"NIntegrate", "[", 
     RowBox[{
      RowBox[{"Sqrt", "[", 
       RowBox[{"intquasiquadsel2C", " ", "/.", 
        RowBox[{"{", 
         RowBox[{"gamma", "->", 
          RowBox[{"Sqrt", "[", "2", "]"}]}], "}"}]}], "]"}], ",", 
      RowBox[{"{", 
       RowBox[{"theta", ",", 
        RowBox[{
         RowBox[{"-", "Pi"}], "/", "2"}], ",", 
        RowBox[{"Pi", "/", "2"}]}], "}"}]}], "]"}]}], ",", 
   RowBox[{"{", 
    RowBox[{"kappa", ",", "0.1", ",", "10"}], "}"}], ",", 
   RowBox[{"PlotRange", "->", 
    RowBox[{"{", 
     RowBox[{"0", ",", "1"}], "}"}]}]}], "]"}]], "Input",
 CellChangeTimes->{{3.9517910390117826`*^9, 3.9517910530961733`*^9}},
 CellLabel->"In[92]:=",ExpressionUUID->"e240dcc6-80f4-4415-96a0-420db5c75cdd"],

Cell[BoxData[
 GraphicsBox[
  InterpretationBox[{
    TagBox[{{{}, {}, 
       TagBox[
        {RGBColor[0.24, 0.6, 0.8], AbsoluteThickness[2], Opacity[1.], 
         LineBox[CompressedData["
1:eJwllHk41HkcgGd+mJaS3a3dJzbHFLsW6SJso8/3we4zFDU5okU5o+jaDtci
1vGoSQbLIylq3YPGUQnfUaF2Z5C7hGH4drA01lXj2J7dP97n/ff962V6nzro
R9FoNPtP/Gf1DeV3T1BCnkfKjH66AE4mYmNxACUUDx33Yl0XwLV5/7I3fpSw
nfVLGidXAF3d1Xzto5TwTliawyW+AA7zHEu5TpTwumKV5lyTAPxXJxcFWlLC
zDsmEabzAohcUrrDVKOE7+ukQ6o/V0L58D+ZKQK68GGm9MgP+lWgnqWtN/SW
JmwPsWIsLVeDnHHrXKgxTdihe5pNeu9BpTjl9qW/l7HZziZrePoAooNj88Y9
l7B01GR122d1YHlBS3/qnRzbnBU10dkNoHzEbVp86CNekyPy4J4WQtuWsV6G
aAHb9qZ5VYgaIc5Pw+bF4Xm8jBlyLb3HYPfr1Ez8n7M4v9XCjVPxBGjLwUat
TjP4g+dZ7QrTZqjwtYw6RaZxoUHZgeDmFjhVUvr1hKsMJ+/sGdt+9RmwapIC
FUVTeLaJtZJt9xc86JYbvy6YwHNiJQdvJAaDxrWGkby3+Iy7lY0eaoOIyHMm
bAHBmYMPnQp/b4cJuXrL01QpdoFrLUtFz4G198tjEcUS7JGF+q7e7QCX6jQd
sVI/blhltInd3QmaQWyJclcXHtqk0Cdc6AJbrvV5N/VW7PDuHU1jTQ+0W806
hKY0YsOkXB89i17wXnl6MT20AOeqdGYFOvaBsf23IxeO5YN9p+Y9/YAXMOfH
KP5p9SOITI4NME19CToyM39pgRj21b0vWV/YD28sq5c7tLphQvnDvsz2V3Bo
XGVg775+qGFeCliZHIDYMI8D5QkS+Fhcb6o6OwgsPKsfUyCFhKM6r04oSeCr
HbtnmDwCnDN+/XWxEvjQN5ioevIt5G83CjdclADGVmlWiROwtcV8pjVsGP7o
cuTZBE+BRNQ8sTIxDDVpPAU2WwbpbLt1zr4jYNDDMXPC0xDNTfSJbhuB29uF
+xlbZyCkJ97uiokUVPlXNw/Uz8JiNiey6ManDlx5WmPHPIwGFCxmyKUwLTMP
jWhaAJ2wOMNx91Hw2RPs/xvnI1jUXulRuz8Ko8wF0fQjOVgkv8qyVh4DZz3p
ZJzjEnRUZbjYeYxBD9ZNinq2DKn7mys1CsfAuFYlTm0jDdXHCMaMJ8cgULcy
TzZCQ3xz3+L7uwgYvWQsxWfTUcy2+i3siwT0tdsKHt+kI65BbKdXCAE934yD
tNt0lLR2AwoPJaA1+V1haBEdsa4NB/PDCXxO2ToG1dBRjpGrplo0gZnvLxdx
2umo3GWupyWRQH2omstGRQpltPeqqmURqG3opbmtotDlXd/kM68TqFG4VZKu
QiEm9zHDJJtABXcbXe0LCsnjzjNdcwjk5XJK6VoU0q/F9TfyCMQ/S6Vem1Fo
lsiytUoIxKx152/eTaEoo6DGLaUEohx1XY/uodA0Xl/O4hMIGajiv7ChUMPi
JuJWTuC4rNtVxKGQdh3vSUolAf9dOQrKzhQqOja482YVAZ9w/7IfXSm0LrMu
qLSagLvSvAL2pJBOkvfu5nsEXO1wmdyLQtjW+nnHfQLOyQlu5n4UMkp6s23o
AYGDXfsVzwdQiGrxPDxeS8Dh/3+hxDCB/fxDAv8ClP9rJA==
          "]]},
        Annotation[#, "Charting`Private`Tag#1"]& ]}, {}},
     {"WolframDynamicHighlight", <|
      "Label" -> {"XYLabel"}, "Ball" -> {"InterpolatedBall"}|>}], 
    StyleBox[
     DynamicBox[(Charting`HighlightActionBox["DynamicHighlight", {}, 
       Slot["HighlightElements"], 
       Slot["LayoutOptions"], 
       Slot["Meta"], 
       Charting`HighlightActionFunction["DynamicHighlight", {{{{}, {}, 
           Annotation[{
             Directive[
              Opacity[1.], 
              RGBColor[0.24, 0.6, 0.8], 
              AbsoluteThickness[2]], 
             Line[CompressedData["
1:eJwllHk41HkcgGd+mJaS3a3dJzbHFLsW6SJso8/3we4zFDU5okU5o+jaDtci
1vGoSQbLIylq3YPGUQnfUaF2Z5C7hGH4drA01lXj2J7dP97n/ff962V6nzro
R9FoNPtP/Gf1DeV3T1BCnkfKjH66AE4mYmNxACUUDx33Yl0XwLV5/7I3fpSw
nfVLGidXAF3d1Xzto5TwTliawyW+AA7zHEu5TpTwumKV5lyTAPxXJxcFWlLC
zDsmEabzAohcUrrDVKOE7+ukQ6o/V0L58D+ZKQK68GGm9MgP+lWgnqWtN/SW
JmwPsWIsLVeDnHHrXKgxTdihe5pNeu9BpTjl9qW/l7HZziZrePoAooNj88Y9
l7B01GR122d1YHlBS3/qnRzbnBU10dkNoHzEbVp86CNekyPy4J4WQtuWsV6G
aAHb9qZ5VYgaIc5Pw+bF4Xm8jBlyLb3HYPfr1Ez8n7M4v9XCjVPxBGjLwUat
TjP4g+dZ7QrTZqjwtYw6RaZxoUHZgeDmFjhVUvr1hKsMJ+/sGdt+9RmwapIC
FUVTeLaJtZJt9xc86JYbvy6YwHNiJQdvJAaDxrWGkby3+Iy7lY0eaoOIyHMm
bAHBmYMPnQp/b4cJuXrL01QpdoFrLUtFz4G198tjEcUS7JGF+q7e7QCX6jQd
sVI/blhltInd3QmaQWyJclcXHtqk0Cdc6AJbrvV5N/VW7PDuHU1jTQ+0W806
hKY0YsOkXB89i17wXnl6MT20AOeqdGYFOvaBsf23IxeO5YN9p+Y9/YAXMOfH
KP5p9SOITI4NME19CToyM39pgRj21b0vWV/YD28sq5c7tLphQvnDvsz2V3Bo
XGVg775+qGFeCliZHIDYMI8D5QkS+Fhcb6o6OwgsPKsfUyCFhKM6r04oSeCr
HbtnmDwCnDN+/XWxEvjQN5ioevIt5G83CjdclADGVmlWiROwtcV8pjVsGP7o
cuTZBE+BRNQ8sTIxDDVpPAU2WwbpbLt1zr4jYNDDMXPC0xDNTfSJbhuB29uF
+xlbZyCkJ97uiokUVPlXNw/Uz8JiNiey6ManDlx5WmPHPIwGFCxmyKUwLTMP
jWhaAJ2wOMNx91Hw2RPs/xvnI1jUXulRuz8Ko8wF0fQjOVgkv8qyVh4DZz3p
ZJzjEnRUZbjYeYxBD9ZNinq2DKn7mys1CsfAuFYlTm0jDdXHCMaMJ8cgULcy
TzZCQ3xz3+L7uwgYvWQsxWfTUcy2+i3siwT0tdsKHt+kI65BbKdXCAE934yD
tNt0lLR2AwoPJaA1+V1haBEdsa4NB/PDCXxO2ToG1dBRjpGrplo0gZnvLxdx
2umo3GWupyWRQH2omstGRQpltPeqqmURqG3opbmtotDlXd/kM68TqFG4VZKu
QiEm9zHDJJtABXcbXe0LCsnjzjNdcwjk5XJK6VoU0q/F9TfyCMQ/S6Vem1Fo
lsiytUoIxKx152/eTaEoo6DGLaUEohx1XY/uodA0Xl/O4hMIGajiv7ChUMPi
JuJWTuC4rNtVxKGQdh3vSUolAf9dOQrKzhQqOja482YVAZ9w/7IfXSm0LrMu
qLSagLvSvAL2pJBOkvfu5nsEXO1wmdyLQtjW+nnHfQLOyQlu5n4UMkp6s23o
AYGDXfsVzwdQiGrxPDxeS8Dh/3+hxDCB/fxDAv8ClP9rJA==
              "]]}, "Charting`Private`Tag#1"]}}, {}}, <|
        "HighlightElements" -> <|
          "Label" -> {"XYLabel"}, "Ball" -> {"InterpolatedBall"}|>, 
         "LayoutOptions" -> <|
          "PanelPlotLayout" -> <||>, 
           "PlotRange" -> {{-2.3025849990109806`, 2.302584999010981}, {0., 
            1.}}, "Frame" -> {{False, False}, {False, False}}, 
           "AxesOrigin" -> {-2.3985260406364324`, 0}, 
           "ImageSize" -> {360, 360/GoldenRatio}, "Axes" -> {True, True}, 
           "LabelStyle" -> {}, "AspectRatio" -> GoldenRatio^(-1), 
           "DefaultStyle" -> {
             Directive[
              Opacity[1.], 
              RGBColor[0.24, 0.6, 0.8], 
              AbsoluteThickness[2]]}, 
           "HighlightLabelingFunctions" -> <|"CoordinatesToolOptions" -> ({
               (Exp[#]& )[
                Part[#, 1]], 
               (Identity[#]& )[
                Part[#, 2]]}& ), 
             "ScalingFunctions" -> {{Log, Exp}, {Identity, Identity}}|>, 
           "Primitives" -> {}, "GCFlag" -> False|>, 
         "Meta" -> <|
          "DefaultHighlight" -> {"Dynamic", None}, "Index" -> {}, "Function" -> 
           Plot, "GroupHighlight" -> False|>|>]]& )[<|
       "HighlightElements" -> <|
         "Label" -> {"XYLabel"}, "Ball" -> {"InterpolatedBall"}|>, 
        "LayoutOptions" -> <|
         "PanelPlotLayout" -> <||>, 
          "PlotRange" -> {{-2.3025849990109806`, 2.302584999010981}, {0., 
           1.}}, "Frame" -> {{False, False}, {False, False}}, 
          "AxesOrigin" -> {-2.3985260406364324`, 0}, 
          "ImageSize" -> {360, 360/GoldenRatio}, "Axes" -> {True, True}, 
          "LabelStyle" -> {}, "AspectRatio" -> GoldenRatio^(-1), 
          "DefaultStyle" -> {
            Directive[
             Opacity[1.], 
             RGBColor[0.24, 0.6, 0.8], 
             AbsoluteThickness[2]]}, 
          "HighlightLabelingFunctions" -> <|"CoordinatesToolOptions" -> ({
              (Exp[#]& )[
               Part[#, 1]], 
              (Identity[#]& )[
               Part[#, 2]]}& ), 
            "ScalingFunctions" -> {{Log, Exp}, {Identity, Identity}}|>, 
          "Primitives" -> {}, "GCFlag" -> False|>, 
        "Meta" -> <|
         "DefaultHighlight" -> {"Dynamic", None}, "Index" -> {}, "Function" -> 
          Plot, "GroupHighlight" -> False|>|>],
      ImageSizeCache->{{4.503599627370496*^15, -4.503599627370496*^15}, {
       4.503599627370496*^15, -4.503599627370496*^15}}],
     Selectable->False]},
   Annotation[{{{{}, {}, 
       Annotation[{
         Directive[
          Opacity[1.], 
          RGBColor[0.24, 0.6, 0.8], 
          AbsoluteThickness[2]], 
         Line[CompressedData["
1:eJwllHk41HkcgGd+mJaS3a3dJzbHFLsW6SJso8/3we4zFDU5okU5o+jaDtci
1vGoSQbLIylq3YPGUQnfUaF2Z5C7hGH4drA01lXj2J7dP97n/ff962V6nzro
R9FoNPtP/Gf1DeV3T1BCnkfKjH66AE4mYmNxACUUDx33Yl0XwLV5/7I3fpSw
nfVLGidXAF3d1Xzto5TwTliawyW+AA7zHEu5TpTwumKV5lyTAPxXJxcFWlLC
zDsmEabzAohcUrrDVKOE7+ukQ6o/V0L58D+ZKQK68GGm9MgP+lWgnqWtN/SW
JmwPsWIsLVeDnHHrXKgxTdihe5pNeu9BpTjl9qW/l7HZziZrePoAooNj88Y9
l7B01GR122d1YHlBS3/qnRzbnBU10dkNoHzEbVp86CNekyPy4J4WQtuWsV6G
aAHb9qZ5VYgaIc5Pw+bF4Xm8jBlyLb3HYPfr1Ez8n7M4v9XCjVPxBGjLwUat
TjP4g+dZ7QrTZqjwtYw6RaZxoUHZgeDmFjhVUvr1hKsMJ+/sGdt+9RmwapIC
FUVTeLaJtZJt9xc86JYbvy6YwHNiJQdvJAaDxrWGkby3+Iy7lY0eaoOIyHMm
bAHBmYMPnQp/b4cJuXrL01QpdoFrLUtFz4G198tjEcUS7JGF+q7e7QCX6jQd
sVI/blhltInd3QmaQWyJclcXHtqk0Cdc6AJbrvV5N/VW7PDuHU1jTQ+0W806
hKY0YsOkXB89i17wXnl6MT20AOeqdGYFOvaBsf23IxeO5YN9p+Y9/YAXMOfH
KP5p9SOITI4NME19CToyM39pgRj21b0vWV/YD28sq5c7tLphQvnDvsz2V3Bo
XGVg775+qGFeCliZHIDYMI8D5QkS+Fhcb6o6OwgsPKsfUyCFhKM6r04oSeCr
HbtnmDwCnDN+/XWxEvjQN5ioevIt5G83CjdclADGVmlWiROwtcV8pjVsGP7o
cuTZBE+BRNQ8sTIxDDVpPAU2WwbpbLt1zr4jYNDDMXPC0xDNTfSJbhuB29uF
+xlbZyCkJ97uiokUVPlXNw/Uz8JiNiey6ManDlx5WmPHPIwGFCxmyKUwLTMP
jWhaAJ2wOMNx91Hw2RPs/xvnI1jUXulRuz8Ko8wF0fQjOVgkv8qyVh4DZz3p
ZJzjEnRUZbjYeYxBD9ZNinq2DKn7mys1CsfAuFYlTm0jDdXHCMaMJ8cgULcy
TzZCQ3xz3+L7uwgYvWQsxWfTUcy2+i3siwT0tdsKHt+kI65BbKdXCAE934yD
tNt0lLR2AwoPJaA1+V1haBEdsa4NB/PDCXxO2ToG1dBRjpGrplo0gZnvLxdx
2umo3GWupyWRQH2omstGRQpltPeqqmURqG3opbmtotDlXd/kM68TqFG4VZKu
QiEm9zHDJJtABXcbXe0LCsnjzjNdcwjk5XJK6VoU0q/F9TfyCMQ/S6Vem1Fo
lsiytUoIxKx152/eTaEoo6DGLaUEohx1XY/uodA0Xl/O4hMIGajiv7ChUMPi
JuJWTuC4rNtVxKGQdh3vSUolAf9dOQrKzhQqOja482YVAZ9w/7IfXSm0LrMu
qLSagLvSvAL2pJBOkvfu5nsEXO1wmdyLQtjW+nnHfQLOyQlu5n4UMkp6s23o
AYGDXfsVzwdQiGrxPDxeS8Dh/3+hxDCB/fxDAv8ClP9rJA==
          "]]}, "Charting`Private`Tag#1"]}}, {}}, <|
    "HighlightElements" -> <|
      "Label" -> {"XYLabel"}, "Ball" -> {"InterpolatedBall"}|>, 
     "LayoutOptions" -> <|
      "PanelPlotLayout" -> <||>, 
       "PlotRange" -> {{-2.3025849990109806`, 2.302584999010981}, {0., 1.}}, 
       "Frame" -> {{False, False}, {False, False}}, 
       "AxesOrigin" -> {-2.3985260406364324`, 0}, 
       "ImageSize" -> {360, 360/GoldenRatio}, "Axes" -> {True, True}, 
       "LabelStyle" -> {}, "AspectRatio" -> GoldenRatio^(-1), "DefaultStyle" -> {
         Directive[
          Opacity[1.], 
          RGBColor[0.24, 0.6, 0.8], 
          AbsoluteThickness[2]]}, 
       "HighlightLabelingFunctions" -> <|"CoordinatesToolOptions" -> ({
           (Exp[#]& )[
            Part[#, 1]], 
           (Identity[#]& )[
            Part[#, 2]]}& ), 
         "ScalingFunctions" -> {{Log, Exp}, {Identity, Identity}}|>, 
       "Primitives" -> {}, "GCFlag" -> False|>, 
     "Meta" -> <|
      "DefaultHighlight" -> {"Dynamic", None}, "Index" -> {}, "Function" -> 
       Plot, "GroupHighlight" -> False|>|>, "DynamicHighlight"]],
  AspectRatio->NCache[GoldenRatio^(-1), 0.6180339887498948],
  Axes->{True, True},
  AxesLabel->{None, None},
  AxesOrigin->{-2.3985260406364324`, 0},
  DefaultBaseStyle->{"PlotGraphics", "Graphics"},
  DisplayFunction->Identity,
  Frame->{{False, False}, {False, False}},
  FrameLabel->{{None, None}, {None, None}},
  FrameTicks->{{Automatic, Automatic}, {
     Charting`ScaledTicks[{Log, Exp}, {Log, Exp}, "Nice", WorkingPrecision -> 
      MachinePrecision, RotateLabel -> 0], 
     Charting`ScaledFrameTicks[{Log, Exp}]}},
  GridLines->{None, None},
  GridLinesStyle->Directive[
    GrayLevel[0.5, 0.4]],
  ImagePadding->All,
  Method->{
   "DefaultBoundaryStyle" -> Automatic, 
    "DefaultGraphicsInteraction" -> {
     "Version" -> 1.2, "TrackMousePosition" -> {True, False}, 
      "Effects" -> {
       "Highlight" -> {"ratio" -> 2}, "HighlightPoint" -> {"ratio" -> 2}, 
        "Droplines" -> {
         "freeformCursorMode" -> True, 
          "placement" -> {"x" -> "All", "y" -> "None"}}}}, "DefaultMeshStyle" -> 
    AbsolutePointSize[6], "ScalingFunctions" -> None, 
    "CoordinatesToolOptions" -> {"DisplayFunction" -> ({
        (Exp[#]& )[
         Part[#, 1]], 
        (Identity[#]& )[
         Part[#, 2]]}& ), "CopiedValueFunction" -> ({
        (Exp[#]& )[
         Part[#, 1]], 
        (Identity[#]& )[
         Part[#, 2]]}& )}},
  PlotInteractivity:>True,
  PlotRange->{{-2.3025849990109806`, 2.302584999010981}, {0., 1.}},
  PlotRangeClipping->True,
  PlotRangePadding->{{
     Scaled[0.02], 
     Scaled[0.02]}, {0, 0}},
  Ticks->{
    Charting`ScaledTicks[{Log, Exp}, {Log, Exp}, "Nice", WorkingPrecision -> 
     MachinePrecision, RotateLabel -> 0], Automatic}]], "Output",
 CellChangeTimes->{3.951791054010406*^9, 3.9526624733301077`*^9, 
  3.964144612893395*^9},
 CellLabel->"Out[92]=",ExpressionUUID->"3c942cb6-768a-4aca-872c-00f76aaf6d29"]
}, Open  ]],

Cell[CellGroupData[{

Cell[BoxData[
 RowBox[{"Export", "[", 
  RowBox[{"\"\<affgaussintquasi-R-loglinear-gammasqrt2.eps\>\"", ",", "%"}], 
  "]"}]], "Input",
 CellChangeTimes->{{3.951791063834558*^9, 3.951791064817505*^9}},
 CellLabel->"In[93]:=",ExpressionUUID->"bc061ad5-9ef8-4b5f-bcaf-19ad9103e31a"],

Cell[BoxData["\<\"affgaussintquasi-R-loglinear-gammasqrt2.eps\"\>"], "Output",
 CellChangeTimes->{3.9517910669693003`*^9, 3.952662475529904*^9, 
  3.9641446130381613`*^9},
 CellLabel->"Out[93]=",ExpressionUUID->"2936c367-4406-4b86-8f56-2fa013dd7f75"]
}, Open  ]],

Cell[CellGroupData[{

Cell[BoxData[
 RowBox[{"base4quasiquad", "=", 
  RowBox[{"Simplify", "[", 
   RowBox[{
    RowBox[{"affgauss1response", "^", "2"}], "+", 
    RowBox[{"C", " ", 
     RowBox[{"affgauss2response", "^", "2"}]}], "+", 
    RowBox[{
     RowBox[{"C", "^", "2"}], " ", 
     RowBox[{"affgauss3response", "^", "2"}]}], "+", 
    RowBox[{
     RowBox[{"C", "^", "3"}], " ", 
     RowBox[{"affgauss4response", "^", "2"}]}]}], "]"}]}]], "Input",
 CellChangeTimes->{{3.951791172613804*^9, 3.951791203304593*^9}},
 CellLabel->"In[94]:=",ExpressionUUID->"dc29c455-14d3-4de9-a661-ba3f3de8e542"],

Cell[BoxData[
 RowBox[{
  SuperscriptBox["\[ExponentialE]", 
   RowBox[{
    RowBox[{"-", 
     SuperscriptBox["omega", "2"]}], " ", 
    RowBox[{"(", 
     RowBox[{
      RowBox[{
       SuperscriptBox["sigmax", "2"], " ", 
       SuperscriptBox[
        RowBox[{"Cos", "[", "theta", "]"}], "2"]}], "+", 
      RowBox[{
       SuperscriptBox["sigmay", "2"], " ", 
       SuperscriptBox[
        RowBox[{"Sin", "[", "theta", "]"}], "2"]}]}], ")"}]}]], " ", 
  SuperscriptBox["omega", "2"], " ", 
  SuperscriptBox["sigmax", "2"], " ", 
  SuperscriptBox[
   RowBox[{"Cos", "[", "theta", "]"}], "2"], " ", 
  RowBox[{"(", 
   RowBox[{"1", "+", 
    RowBox[{
     SuperscriptBox["C", "2"], " ", 
     SuperscriptBox["omega", "4"], " ", 
     SuperscriptBox["sigmax", "4"], " ", 
     SuperscriptBox[
      RowBox[{"Cos", "[", "theta", "]"}], "4"]}]}], ")"}], " ", 
  RowBox[{"(", 
   RowBox[{
    SuperscriptBox[
     RowBox[{"Cos", "[", 
      RowBox[{"beta", "+", 
       RowBox[{"omega", " ", "x", " ", 
        RowBox[{"Cos", "[", "theta", "]"}]}], "+", 
       RowBox[{"omega", " ", "y", " ", 
        RowBox[{"Sin", "[", "theta", "]"}]}]}], "]"}], "2"], "+", 
    RowBox[{"C", " ", 
     SuperscriptBox["omega", "2"], " ", 
     SuperscriptBox["sigmax", "2"], " ", 
     SuperscriptBox[
      RowBox[{"Cos", "[", "theta", "]"}], "2"], " ", 
     SuperscriptBox[
      RowBox[{"Sin", "[", 
       RowBox[{"beta", "+", 
        RowBox[{"omega", " ", "x", " ", 
         RowBox[{"Cos", "[", "theta", "]"}]}], "+", 
        RowBox[{"omega", " ", "y", " ", 
         RowBox[{"Sin", "[", "theta", "]"}]}]}], "]"}], "2"]}]}], 
   ")"}]}]], "Output",
 CellChangeTimes->{3.951791338785879*^9, 3.951794053172367*^9, 
  3.9526624770432997`*^9, 3.9641446132174873`*^9},
 CellLabel->"Out[94]=",ExpressionUUID->"ea16cd5b-c5e3-48b2-8edc-2ed49f6abd6d"]
}, Open  ]],

Cell[CellGroupData[{

Cell[BoxData[
 RowBox[{"omegageomroot4", "=", 
  RowBox[{"Simplify", "[", 
   RowBox[{
    RowBox[{"Sqrt", "[", 
     RowBox[{"Sqrt", "[", 
      RowBox[{
       RowBox[{
        RowBox[{
         RowBox[{"(", 
          RowBox[{"omega", "/.", "omegaroot1"}], ")"}], 
         RowBox[{"(", 
          RowBox[{"omega", "/.", "omegaroot2"}], ")"}], 
         RowBox[{"(", 
          RowBox[{"omega", "/.", "omegaroot3"}], ")"}], 
         RowBox[{"(", 
          RowBox[{"omega", "/.", "omegaroot4"}], ")"}]}], "/.", 
        RowBox[{"{", 
         RowBox[{"sigmay", "->", 
          RowBox[{"kappa", " ", "sigma1"}]}], "}"}]}], "/.", 
       RowBox[{"{", 
        RowBox[{"sigmax", "->", "sigma1"}], "}"}]}], "]"}], "]"}], ",", 
    RowBox[{"Assumptions", "->", 
     RowBox[{"{", 
      RowBox[{"sigma1", ">", "0"}], "}"}]}]}], "]"}]}]], "Input",
 CellChangeTimes->{{3.951791281305991*^9, 3.951791301880898*^9}, 
   3.9517940512270412`*^9},
 CellLabel->"In[95]:=",ExpressionUUID->"d7c60224-de83-4fd1-bcf3-29fc0d065af7"],

Cell[BoxData[
 FractionBox[
  RowBox[{
   SuperscriptBox["2", 
    RowBox[{"3", "/", "8"}]], " ", 
   SuperscriptBox["3", 
    RowBox[{"1", "/", "8"}]], " ", 
   SuperscriptBox[
    RowBox[{"(", 
     FractionBox["1", 
      SuperscriptBox[
       RowBox[{"(", 
        RowBox[{
         SuperscriptBox[
          RowBox[{"Cos", "[", "theta", "]"}], "2"], "+", 
         RowBox[{
          SuperscriptBox["kappa", "2"], " ", 
          SuperscriptBox[
           RowBox[{"Sin", "[", "theta", "]"}], "2"]}]}], ")"}], "2"]], ")"}], 
    
    RowBox[{"1", "/", "4"}]]}], "sigma1"]], "Output",
 CellChangeTimes->{3.951791339060264*^9, 3.951794057630076*^9, 
  3.9526624772462873`*^9, 3.964144613267441*^9},
 CellLabel->"Out[95]=",ExpressionUUID->"7caf0e8a-8d21-48d3-9767-c6724651eddf"]
}, Open  ]],

Cell[CellGroupData[{

Cell[BoxData[
 RowBox[{"base4quasiquadomegasel", "=", 
  RowBox[{"Simplify", "[", 
   RowBox[{"base4quasiquad", "/.", 
    RowBox[{"{", 
     RowBox[{"omega", "->", "omegageomroot4"}], "}"}]}], "]"}]}]], "Input",
 CellChangeTimes->{{3.95179135664647*^9, 3.951791370574684*^9}, {
   3.9517914718843603`*^9, 3.951791510567726*^9}, {3.9517915889812613`*^9, 
   3.9517915941095533`*^9}, 3.951794060709942*^9},
 CellLabel->"In[96]:=",ExpressionUUID->"3aa74ec4-8bff-4058-9d86-6ae3197a64f6"],

Cell[BoxData[
 RowBox[{
  FractionBox["1", 
   SuperscriptBox["sigma1", "2"]], 
  RowBox[{
   SuperscriptBox["2", 
    RowBox[{"3", "/", "4"}]], " ", 
   SuperscriptBox["3", 
    RowBox[{"1", "/", "4"}]], " ", 
   SuperscriptBox["\[ExponentialE]", 
    RowBox[{"-", 
     FractionBox[
      RowBox[{
       SuperscriptBox["2", 
        RowBox[{"3", "/", "4"}]], " ", 
       SuperscriptBox["3", 
        RowBox[{"1", "/", "4"}]], " ", 
       SqrtBox[
        FractionBox["1", 
         SuperscriptBox[
          RowBox[{"(", 
           RowBox[{
            SuperscriptBox[
             RowBox[{"Cos", "[", "theta", "]"}], "2"], "+", 
            RowBox[{
             SuperscriptBox["kappa", "2"], " ", 
             SuperscriptBox[
              RowBox[{"Sin", "[", "theta", "]"}], "2"]}]}], ")"}], "2"]]], " ", 
       RowBox[{"(", 
        RowBox[{
         RowBox[{
          SuperscriptBox["sigmax", "2"], " ", 
          SuperscriptBox[
           RowBox[{"Cos", "[", "theta", "]"}], "2"]}], "+", 
         RowBox[{
          SuperscriptBox["sigmay", "2"], " ", 
          SuperscriptBox[
           RowBox[{"Sin", "[", "theta", "]"}], "2"]}]}], ")"}]}], 
      SuperscriptBox["sigma1", "2"]]}]], " ", 
   SuperscriptBox["sigmax", "2"], " ", 
   SuperscriptBox[
    RowBox[{"Cos", "[", "theta", "]"}], "2"], " ", 
   SqrtBox[
    FractionBox["1", 
     SuperscriptBox[
      RowBox[{"(", 
       RowBox[{
        SuperscriptBox[
         RowBox[{"Cos", "[", "theta", "]"}], "2"], "+", 
        RowBox[{
         SuperscriptBox["kappa", "2"], " ", 
         SuperscriptBox[
          RowBox[{"Sin", "[", "theta", "]"}], "2"]}]}], ")"}], "2"]]], " ", 
   RowBox[{"(", 
    RowBox[{"1", "+", 
     FractionBox[
      RowBox[{"2", " ", 
       SqrtBox["6"], " ", 
       SuperscriptBox["C", "2"], " ", 
       SuperscriptBox["sigmax", "4"], " ", 
       SuperscriptBox[
        RowBox[{"Cos", "[", "theta", "]"}], "4"]}], 
      RowBox[{
       SuperscriptBox["sigma1", "4"], " ", 
       SuperscriptBox[
        RowBox[{"(", 
         RowBox[{
          SuperscriptBox[
           RowBox[{"Cos", "[", "theta", "]"}], "2"], "+", 
          RowBox[{
           SuperscriptBox["kappa", "2"], " ", 
           SuperscriptBox[
            RowBox[{"Sin", "[", "theta", "]"}], "2"]}]}], ")"}], "2"]}]]}], 
    ")"}], " ", 
   RowBox[{"(", 
    RowBox[{
     SuperscriptBox[
      RowBox[{"Cos", "[", 
       RowBox[{
        FractionBox["1", "sigma1"], 
        RowBox[{"(", 
         RowBox[{
          RowBox[{"beta", " ", "sigma1"}], "+", 
          RowBox[{
           SuperscriptBox["2", 
            RowBox[{"3", "/", "8"}]], " ", 
           SuperscriptBox["3", 
            RowBox[{"1", "/", "8"}]], " ", "x", " ", 
           RowBox[{"Cos", "[", "theta", "]"}], " ", 
           SuperscriptBox[
            RowBox[{"(", 
             FractionBox["1", 
              SuperscriptBox[
               RowBox[{"(", 
                RowBox[{
                 SuperscriptBox[
                  RowBox[{"Cos", "[", "theta", "]"}], "2"], "+", 
                 RowBox[{
                  SuperscriptBox["kappa", "2"], " ", 
                  SuperscriptBox[
                   RowBox[{"Sin", "[", "theta", "]"}], "2"]}]}], ")"}], "2"]],
              ")"}], 
            RowBox[{"1", "/", "4"}]]}], "+", 
          RowBox[{
           SuperscriptBox["2", 
            RowBox[{"3", "/", "8"}]], " ", 
           SuperscriptBox["3", 
            RowBox[{"1", "/", "8"}]], " ", "y", " ", 
           RowBox[{"Sin", "[", "theta", "]"}], " ", 
           SuperscriptBox[
            RowBox[{"(", 
             FractionBox["1", 
              SuperscriptBox[
               RowBox[{"(", 
                RowBox[{
                 SuperscriptBox[
                  RowBox[{"Cos", "[", "theta", "]"}], "2"], "+", 
                 RowBox[{
                  SuperscriptBox["kappa", "2"], " ", 
                  SuperscriptBox[
                   RowBox[{"Sin", "[", "theta", "]"}], "2"]}]}], ")"}], "2"]],
              ")"}], 
            RowBox[{"1", "/", "4"}]]}]}], ")"}]}], "]"}], "2"], "+", 
     RowBox[{
      FractionBox["1", 
       SuperscriptBox["sigma1", "2"]], 
      RowBox[{
       SuperscriptBox["2", 
        RowBox[{"3", "/", "4"}]], " ", 
       SuperscriptBox["3", 
        RowBox[{"1", "/", "4"}]], " ", "C", " ", 
       SuperscriptBox["sigmax", "2"], " ", 
       SuperscriptBox[
        RowBox[{"Cos", "[", "theta", "]"}], "2"], " ", 
       SqrtBox[
        FractionBox["1", 
         SuperscriptBox[
          RowBox[{"(", 
           RowBox[{
            SuperscriptBox[
             RowBox[{"Cos", "[", "theta", "]"}], "2"], "+", 
            RowBox[{
             SuperscriptBox["kappa", "2"], " ", 
             SuperscriptBox[
              RowBox[{"Sin", "[", "theta", "]"}], "2"]}]}], ")"}], "2"]]], " ", 
       SuperscriptBox[
        RowBox[{"Sin", "[", 
         RowBox[{
          FractionBox["1", "sigma1"], 
          RowBox[{"(", 
           RowBox[{
            RowBox[{"beta", " ", "sigma1"}], "+", 
            RowBox[{
             SuperscriptBox["2", 
              RowBox[{"3", "/", "8"}]], " ", 
             SuperscriptBox["3", 
              RowBox[{"1", "/", "8"}]], " ", "x", " ", 
             RowBox[{"Cos", "[", "theta", "]"}], " ", 
             SuperscriptBox[
              RowBox[{"(", 
               FractionBox["1", 
                SuperscriptBox[
                 RowBox[{"(", 
                  RowBox[{
                   SuperscriptBox[
                    RowBox[{"Cos", "[", "theta", "]"}], "2"], "+", 
                   RowBox[{
                    SuperscriptBox["kappa", "2"], " ", 
                    SuperscriptBox[
                    RowBox[{"Sin", "[", "theta", "]"}], "2"]}]}], ")"}], 
                 "2"]], ")"}], 
              RowBox[{"1", "/", "4"}]]}], "+", 
            RowBox[{
             SuperscriptBox["2", 
              RowBox[{"3", "/", "8"}]], " ", 
             SuperscriptBox["3", 
              RowBox[{"1", "/", "8"}]], " ", "y", " ", 
             RowBox[{"Sin", "[", "theta", "]"}], " ", 
             SuperscriptBox[
              RowBox[{"(", 
               FractionBox["1", 
                SuperscriptBox[
                 RowBox[{"(", 
                  RowBox[{
                   SuperscriptBox[
                    RowBox[{"Cos", "[", "theta", "]"}], "2"], "+", 
                   RowBox[{
                    SuperscriptBox["kappa", "2"], " ", 
                    SuperscriptBox[
                    RowBox[{"Sin", "[", "theta", "]"}], "2"]}]}], ")"}], 
                 "2"]], ")"}], 
              RowBox[{"1", "/", "4"}]]}]}], ")"}]}], "]"}], "2"]}]}]}], 
    ")"}]}]}]], "Output",
 CellChangeTimes->{3.9517915155447607`*^9, 3.951791596243277*^9, 
  3.951794065781076*^9, 3.952662481808982*^9, 3.964144617827067*^9},
 CellLabel->"Out[96]=",ExpressionUUID->"4ed9064d-a153-40da-8d84-d30601988972"]
}, Open  ]],

Cell[CellGroupData[{

Cell[BoxData[
 RowBox[{"intquasiquad4base", "=", 
  RowBox[{"Integrate", "[", 
   RowBox[{
    RowBox[{"Integrate", "[", 
     RowBox[{
      RowBox[{
       RowBox[{"base4quasiquad", " ", "shiftgaussx", " ", "shiftgaussy"}], 
       " ", "/.", 
       RowBox[{"{", 
        RowBox[{
         RowBox[{"u", "->", "0"}], ",", 
         RowBox[{"v", "->", "0"}]}], "}"}]}], ",", 
      RowBox[{"{", 
       RowBox[{"x", ",", 
        RowBox[{"-", "Infinity"}], ",", "Infinity"}], "}"}], ",", 
      RowBox[{"Assumptions", "->", 
       RowBox[{"{", 
        RowBox[{
         RowBox[{"sigmax", ">", "0"}], ",", 
         RowBox[{"sigmay", ">", "0"}], ",", 
         RowBox[{"sigmaxint", ">", "0"}], ",", 
         RowBox[{"sigmayint", ">", "0"}], ",", 
         RowBox[{"omega", ">", "0"}], ",", 
         RowBox[{"theta", ">", "0"}], ",", 
         RowBox[{"beta", ">", "0"}]}], "}"}]}]}], "]"}], ",", 
    RowBox[{"{", 
     RowBox[{"y", ",", 
      RowBox[{"-", "Infinity"}], ",", "Infinity"}], "}"}], ",", 
    RowBox[{"Assumptions", "->", 
     RowBox[{"{", 
      RowBox[{
       RowBox[{"sigmax", ">", "0"}], ",", 
       RowBox[{"sigmay", ">", "0"}], ",", 
       RowBox[{"sigmaxint", ">", "0"}], ",", 
       RowBox[{"sigmayint", ">", "0"}], ",", 
       RowBox[{"omega", ">", "0"}], ",", 
       RowBox[{"theta", ">", "0"}], ",", 
       RowBox[{"beta", ">", "0"}]}], "}"}]}]}], "]"}]}]], "Input",
 CellChangeTimes->{{3.9517943936197166`*^9, 3.95179442996428*^9}, 
   3.951795046920106*^9},
 CellLabel->"In[97]:=",ExpressionUUID->"3813d8b9-a5d9-4874-887b-a3c2afcaa9bd"],

Cell[BoxData[
 RowBox[{
  RowBox[{"-", 
   FractionBox["1", "16"]}], " ", 
  SuperscriptBox["\[ExponentialE]", 
   RowBox[{
    RowBox[{
     RowBox[{"-", "2"}], " ", "\[ImaginaryI]", " ", "beta"}], "-", 
    RowBox[{
     FractionBox["1", "4"], " ", 
     SuperscriptBox["\[ExponentialE]", 
      RowBox[{
       RowBox[{"-", "2"}], " ", "\[ImaginaryI]", " ", "theta"}]], " ", 
     SuperscriptBox["omega", "2"], " ", 
     RowBox[{"(", 
      RowBox[{
       RowBox[{
        SuperscriptBox[
         RowBox[{"(", 
          RowBox[{"1", "+", 
           SuperscriptBox["\[ExponentialE]", 
            RowBox[{"2", " ", "\[ImaginaryI]", " ", "theta"}]]}], ")"}], "2"],
         " ", 
        SuperscriptBox["sigmax", "2"]}], "+", 
       RowBox[{"2", " ", 
        SuperscriptBox[
         RowBox[{"(", 
          RowBox[{"1", "+", 
           SuperscriptBox["\[ExponentialE]", 
            RowBox[{"2", " ", "\[ImaginaryI]", " ", "theta"}]]}], ")"}], "2"],
         " ", 
        SuperscriptBox["sigmaxint", "2"]}], "-", 
       SuperscriptBox["sigmay", "2"], "+", 
       RowBox[{"2", " ", 
        SuperscriptBox["\[ExponentialE]", 
         RowBox[{"2", " ", "\[ImaginaryI]", " ", "theta"}]], " ", 
        SuperscriptBox["sigmay", "2"]}], "-", 
       RowBox[{
        SuperscriptBox["\[ExponentialE]", 
         RowBox[{"4", " ", "\[ImaginaryI]", " ", "theta"}]], " ", 
        SuperscriptBox["sigmay", "2"]}], "+", 
       RowBox[{"4", " ", 
        SuperscriptBox["\[ExponentialE]", 
         RowBox[{"2", " ", "\[ImaginaryI]", " ", "theta"}]], " ", 
        SuperscriptBox["sigmayint", "2"]}]}], ")"}]}], "-", 
    RowBox[{"2", " ", "\[ImaginaryI]", " ", "theta"}]}]], " ", 
  SuperscriptBox["omega", "2"], " ", 
  SuperscriptBox["sigmax", "2"], " ", 
  RowBox[{"(", 
   RowBox[{
    RowBox[{"C", " ", 
     SuperscriptBox["\[ExponentialE]", 
      RowBox[{
       FractionBox["1", "2"], " ", 
       SuperscriptBox["\[ExponentialE]", 
        RowBox[{
         RowBox[{"-", "2"}], " ", "\[ImaginaryI]", " ", "theta"}]], " ", 
       RowBox[{"(", 
        RowBox[{"1", "+", 
         SuperscriptBox["\[ExponentialE]", 
          RowBox[{"4", " ", "\[ImaginaryI]", " ", "theta"}]]}], ")"}], " ", 
       SuperscriptBox["omega", "2"], " ", 
       SuperscriptBox["sigmayint", "2"]}]], " ", 
     SuperscriptBox["omega", "2"], " ", 
     SuperscriptBox["sigmax", "2"]}], "+", 
    RowBox[{"C", " ", 
     SuperscriptBox["\[ExponentialE]", 
      RowBox[{
       RowBox[{"4", " ", "\[ImaginaryI]", " ", "beta"}], "+", 
       RowBox[{
        FractionBox["1", "2"], " ", 
        SuperscriptBox["\[ExponentialE]", 
         RowBox[{
          RowBox[{"-", "2"}], " ", "\[ImaginaryI]", " ", "theta"}]], " ", 
        RowBox[{"(", 
         RowBox[{"1", "+", 
          SuperscriptBox["\[ExponentialE]", 
           RowBox[{"4", " ", "\[ImaginaryI]", " ", "theta"}]]}], ")"}], " ", 
        SuperscriptBox["omega", "2"], " ", 
        SuperscriptBox["sigmayint", "2"]}]}]], " ", 
     SuperscriptBox["omega", "2"], " ", 
     SuperscriptBox["sigmax", "2"]}], "-", 
    RowBox[{"2", " ", "C", " ", 
     SuperscriptBox["\[ExponentialE]", 
      RowBox[{
       RowBox[{"2", " ", "\[ImaginaryI]", " ", "beta"}], "+", 
       RowBox[{
        SuperscriptBox["omega", "2"], " ", 
        RowBox[{"(", 
         RowBox[{
          RowBox[{
           FractionBox["1", "2"], " ", 
           SuperscriptBox["\[ExponentialE]", 
            RowBox[{
             RowBox[{"-", "2"}], " ", "\[ImaginaryI]", " ", "theta"}]], " ", 
           SuperscriptBox[
            RowBox[{"(", 
             RowBox[{"1", "+", 
              SuperscriptBox["\[ExponentialE]", 
               RowBox[{"2", " ", "\[ImaginaryI]", " ", "theta"}]]}], ")"}], 
            "2"], " ", 
           SuperscriptBox["sigmaxint", "2"]}], "+", 
          SuperscriptBox["sigmayint", "2"]}], ")"}]}]}]], " ", 
     SuperscriptBox["omega", "2"], " ", 
     SuperscriptBox["sigmax", "2"]}], "-", 
    RowBox[{"2", " ", "C", " ", 
     SuperscriptBox["\[ExponentialE]", 
      RowBox[{
       RowBox[{"2", " ", "\[ImaginaryI]", " ", "beta"}], "+", 
       RowBox[{
        SuperscriptBox["omega", "2"], " ", 
        RowBox[{"(", 
         RowBox[{
          RowBox[{
           FractionBox["1", "2"], " ", 
           SuperscriptBox["\[ExponentialE]", 
            RowBox[{
             RowBox[{"-", "2"}], " ", "\[ImaginaryI]", " ", "theta"}]], " ", 
           SuperscriptBox[
            RowBox[{"(", 
             RowBox[{"1", "+", 
              SuperscriptBox["\[ExponentialE]", 
               RowBox[{"2", " ", "\[ImaginaryI]", " ", "theta"}]]}], ")"}], 
            "2"], " ", 
           SuperscriptBox["sigmaxint", "2"]}], "+", 
          SuperscriptBox["sigmayint", "2"]}], ")"}]}], "+", 
       RowBox[{"4", " ", "\[ImaginaryI]", " ", "theta"}]}]], " ", 
     SuperscriptBox["omega", "2"], " ", 
     SuperscriptBox["sigmax", "2"]}], "+", 
    RowBox[{"C", " ", 
     SuperscriptBox["\[ExponentialE]", 
      RowBox[{
       FractionBox["1", "2"], " ", 
       RowBox[{"(", 
        RowBox[{
         RowBox[{
          SuperscriptBox["\[ExponentialE]", 
           RowBox[{
            RowBox[{"-", "2"}], " ", "\[ImaginaryI]", " ", "theta"}]], " ", 
          SuperscriptBox["omega", "2"], " ", 
          SuperscriptBox["sigmayint", "2"]}], "+", 
         RowBox[{
          SuperscriptBox["\[ExponentialE]", 
           RowBox[{"2", " ", "\[ImaginaryI]", " ", "theta"}]], " ", 
          SuperscriptBox["omega", "2"], " ", 
          SuperscriptBox["sigmayint", "2"]}], "+", 
         RowBox[{"8", " ", "\[ImaginaryI]", " ", "theta"}]}], ")"}]}]], " ", 
     SuperscriptBox["omega", "2"], " ", 
     SuperscriptBox["sigmax", "2"]}], "+", 
    RowBox[{"C", " ", 
     SuperscriptBox["\[ExponentialE]", 
      RowBox[{
       FractionBox["1", "2"], " ", 
       RowBox[{"(", 
        RowBox[{
         RowBox[{"8", " ", "\[ImaginaryI]", " ", "beta"}], "+", 
         RowBox[{
          SuperscriptBox["\[ExponentialE]", 
           RowBox[{
            RowBox[{"-", "2"}], " ", "\[ImaginaryI]", " ", "theta"}]], " ", 
          SuperscriptBox["omega", "2"], " ", 
          SuperscriptBox["sigmayint", "2"]}], "+", 
         RowBox[{
          SuperscriptBox["\[ExponentialE]", 
           RowBox[{"2", " ", "\[ImaginaryI]", " ", "theta"}]], " ", 
          SuperscriptBox["omega", "2"], " ", 
          SuperscriptBox["sigmayint", "2"]}], "+", 
         RowBox[{"8", " ", "\[ImaginaryI]", " ", "theta"}]}], ")"}]}]], " ", 
     SuperscriptBox["omega", "2"], " ", 
     SuperscriptBox["sigmax", "2"]}], "+", 
    RowBox[{"2", " ", 
     SuperscriptBox["\[ExponentialE]", 
      RowBox[{
       FractionBox["1", "2"], " ", 
       RowBox[{"(", 
        RowBox[{
         RowBox[{
          SuperscriptBox["\[ExponentialE]", 
           RowBox[{
            RowBox[{"-", "2"}], " ", "\[ImaginaryI]", " ", "theta"}]], " ", 
          SuperscriptBox["omega", "2"], " ", 
          SuperscriptBox["sigmayint", "2"]}], "+", 
         RowBox[{
          SuperscriptBox["\[ExponentialE]", 
           RowBox[{"2", " ", "\[ImaginaryI]", " ", "theta"}]], " ", 
          SuperscriptBox["omega", "2"], " ", 
          SuperscriptBox["sigmayint", "2"]}], "+", 
         RowBox[{"4", " ", "\[ImaginaryI]", " ", "theta"}]}], ")"}]}]], " ", 
     RowBox[{"(", 
      RowBox[{
       RowBox[{"-", "2"}], "+", 
       RowBox[{"C", " ", 
        SuperscriptBox["omega", "2"], " ", 
        SuperscriptBox["sigmax", "2"]}]}], ")"}]}], "+", 
    RowBox[{"2", " ", 
     SuperscriptBox["\[ExponentialE]", 
      RowBox[{
       FractionBox["1", "2"], " ", 
       RowBox[{"(", 
        RowBox[{
         RowBox[{"8", " ", "\[ImaginaryI]", " ", "beta"}], "+", 
         RowBox[{
          SuperscriptBox["\[ExponentialE]", 
           RowBox[{
            RowBox[{"-", "2"}], " ", "\[ImaginaryI]", " ", "theta"}]], " ", 
          SuperscriptBox["omega", "2"], " ", 
          SuperscriptBox["sigmayint", "2"]}], "+", 
         RowBox[{
          SuperscriptBox["\[ExponentialE]", 
           RowBox[{"2", " ", "\[ImaginaryI]", " ", "theta"}]], " ", 
          SuperscriptBox["omega", "2"], " ", 
          SuperscriptBox["sigmayint", "2"]}], "+", 
         RowBox[{"4", " ", "\[ImaginaryI]", " ", "theta"}]}], ")"}]}]], " ", 
     RowBox[{"(", 
      RowBox[{
       RowBox[{"-", "2"}], "+", 
       RowBox[{"C", " ", 
        SuperscriptBox["omega", "2"], " ", 
        SuperscriptBox["sigmax", "2"]}]}], ")"}]}], "-", 
    RowBox[{"4", " ", 
     SuperscriptBox["\[ExponentialE]", 
      RowBox[{
       RowBox[{"2", " ", "\[ImaginaryI]", " ", "beta"}], "+", 
       RowBox[{
        SuperscriptBox["omega", "2"], " ", 
        RowBox[{"(", 
         RowBox[{
          RowBox[{
           FractionBox["1", "2"], " ", 
           SuperscriptBox["\[ExponentialE]", 
            RowBox[{
             RowBox[{"-", "2"}], " ", "\[ImaginaryI]", " ", "theta"}]], " ", 
           SuperscriptBox[
            RowBox[{"(", 
             RowBox[{"1", "+", 
              SuperscriptBox["\[ExponentialE]", 
               RowBox[{"2", " ", "\[ImaginaryI]", " ", "theta"}]]}], ")"}], 
            "2"], " ", 
           SuperscriptBox["sigmaxint", "2"]}], "+", 
          SuperscriptBox["sigmayint", "2"]}], ")"}]}], "+", 
       RowBox[{"2", " ", "\[ImaginaryI]", " ", "theta"}]}]], " ", 
     RowBox[{"(", 
      RowBox[{"2", "+", 
       RowBox[{"C", " ", 
        SuperscriptBox["omega", "2"], " ", 
        SuperscriptBox["sigmax", "2"]}]}], ")"}]}]}], ")"}], " ", 
  SuperscriptBox[
   RowBox[{"Cos", "[", "theta", "]"}], "2"], " ", 
  RowBox[{"(", 
   RowBox[{"1", "+", 
    RowBox[{
     SuperscriptBox["C", "2"], " ", 
     SuperscriptBox["omega", "4"], " ", 
     SuperscriptBox["sigmax", "4"], " ", 
     SuperscriptBox[
      RowBox[{"Cos", "[", "theta", "]"}], "4"]}]}], ")"}]}]], "Output",
 CellChangeTimes->{3.951795035156048*^9, 3.951795239181118*^9, 
  3.952662662559638*^9, 3.964144788111443*^9},
 CellLabel->"Out[97]=",ExpressionUUID->"74fc2798-3e42-4a16-bf2e-3fb8eb133b4e"]
}, Open  ]],

Cell[CellGroupData[{

Cell[BoxData[
 RowBox[{"intquasiquad4baseomegasel", "=", 
  RowBox[{"Simplify", "[", 
   RowBox[{"intquasiquad4base", "/.", 
    RowBox[{"{", 
     RowBox[{"omega", "->", "omegageomroot4"}], "}"}]}], "]"}]}]], "Input",
 CellChangeTimes->{{3.9517950745558243`*^9, 3.951795097526341*^9}},
 CellLabel->"In[98]:=",ExpressionUUID->"2add1f78-de35-465a-84d1-d4dbdf6095f9"],

Cell[BoxData[
 RowBox[{"-", 
  RowBox[{
   FractionBox["1", 
    RowBox[{"2", " ", 
     SuperscriptBox["sigma1", "8"]}]], 
   RowBox[{
    SuperscriptBox[
     RowBox[{"(", 
      FractionBox["3", "2"], ")"}], 
     RowBox[{"1", "/", "4"}]], " ", 
    SuperscriptBox["\[ExponentialE]", 
     RowBox[{
      RowBox[{
       RowBox[{"-", "2"}], " ", "\[ImaginaryI]", " ", "beta"}], "-", 
      RowBox[{"2", " ", "\[ImaginaryI]", " ", "theta"}], "+", 
      RowBox[{
       FractionBox["1", 
        RowBox[{"2", " ", 
         SuperscriptBox["sigma1", "2"]}]], 
       RowBox[{
        SuperscriptBox[
         RowBox[{"(", 
          FractionBox["3", "2"], ")"}], 
         RowBox[{"1", "/", "4"}]], " ", 
        SuperscriptBox["\[ExponentialE]", 
         RowBox[{
          RowBox[{"-", "2"}], " ", "\[ImaginaryI]", " ", "theta"}]], " ", 
        RowBox[{"(", 
         RowBox[{
          RowBox[{
           RowBox[{"-", 
            SuperscriptBox[
             RowBox[{"(", 
              RowBox[{"1", "+", 
               SuperscriptBox["\[ExponentialE]", 
                RowBox[{"2", " ", "\[ImaginaryI]", " ", "theta"}]]}], ")"}], 
             "2"]}], " ", 
           SuperscriptBox["sigmax", "2"]}], "-", 
          RowBox[{"2", " ", 
           SuperscriptBox[
            RowBox[{"(", 
             RowBox[{"1", "+", 
              SuperscriptBox["\[ExponentialE]", 
               RowBox[{"2", " ", "\[ImaginaryI]", " ", "theta"}]]}], ")"}], 
            "2"], " ", 
           SuperscriptBox["sigmaxint", "2"]}], "+", 
          SuperscriptBox["sigmay", "2"], "-", 
          RowBox[{"2", " ", 
           SuperscriptBox["\[ExponentialE]", 
            RowBox[{"2", " ", "\[ImaginaryI]", " ", "theta"}]], " ", 
           SuperscriptBox["sigmay", "2"]}], "+", 
          RowBox[{
           SuperscriptBox["\[ExponentialE]", 
            RowBox[{"4", " ", "\[ImaginaryI]", " ", "theta"}]], " ", 
           SuperscriptBox["sigmay", "2"]}], "-", 
          RowBox[{"4", " ", 
           SuperscriptBox["\[ExponentialE]", 
            RowBox[{"2", " ", "\[ImaginaryI]", " ", "theta"}]], " ", 
           SuperscriptBox["sigmayint", "2"]}]}], ")"}], " ", 
        SqrtBox[
         FractionBox["1", 
          SuperscriptBox[
           RowBox[{"(", 
            RowBox[{
             SuperscriptBox[
              RowBox[{"Cos", "[", "theta", "]"}], "2"], "+", 
             RowBox[{
              SuperscriptBox["kappa", "2"], " ", 
              SuperscriptBox[
               RowBox[{"Sin", "[", "theta", "]"}], "2"]}]}], ")"}], 
           "2"]]]}]}]}]], " ", 
    SuperscriptBox["sigmax", "2"], " ", 
    SuperscriptBox[
     RowBox[{"Cos", "[", "theta", "]"}], "2"], " ", 
    SuperscriptBox[
     RowBox[{"(", 
      FractionBox["1", 
       SuperscriptBox[
        RowBox[{"(", 
         RowBox[{
          SuperscriptBox[
           RowBox[{"Cos", "[", "theta", "]"}], "2"], "+", 
          RowBox[{
           SuperscriptBox["kappa", "2"], " ", 
           SuperscriptBox[
            RowBox[{"Sin", "[", "theta", "]"}], "2"]}]}], ")"}], "2"]], ")"}], 
     RowBox[{"3", "/", "2"}]], " ", 
    RowBox[{"(", 
     RowBox[{
      RowBox[{
       RowBox[{"(", 
        RowBox[{
         SuperscriptBox["sigma1", "4"], "+", 
         RowBox[{"2", " ", 
          SqrtBox["6"], " ", 
          SuperscriptBox["C", "2"], " ", 
          SuperscriptBox["sigmax", "4"]}]}], ")"}], " ", 
       SuperscriptBox[
        RowBox[{"Cos", "[", "theta", "]"}], "4"]}], "+", 
      RowBox[{"2", " ", 
       SuperscriptBox["kappa", "2"], " ", 
       SuperscriptBox["sigma1", "4"], " ", 
       SuperscriptBox[
        RowBox[{"Cos", "[", "theta", "]"}], "2"], " ", 
       SuperscriptBox[
        RowBox[{"Sin", "[", "theta", "]"}], "2"]}], "+", 
      RowBox[{
       SuperscriptBox["kappa", "4"], " ", 
       SuperscriptBox["sigma1", "4"], " ", 
       SuperscriptBox[
        RowBox[{"Sin", "[", "theta", "]"}], "4"]}]}], ")"}], " ", 
    RowBox[{"(", 
     RowBox[{
      RowBox[{
       FractionBox["1", "2"], " ", 
       SuperscriptBox[
        RowBox[{"(", 
         FractionBox["3", "2"], ")"}], 
        RowBox[{"1", "/", "4"}]], " ", "C", " ", 
       SuperscriptBox["\[ExponentialE]", 
        FractionBox[
         RowBox[{
          SuperscriptBox[
           RowBox[{"(", 
            FractionBox["3", "2"], ")"}], 
           RowBox[{"1", "/", "4"}]], " ", 
          SuperscriptBox["\[ExponentialE]", 
           RowBox[{
            RowBox[{"-", "2"}], " ", "\[ImaginaryI]", " ", "theta"}]], " ", 
          RowBox[{"(", 
           RowBox[{"1", "+", 
            SuperscriptBox["\[ExponentialE]", 
             RowBox[{"4", " ", "\[ImaginaryI]", " ", "theta"}]]}], ")"}], " ", 
          SuperscriptBox["sigmayint", "2"], " ", 
          SqrtBox[
           FractionBox["1", 
            SuperscriptBox[
             RowBox[{"(", 
              RowBox[{
               SuperscriptBox[
                RowBox[{"Cos", "[", "theta", "]"}], "2"], "+", 
               RowBox[{
                SuperscriptBox["kappa", "2"], " ", 
                SuperscriptBox[
                 RowBox[{"Sin", "[", "theta", "]"}], "2"]}]}], ")"}], 
             "2"]]]}], 
         SuperscriptBox["sigma1", "2"]]], " ", 
       SuperscriptBox["sigmax", "2"], " ", 
       SqrtBox[
        FractionBox["1", 
         SuperscriptBox[
          RowBox[{"(", 
           RowBox[{
            SuperscriptBox[
             RowBox[{"Cos", "[", "theta", "]"}], "2"], "+", 
            RowBox[{
             SuperscriptBox["kappa", "2"], " ", 
             SuperscriptBox[
              RowBox[{"Sin", "[", "theta", "]"}], "2"]}]}], ")"}], "2"]]]}], "+", 
      RowBox[{
       FractionBox["1", "2"], " ", 
       SuperscriptBox[
        RowBox[{"(", 
         FractionBox["3", "2"], ")"}], 
        RowBox[{"1", "/", "4"}]], " ", "C", " ", 
       SuperscriptBox["\[ExponentialE]", 
        RowBox[{
         RowBox[{"4", " ", "\[ImaginaryI]", " ", "beta"}], "+", 
         FractionBox[
          RowBox[{
           SuperscriptBox[
            RowBox[{"(", 
             FractionBox["3", "2"], ")"}], 
            RowBox[{"1", "/", "4"}]], " ", 
           SuperscriptBox["\[ExponentialE]", 
            RowBox[{
             RowBox[{"-", "2"}], " ", "\[ImaginaryI]", " ", "theta"}]], " ", 
           RowBox[{"(", 
            RowBox[{"1", "+", 
             SuperscriptBox["\[ExponentialE]", 
              RowBox[{"4", " ", "\[ImaginaryI]", " ", "theta"}]]}], ")"}], " ", 
           SuperscriptBox["sigmayint", "2"], " ", 
           SqrtBox[
            FractionBox["1", 
             SuperscriptBox[
              RowBox[{"(", 
               RowBox[{
                SuperscriptBox[
                 RowBox[{"Cos", "[", "theta", "]"}], "2"], "+", 
                RowBox[{
                 SuperscriptBox["kappa", "2"], " ", 
                 SuperscriptBox[
                  RowBox[{"Sin", "[", "theta", "]"}], "2"]}]}], ")"}], 
              "2"]]]}], 
          SuperscriptBox["sigma1", "2"]]}]], " ", 
       SuperscriptBox["sigmax", "2"], " ", 
       SqrtBox[
        FractionBox["1", 
         SuperscriptBox[
          RowBox[{"(", 
           RowBox[{
            SuperscriptBox[
             RowBox[{"Cos", "[", "theta", "]"}], "2"], "+", 
            RowBox[{
             SuperscriptBox["kappa", "2"], " ", 
             SuperscriptBox[
              RowBox[{"Sin", "[", "theta", "]"}], "2"]}]}], ")"}], "2"]]]}], "+", 
      RowBox[{
       FractionBox["1", "2"], " ", 
       SuperscriptBox[
        RowBox[{"(", 
         FractionBox["3", "2"], ")"}], 
        RowBox[{"1", "/", "4"}]], " ", "C", " ", 
       SuperscriptBox["\[ExponentialE]", 
        RowBox[{
         RowBox[{"4", " ", "\[ImaginaryI]", " ", "theta"}], "+", 
         FractionBox[
          RowBox[{
           SuperscriptBox[
            RowBox[{"(", 
             FractionBox["3", "2"], ")"}], 
            RowBox[{"1", "/", "4"}]], " ", 
           SuperscriptBox["\[ExponentialE]", 
            RowBox[{
             RowBox[{"-", "2"}], " ", "\[ImaginaryI]", " ", "theta"}]], " ", 
           RowBox[{"(", 
            RowBox[{"1", "+", 
             SuperscriptBox["\[ExponentialE]", 
              RowBox[{"4", " ", "\[ImaginaryI]", " ", "theta"}]]}], ")"}], " ", 
           SuperscriptBox["sigmayint", "2"], " ", 
           SqrtBox[
            FractionBox["1", 
             SuperscriptBox[
              RowBox[{"(", 
               RowBox[{
                SuperscriptBox[
                 RowBox[{"Cos", "[", "theta", "]"}], "2"], "+", 
                RowBox[{
                 SuperscriptBox["kappa", "2"], " ", 
                 SuperscriptBox[
                  RowBox[{"Sin", "[", "theta", "]"}], "2"]}]}], ")"}], 
              "2"]]]}], 
          SuperscriptBox["sigma1", "2"]]}]], " ", 
       SuperscriptBox["sigmax", "2"], " ", 
       SqrtBox[
        FractionBox["1", 
         SuperscriptBox[
          RowBox[{"(", 
           RowBox[{
            SuperscriptBox[
             RowBox[{"Cos", "[", "theta", "]"}], "2"], "+", 
            RowBox[{
             SuperscriptBox["kappa", "2"], " ", 
             SuperscriptBox[
              RowBox[{"Sin", "[", "theta", "]"}], "2"]}]}], ")"}], "2"]]]}], "+", 
      RowBox[{
       FractionBox["1", "2"], " ", 
       SuperscriptBox[
        RowBox[{"(", 
         FractionBox["3", "2"], ")"}], 
        RowBox[{"1", "/", "4"}]], " ", "C", " ", 
       SuperscriptBox["\[ExponentialE]", 
        RowBox[{
         RowBox[{"4", " ", "\[ImaginaryI]", " ", "beta"}], "+", 
         RowBox[{"4", " ", "\[ImaginaryI]", " ", "theta"}], "+", 
         FractionBox[
          RowBox[{
           SuperscriptBox[
            RowBox[{"(", 
             FractionBox["3", "2"], ")"}], 
            RowBox[{"1", "/", "4"}]], " ", 
           SuperscriptBox["\[ExponentialE]", 
            RowBox[{
             RowBox[{"-", "2"}], " ", "\[ImaginaryI]", " ", "theta"}]], " ", 
           RowBox[{"(", 
            RowBox[{"1", "+", 
             SuperscriptBox["\[ExponentialE]", 
              RowBox[{"4", " ", "\[ImaginaryI]", " ", "theta"}]]}], ")"}], " ", 
           SuperscriptBox["sigmayint", "2"], " ", 
           SqrtBox[
            FractionBox["1", 
             SuperscriptBox[
              RowBox[{"(", 
               RowBox[{
                SuperscriptBox[
                 RowBox[{"Cos", "[", "theta", "]"}], "2"], "+", 
                RowBox[{
                 SuperscriptBox["kappa", "2"], " ", 
                 SuperscriptBox[
                  RowBox[{"Sin", "[", "theta", "]"}], "2"]}]}], ")"}], 
              "2"]]]}], 
          SuperscriptBox["sigma1", "2"]]}]], " ", 
       SuperscriptBox["sigmax", "2"], " ", 
       SqrtBox[
        FractionBox["1", 
         SuperscriptBox[
          RowBox[{"(", 
           RowBox[{
            SuperscriptBox[
             RowBox[{"Cos", "[", "theta", "]"}], "2"], "+", 
            RowBox[{
             SuperscriptBox["kappa", "2"], " ", 
             SuperscriptBox[
              RowBox[{"Sin", "[", "theta", "]"}], "2"]}]}], ")"}], "2"]]]}], "-", 
      RowBox[{
       SuperscriptBox[
        RowBox[{"(", 
         FractionBox["3", "2"], ")"}], 
        RowBox[{"1", "/", "4"}]], " ", "C", " ", 
       SuperscriptBox["\[ExponentialE]", 
        RowBox[{
         RowBox[{"2", " ", "\[ImaginaryI]", " ", "beta"}], "+", 
         FractionBox[
          RowBox[{
           SuperscriptBox["2", 
            RowBox[{"3", "/", "4"}]], " ", 
           SuperscriptBox["3", 
            RowBox[{"1", "/", "4"}]], " ", 
           RowBox[{"(", 
            RowBox[{
             RowBox[{
              FractionBox["1", "2"], " ", 
              SuperscriptBox["\[ExponentialE]", 
               RowBox[{
                RowBox[{"-", "2"}], " ", "\[ImaginaryI]", " ", "theta"}]], " ", 
              SuperscriptBox[
               RowBox[{"(", 
                RowBox[{"1", "+", 
                 SuperscriptBox["\[ExponentialE]", 
                  RowBox[{"2", " ", "\[ImaginaryI]", " ", "theta"}]]}], ")"}],
                "2"], " ", 
              SuperscriptBox["sigmaxint", "2"]}], "+", 
             SuperscriptBox["sigmayint", "2"]}], ")"}], " ", 
           SqrtBox[
            FractionBox["1", 
             SuperscriptBox[
              RowBox[{"(", 
               RowBox[{
                SuperscriptBox[
                 RowBox[{"Cos", "[", "theta", "]"}], "2"], "+", 
                RowBox[{
                 SuperscriptBox["kappa", "2"], " ", 
                 SuperscriptBox[
                  RowBox[{"Sin", "[", "theta", "]"}], "2"]}]}], ")"}], 
              "2"]]]}], 
          SuperscriptBox["sigma1", "2"]]}]], " ", 
       SuperscriptBox["sigmax", "2"], " ", 
       SqrtBox[
        FractionBox["1", 
         SuperscriptBox[
          RowBox[{"(", 
           RowBox[{
            SuperscriptBox[
             RowBox[{"Cos", "[", "theta", "]"}], "2"], "+", 
            RowBox[{
             SuperscriptBox["kappa", "2"], " ", 
             SuperscriptBox[
              RowBox[{"Sin", "[", "theta", "]"}], "2"]}]}], ")"}], "2"]]]}], "-", 
      RowBox[{
       SuperscriptBox[
        RowBox[{"(", 
         FractionBox["3", "2"], ")"}], 
        RowBox[{"1", "/", "4"}]], " ", "C", " ", 
       SuperscriptBox["\[ExponentialE]", 
        RowBox[{
         RowBox[{"2", " ", "\[ImaginaryI]", " ", "beta"}], "+", 
         RowBox[{"4", " ", "\[ImaginaryI]", " ", "theta"}], "+", 
         FractionBox[
          RowBox[{
           SuperscriptBox["2", 
            RowBox[{"3", "/", "4"}]], " ", 
           SuperscriptBox["3", 
            RowBox[{"1", "/", "4"}]], " ", 
           RowBox[{"(", 
            RowBox[{
             RowBox[{
              FractionBox["1", "2"], " ", 
              SuperscriptBox["\[ExponentialE]", 
               RowBox[{
                RowBox[{"-", "2"}], " ", "\[ImaginaryI]", " ", "theta"}]], " ", 
              SuperscriptBox[
               RowBox[{"(", 
                RowBox[{"1", "+", 
                 SuperscriptBox["\[ExponentialE]", 
                  RowBox[{"2", " ", "\[ImaginaryI]", " ", "theta"}]]}], ")"}],
                "2"], " ", 
              SuperscriptBox["sigmaxint", "2"]}], "+", 
             SuperscriptBox["sigmayint", "2"]}], ")"}], " ", 
           SqrtBox[
            FractionBox["1", 
             SuperscriptBox[
              RowBox[{"(", 
               RowBox[{
                SuperscriptBox[
                 RowBox[{"Cos", "[", "theta", "]"}], "2"], "+", 
                RowBox[{
                 SuperscriptBox["kappa", "2"], " ", 
                 SuperscriptBox[
                  RowBox[{"Sin", "[", "theta", "]"}], "2"]}]}], ")"}], 
              "2"]]]}], 
          SuperscriptBox["sigma1", "2"]]}]], " ", 
       SuperscriptBox["sigmax", "2"], " ", 
       SqrtBox[
        FractionBox["1", 
         SuperscriptBox[
          RowBox[{"(", 
           RowBox[{
            SuperscriptBox[
             RowBox[{"Cos", "[", "theta", "]"}], "2"], "+", 
            RowBox[{
             SuperscriptBox["kappa", "2"], " ", 
             SuperscriptBox[
              RowBox[{"Sin", "[", "theta", "]"}], "2"]}]}], ")"}], "2"]]]}], "+", 
      RowBox[{
       SuperscriptBox["\[ExponentialE]", 
        RowBox[{
         RowBox[{"2", " ", "\[ImaginaryI]", " ", "theta"}], "+", 
         FractionBox[
          RowBox[{
           SuperscriptBox[
            RowBox[{"(", 
             FractionBox["3", "2"], ")"}], 
            RowBox[{"1", "/", "4"}]], " ", 
           SuperscriptBox["\[ExponentialE]", 
            RowBox[{
             RowBox[{"-", "2"}], " ", "\[ImaginaryI]", " ", "theta"}]], " ", 
           RowBox[{"(", 
            RowBox[{"1", "+", 
             SuperscriptBox["\[ExponentialE]", 
              RowBox[{"4", " ", "\[ImaginaryI]", " ", "theta"}]]}], ")"}], " ", 
           SuperscriptBox["sigmayint", "2"], " ", 
           SqrtBox[
            FractionBox["1", 
             SuperscriptBox[
              RowBox[{"(", 
               RowBox[{
                SuperscriptBox[
                 RowBox[{"Cos", "[", "theta", "]"}], "2"], "+", 
                RowBox[{
                 SuperscriptBox["kappa", "2"], " ", 
                 SuperscriptBox[
                  RowBox[{"Sin", "[", "theta", "]"}], "2"]}]}], ")"}], 
              "2"]]]}], 
          SuperscriptBox["sigma1", "2"]]}]], " ", 
       RowBox[{"(", 
        RowBox[{
         RowBox[{"-", 
          SuperscriptBox["sigma1", "2"]}], "+", 
         RowBox[{
          SuperscriptBox[
           RowBox[{"(", 
            FractionBox["3", "2"], ")"}], 
           RowBox[{"1", "/", "4"}]], " ", "C", " ", 
          SuperscriptBox["sigmax", "2"], " ", 
          SqrtBox[
           FractionBox["1", 
            SuperscriptBox[
             RowBox[{"(", 
              RowBox[{
               SuperscriptBox[
                RowBox[{"Cos", "[", "theta", "]"}], "2"], "+", 
               RowBox[{
                SuperscriptBox["kappa", "2"], " ", 
                SuperscriptBox[
                 RowBox[{"Sin", "[", "theta", "]"}], "2"]}]}], ")"}], 
             "2"]]]}]}], ")"}]}], "+", 
      RowBox[{
       SuperscriptBox["\[ExponentialE]", 
        RowBox[{
         RowBox[{"4", " ", "\[ImaginaryI]", " ", "beta"}], "+", 
         RowBox[{"2", " ", "\[ImaginaryI]", " ", "theta"}], "+", 
         FractionBox[
          RowBox[{
           SuperscriptBox[
            RowBox[{"(", 
             FractionBox["3", "2"], ")"}], 
            RowBox[{"1", "/", "4"}]], " ", 
           SuperscriptBox["\[ExponentialE]", 
            RowBox[{
             RowBox[{"-", "2"}], " ", "\[ImaginaryI]", " ", "theta"}]], " ", 
           RowBox[{"(", 
            RowBox[{"1", "+", 
             SuperscriptBox["\[ExponentialE]", 
              RowBox[{"4", " ", "\[ImaginaryI]", " ", "theta"}]]}], ")"}], " ", 
           SuperscriptBox["sigmayint", "2"], " ", 
           SqrtBox[
            FractionBox["1", 
             SuperscriptBox[
              RowBox[{"(", 
               RowBox[{
                SuperscriptBox[
                 RowBox[{"Cos", "[", "theta", "]"}], "2"], "+", 
                RowBox[{
                 SuperscriptBox["kappa", "2"], " ", 
                 SuperscriptBox[
                  RowBox[{"Sin", "[", "theta", "]"}], "2"]}]}], ")"}], 
              "2"]]]}], 
          SuperscriptBox["sigma1", "2"]]}]], " ", 
       RowBox[{"(", 
        RowBox[{
         RowBox[{"-", 
          SuperscriptBox["sigma1", "2"]}], "+", 
         RowBox[{
          SuperscriptBox[
           RowBox[{"(", 
            FractionBox["3", "2"], ")"}], 
           RowBox[{"1", "/", "4"}]], " ", "C", " ", 
          SuperscriptBox["sigmax", "2"], " ", 
          SqrtBox[
           FractionBox["1", 
            SuperscriptBox[
             RowBox[{"(", 
              RowBox[{
               SuperscriptBox[
                RowBox[{"Cos", "[", "theta", "]"}], "2"], "+", 
               RowBox[{
                SuperscriptBox["kappa", "2"], " ", 
                SuperscriptBox[
                 RowBox[{"Sin", "[", "theta", "]"}], "2"]}]}], ")"}], 
             "2"]]]}]}], ")"}]}], "-", 
      RowBox[{
       SuperscriptBox["\[ExponentialE]", 
        RowBox[{
         RowBox[{"2", " ", "\[ImaginaryI]", " ", "beta"}], "+", 
         RowBox[{"2", " ", "\[ImaginaryI]", " ", "theta"}], "+", 
         FractionBox[
          RowBox[{
           SuperscriptBox["2", 
            RowBox[{"3", "/", "4"}]], " ", 
           SuperscriptBox["3", 
            RowBox[{"1", "/", "4"}]], " ", 
           RowBox[{"(", 
            RowBox[{
             RowBox[{
              FractionBox["1", "2"], " ", 
              SuperscriptBox["\[ExponentialE]", 
               RowBox[{
                RowBox[{"-", "2"}], " ", "\[ImaginaryI]", " ", "theta"}]], " ", 
              SuperscriptBox[
               RowBox[{"(", 
                RowBox[{"1", "+", 
                 SuperscriptBox["\[ExponentialE]", 
                  RowBox[{"2", " ", "\[ImaginaryI]", " ", "theta"}]]}], ")"}],
                "2"], " ", 
              SuperscriptBox["sigmaxint", "2"]}], "+", 
             SuperscriptBox["sigmayint", "2"]}], ")"}], " ", 
           SqrtBox[
            FractionBox["1", 
             SuperscriptBox[
              RowBox[{"(", 
               RowBox[{
                SuperscriptBox[
                 RowBox[{"Cos", "[", "theta", "]"}], "2"], "+", 
                RowBox[{
                 SuperscriptBox["kappa", "2"], " ", 
                 SuperscriptBox[
                  RowBox[{"Sin", "[", "theta", "]"}], "2"]}]}], ")"}], 
              "2"]]]}], 
          SuperscriptBox["sigma1", "2"]]}]], " ", 
       RowBox[{"(", 
        RowBox[{
         RowBox[{"2", " ", 
          SuperscriptBox["sigma1", "2"]}], "+", 
         RowBox[{
          SuperscriptBox["2", 
           RowBox[{"3", "/", "4"}]], " ", 
          SuperscriptBox["3", 
           RowBox[{"1", "/", "4"}]], " ", "C", " ", 
          SuperscriptBox["sigmax", "2"], " ", 
          SqrtBox[
           FractionBox["1", 
            SuperscriptBox[
             RowBox[{"(", 
              RowBox[{
               SuperscriptBox[
                RowBox[{"Cos", "[", "theta", "]"}], "2"], "+", 
               RowBox[{
                SuperscriptBox["kappa", "2"], " ", 
                SuperscriptBox[
                 RowBox[{"Sin", "[", "theta", "]"}], "2"]}]}], ")"}], 
             "2"]]]}]}], ")"}]}]}], ")"}]}]}]}]], "Output",
 CellChangeTimes->{3.951795251430439*^9, 3.952662673690805*^9, 
  3.964144799388946*^9},
 CellLabel->"Out[98]=",ExpressionUUID->"94f1f895-b736-4fdb-9847-783438ed70af"]
}, Open  ]],

Cell[CellGroupData[{

Cell[BoxData[
 RowBox[{"intquasiquadresp4", "=", 
  RowBox[{"Simplify", "[", 
   RowBox[{
    RowBox[{
     RowBox[{"intquasiquad4baseomegasel", "/.", 
      RowBox[{"{", 
       RowBox[{
        RowBox[{"sigmay", "->", 
         RowBox[{"kappa", " ", "sigmax"}]}], ",", 
        RowBox[{"sigmayint", "->", "sigmaxint"}]}], "}"}]}], "/.", 
     RowBox[{"{", 
      RowBox[{"sigmaxint", "->", 
       RowBox[{"gamma", " ", "sigmax"}]}], "}"}]}], "/.", 
    RowBox[{"{", 
     RowBox[{"sigmax", "->", "sigma1"}], "}"}]}], "]"}]}]], "Input",
 CellChangeTimes->{{3.9517916100773363`*^9, 3.951791647186042*^9}, {
  3.951794436638282*^9, 3.951794442292571*^9}, {3.951795146354356*^9, 
  3.951795148806797*^9}},
 CellLabel->"In[99]:=",ExpressionUUID->"e17edfe4-111d-4de4-881e-6dc27ecac33c"],

Cell[BoxData[
 RowBox[{
  RowBox[{"-", 
   FractionBox["1", "2"]}], " ", 
  SuperscriptBox[
   RowBox[{"(", 
    FractionBox["3", "2"], ")"}], 
   RowBox[{"1", "/", "4"}]], " ", 
  SuperscriptBox["\[ExponentialE]", 
   RowBox[{
    RowBox[{
     RowBox[{"-", "2"}], " ", "\[ImaginaryI]", " ", "beta"}], "-", 
    RowBox[{"2", " ", "\[ImaginaryI]", " ", "theta"}], "+", 
    RowBox[{
     FractionBox["1", "2"], " ", 
     SuperscriptBox[
      RowBox[{"(", 
       FractionBox["3", "2"], ")"}], 
      RowBox[{"1", "/", "4"}]], " ", 
     SuperscriptBox["\[ExponentialE]", 
      RowBox[{
       RowBox[{"-", "2"}], " ", "\[ImaginaryI]", " ", "theta"}]], " ", 
     RowBox[{"(", 
      RowBox[{
       RowBox[{"-", "1"}], "-", 
       RowBox[{"2", " ", 
        SuperscriptBox["gamma", "2"]}], "+", 
       SuperscriptBox["kappa", "2"], "+", 
       RowBox[{
        SuperscriptBox["\[ExponentialE]", 
         RowBox[{"4", " ", "\[ImaginaryI]", " ", "theta"}]], " ", 
        RowBox[{"(", 
         RowBox[{
          RowBox[{"-", "1"}], "-", 
          RowBox[{"2", " ", 
           SuperscriptBox["gamma", "2"]}], "+", 
          SuperscriptBox["kappa", "2"]}], ")"}]}], "-", 
       RowBox[{"2", " ", 
        SuperscriptBox["\[ExponentialE]", 
         RowBox[{"2", " ", "\[ImaginaryI]", " ", "theta"}]], " ", 
        RowBox[{"(", 
         RowBox[{"1", "+", 
          RowBox[{"4", " ", 
           SuperscriptBox["gamma", "2"]}], "+", 
          SuperscriptBox["kappa", "2"]}], ")"}]}]}], ")"}], " ", 
     SqrtBox[
      FractionBox["1", 
       SuperscriptBox[
        RowBox[{"(", 
         RowBox[{
          SuperscriptBox[
           RowBox[{"Cos", "[", "theta", "]"}], "2"], "+", 
          RowBox[{
           SuperscriptBox["kappa", "2"], " ", 
           SuperscriptBox[
            RowBox[{"Sin", "[", "theta", "]"}], "2"]}]}], ")"}], "2"]]]}]}]], 
  " ", 
  SuperscriptBox[
   RowBox[{"Cos", "[", "theta", "]"}], "2"], " ", 
  SuperscriptBox[
   RowBox[{"(", 
    FractionBox["1", 
     SuperscriptBox[
      RowBox[{"(", 
       RowBox[{
        SuperscriptBox[
         RowBox[{"Cos", "[", "theta", "]"}], "2"], "+",
[truncated: 1,341,303 more chars]
